# Supplementary material for: The impact of species-wide gene expression variation on Caenorhabditis elegans complex traits
Source: Nat Commun. 2022 Jun 16;13:3462. doi: 10.1038/s41467-022-31208-4 (PMC9203580; doi:10.1038/s41467-022-31208-4)
Supplement: Supplementary file 4 — Supplementary Data 1-4 [file 41467_2022_31208_MOESM4_ESM.zip]

Archive with 6 entries (5 files):
- Supplementary Data 1-4/
- Supplementary Data 1-4/Supplementary Data 2.tsv
- Supplementary Data 1-4/Supplementary Data 3.tsv
- Supplementary Data 1-4/Supplementary Data 4.tsv
- Supplementary Data 1-4/Supplementary Data 1.csv
- __MACOSX/Supplementary Data 1-4/._Supplementary Data 1.csv
