# Supplementary material for: The impact of species-wide gene expression variation on Caenorhabditis elegans complex traits
Source: Nat Commun. 2022 Jun 16;13:3462. doi: 10.1038/s41467-022-31208-4 (PMC9203580; doi:10.1038/s41467-022-31208-4)
Supplement: Supplementary file 4 — Supplementary Data 1-4 [file 41467_2022_31208_MOESM4_ESM.zip › Supplementary Data 1-4/Supplementary Data 2.tsv]

transcript	WormBaseGeneID	GeneName	biotype	transcript_Chr	transcript_start	transcript_end	eQTL_Chr	eQTL_peak	eQTL_start	eQTL_end	logP	var_exp	eQTL_classification	Thresholds	HyperDivergent	hotspot_Chr	hotspot_cM	Hotspot	Hotspot_QTL_count	Merged_hotspots_cM	merged_Hotspot_QTL_count
2L52.1a.1	WBGene00007063	2L52.1	mRNA	II	1848	5498	IV	16371580	15810260	17490095	8.68717089213227	0.242260243464375	Distant eQTL	BF 5% FDR	No	IV	42.5	Yes	39	41.5, 42, 42.5	145
2RSSE.1a.1	WBGene00007064	rga-9	mRNA	II	15268212	15274342	V	14444778	13166974	15291012	7.8858417535773	0.197728035812389	Distant eQTL	BF 5% FDR	No	V	26.5	Yes	51	26, 26.5, 27	152
2RSSE.1b.1	WBGene00007064	rga-9	mRNA	II	15268210	15276274	II	14516794	13697030	15272855	10.7451101544985	0.246745933969495	Local eQTL	BF 5% FDR	No	NA	NA	NA	NA	NA	NA
2RSSE.3	WBGene00044951	2RSSE.3	pseudogenic_transcript	II	15277890	15278575	II	14884692	13682496	15272855	51.148447420675	0.846328376780927	Local eQTL	BF 5% FDR	No	NA	NA	NA	NA	NA	NA
3R5.1a.1	WBGene00007065	pot-3	mRNA	III	13780215	13781133	III	12512302	12025552	13772968	8.83797155954807	0.16533175110437	Distant eQTL	BF 5% FDR	No	III	45.5	Yes	29	45.5	29
3R5.1a.1	WBGene00007065	pot-3	mRNA	III	13780215	13781133	V	18970973	17944847	20196349	7.50829231311733	0.140423186089543	Distant eQTL	EIGEN 5% FDR	No	V	39	Yes	13	39	13
AC3.12.1	WBGene00077503	AC3.12	mRNA	V	10378938	10379371	V	20410593	18847432	20900332	6.45704291729447	0.122169691651689	Distant eQTL	EIGEN 5% FDR	No	V	45.5	Yes	72	44.5, 45, 45.5	151
AC3.3.1	WBGene00000024	abu-1	mRNA	V	10380340	10381826	V	14649731	13598611	15294340	7.10026487754926	0.137178481452751	Distant eQTL	EIGEN 5% FDR	Yes	NA	NA	NA	NA	NA	NA
AC3.4.1	WBGene00004098	pqn-2	mRNA	V	10382442	10384063	IV	14412461	13745921	15028027	6.21063502794891	0.114474041197548	Distant eQTL	EIGEN 5% FDR	No	IV	39.5	Yes	13	39.5	13
AC8.10.1	WBGene00043988	AC8.10	mRNA	X	237496	239177	II	3333899	2823932	3636951	6.70261764187008	0.226695569573023	Distant eQTL	EIGEN 5% FDR	Yes	NA	NA	NA	NA	NA	NA
AC8.10.1	WBGene00043988	AC8.10	mRNA	X	237496	239177	X	340119	303285	2816488	16.1221995021469	0.411672481021808	Local eQTL	BF 5% FDR	No	NA	NA	NA	NA	NA	NA
AC8.11.1	WBGene00043989	AC8.11	mRNA	X	226254	238345	II	3333899	2823932	3636951	7.28651290374542	0.255663648518206	Distant eQTL	EIGEN 5% FDR	Yes	NA	NA	NA	NA	NA	NA
AC8.11.1	WBGene00043989	AC8.11	mRNA	X	226254	238345	X	340119	303285	2816488	12.1082800644593	0.331772360794692	Local eQTL	BF 5% FDR	No	NA	NA	NA	NA	NA	NA
AC8.12	WBGene00043990	AC8.12	pseudogenic_transcript	X	239849	240781	II	3333899	2184107	4404618	31.3018581408323	0.671004820179514	Distant eQTL	BF 5% FDR	Yes	NA	NA	NA	NA	NA	NA
AC8.1	WBGene00004054	AC8.1	pseudogenic_transcript	X	242291	252767	X	305933	303285	2487726	10.7450496375947	0.17294738072547	Local eQTL	BF 5% FDR	No	NA	NA	NA	NA	NA	NA
AC8.2	WBGene00007074	AC8.2	pseudogenic_transcript	X	248343	249802	X	303837	303285	5389261	65.8979516273877	0.768177059680447	Local eQTL	BF 5% FDR	No	NA	NA	NA	NA	NA	NA
AC8.4.1	WBGene00007076	AC8.4	mRNA	X	226651	227394	X	340119	303285	2816488	16.0099186325792	0.410155949063847	Local eQTL	BF 5% FDR	No	NA	NA	NA	NA	NA	NA
AC8.5	WBGene00007077	AC8.5	pseudogenic_transcript	X	221017	225084	X	305933	303285	6673110	15.2257905060659	0.316251996756932	Local eQTL	BF 5% FDR	No	NA	NA	NA	NA	NA	NA
AC8.7	WBGene00007079	AC8.7	pseudogenic_transcript	X	230433	231365	II	3333899	2184107	4404618	31.3018581408323	0.671004820179514	Distant eQTL	BF 5% FDR	Yes	NA	NA	NA	NA	NA	NA
AH10.4.1	WBGene00007085	AH10.4	mRNA	V	14137348	14137866	V	13938211	12433268	16569761	9.36670166195477	0.173509041977561	Local eQTL	BF 5% FDR	No	NA	NA	NA	NA	NA	NA
AH6.3.1	WBGene00007081	AH6.3	mRNA	II	9519055	9520213	II	9520225	8799130	10079641	7.29343278343839	0.216350582931267	Local eQTL	EIGEN 5% FDR	No	NA	NA	NA	NA	NA	NA
AH9.2.1	WBGene00000797	crn-4	mRNA	X	2255848	2258101	I	1549172	993217	1938599	9.39228264393119	0.204285030504829	Distant eQTL	BF 5% FDR	No	I	7.5	Yes	36	7.5	36
B0001.1a.2	WBGene00003010	lin-24	mRNA	IV	12129504	12135097	IV	455658	43186	795140	7.4495009905123	0.14098119096549	Distant eQTL	EIGEN 5% FDR	No	IV	2	No	9	NA	NA
B0001.3b.2	WBGene00007088	B0001.3	mRNA	IV	12143431	12145733	IV	16652461	14373029	17490095	9.80220452563947	0.227887418821133	Distant eQTL	BF 5% FDR	No	IV	42.5	Yes	39	41.5, 42, 42.5	145
B0001.6.2	WBGene00007091	eri-12	mRNA	IV	12159464	12164281	IV	12607488	6159679	14054779	7.11623387811013	0.131752018407373	Local eQTL	EIGEN 5% FDR	No	NA	NA	NA	NA	NA	NA
B0001.6.2	WBGene00007091	eri-12	mRNA	IV	12159464	12164281	V	1859969	1512272	2668390	6.51909351184012	0.120639743112515	Distant eQTL	EIGEN 5% FDR	No	V	3.5	No	5	NA	NA
B0001.6.2	WBGene00007091	eri-12	mRNA	IV	12159464	12164281	X	1658638	303285	4298057	8.28615276915553	0.153676242343137	Distant eQTL	BF 5% FDR	No	X	3.5	No	10	NA	NA
B0019.2.1	WBGene00007094	B0019.2	mRNA	I	12773659	12782343	V	2708326	1962216	4140604	6.72930960084205	0.124401520860223	Distant eQTL	EIGEN 5% FDR	No	V	7	No	4	NA	NA
B0025.1a.1	WBGene00006932	vps-34	mRNA	I	6028486	6033455	I	4754801	3042556	10693877	9.43008417251148	0.171826948678402	Distant eQTL	BF 5% FDR	No	I	21.5	No	4	NA	NA
B0025.1a.2	WBGene00006932	vps-34	mRNA	I	6028486	6033458	I	5489082	3031428	10702236	14.1306796915866	0.256039902076803	Local eQTL	BF 5% FDR	No	NA	NA	NA	NA	NA	NA
B0025.1c.1	WBGene00006932	vps-34	mRNA	I	6028498	6033364	IV	14773990	14033747	15238915	6.24138301012767	0.115064863548387	Distant eQTL	EIGEN 5% FDR	No	IV	40	No	9	NA	NA
B0034.4.1	WBGene00015004	B0034.4	mRNA	II	5968060	5969531	II	5864689	5043529	7766558	8.86699402740385	0.164387772675953	Local eQTL	BF 5% FDR	No	NA	NA	NA	NA	NA	NA
B0035.10.1	WBGene00001919	his-45	mRNA	IV	11326588	11326998	IV	8009711	5433699	16278764	23.4544735523482	0.547089318852913	Distant eQTL	BF 5% FDR	No	IV	31	Yes	31	30.5, 31, 31.5, 32, 32.5	110
B0035.10.1	WBGene00001919	his-45	mRNA	IV	11326588	11326998	V	7820031	5670411	12447268	10.8108952419994	0.395564384488088	Distant eQTL	BF 5% FDR	No	V	21	Yes	20	21	20
B0035.10.1	WBGene00001919	his-45	mRNA	IV	11326588	11326998	V	18849905	17910668	20198133	8.65929967048816	0.326848173779783	Distant eQTL	BF 5% FDR	No	V	38.5	No	7	NA	NA
B0035.12.2	WBGene00007111	sart-3	mRNA	IV	11327628	11332969	II	9332768	8265484	11062269	9.02030398435805	0.183235594163909	Distant eQTL	BF 5% FDR	No	II	19.5	Yes	26	19, 19.5	54
B0035.15.1	WBGene00007113	B0035.15	mRNA	IV	11296952	11298388	IV	7474151	5117686	12413487	7.30401738679718	0.135301876972255	Distant eQTL	EIGEN 5% FDR	No	IV	31	Yes	31	30.5, 31, 31.5, 32, 32.5	110
B0035.3.1	WBGene00007106	B0035.3	mRNA	IV	11314078	11315116	X	15514168	15078181	15852954	6.24246009167832	0.115085554165676	Distant eQTL	EIGEN 5% FDR	No	X	44	Yes	16	44	16
B0035.8.1	WBGene00001922	his-48	mRNA	IV	11324745	11325116	IV	10931703	4059212	14420820	74.9727446433516	0.80929861744691	Local eQTL	BF 5% FDR	No	NA	NA	NA	NA	NA	NA
B0035.9.1	WBGene00001920	his-46	mRNA	IV	11326018	11326329	II	671347	7028	1100367	6.15189106296265	0.138740454926058	Distant eQTL	EIGEN 5% FDR	No	II	2.5	Yes	184	2.5	184
B0035.9.1	WBGene00001920	his-46	mRNA	IV	11326018	11326329	III	12491239	12208217	13315436	6.17435713845899	0.144027268615898	Distant eQTL	EIGEN 5% FDR	No	III	45.5	Yes	29	45.5	29
B0041.11.2	WBGene00206362	B0041.11	mRNA	I	4660905	4662199	I	4686874	2895884	10756606	15.7692145622904	0.303083152528237	Local eQTL	BF 5% FDR	No	NA	NA	NA	NA	NA	NA
B0041.2b.1	WBGene00015007	ain-2	mRNA	I	4653470	4660153	I	4622776	2795012	10874829	10.3401274054113	0.18911424150579	Local eQTL	BF 5% FDR	No	NA	NA	NA	NA	NA	NA
B0041.2c.1	WBGene00015007	ain-2	mRNA	I	4653896	4660153	I	4686874	2953051	9869331	9.147901098259	0.169525990946903	Local eQTL	BF 5% FDR	No	NA	NA	NA	NA	NA	NA
B0041.2e.1	WBGene00015007	ain-2	mRNA	I	4653473	4660151	I	4686874	2795012	11424624	107.815996800793	0.847283648638591	Local eQTL	BF 5% FDR	No	NA	NA	NA	NA	NA	NA
B0041.2e.2	WBGene00015007	ain-2	mRNA	I	4653467	4660153	I	4686874	2895884	11151559	32.4739007535985	0.540551309955977	Local eQTL	BF 5% FDR	No	NA	NA	NA	NA	NA	NA
B0041.7.1	WBGene00006961	xnp-1	mRNA	I	4665933	4671738	IV	15202700	13317070	16464402	10.2354575978858	0.191072321434608	Distant eQTL	BF 5% FDR	No	IV	40.5	Yes	16	40.5	16
B0047.2	WBGene00015013	btb-3	pseudogenic_transcript	II	2043089	2044087	II	1677238	675431	2699386	42.146782047796	0.562803714186493	Local eQTL	BF 5% FDR	No	NA	NA	NA	NA	NA	NA
B0047.3.1	WBGene00015014	bath-24	mRNA	II	2044619	2045605	II	1677238	835851	2699386	13.5990353553018	0.205358747043705	Local eQTL	BF 5% FDR	No	NA	NA	NA	NA	NA	NA
B0047.4.1	WBGene00015015	math-1	mRNA	II	2046053	2046656	III	12810053	12374570	13772968	6.1960839988913	0.107956480747157	Distant eQTL	EIGEN 5% FDR	No	III	46.5	No	11	NA	NA
B0047.5	WBGene00015016	bath-14	pseudogenic_transcript	II	2048061	2049175	II	1739882	732532	2701785	56.1127460477965	0.860614376403547	Local eQTL	BF 5% FDR	No	NA	NA	NA	NA	NA	NA
B0198.1.1	WBGene00006646	tsp-20	mRNA	X	12031592	12034037	X	11893642	10474409	12860970	12.3650959630279	0.267478268710512	Local eQTL	BF 5% FDR	No	NA	NA	NA	NA	NA	NA
B0205.11.2	WBGene00015025	mrpl-9	mRNA	I	10732541	10733685	V	14645553	13594389	15505538	6.46995339736268	0.119447826179189	Distant eQTL	EIGEN 5% FDR	Yes	NA	NA	NA	NA	NA	NA
B0205.13.1	WBGene00044644	B0205.13	mRNA	I	10727755	10728808	I	12101627	11283443	13056388	6.7072055743939	0.127353543732135	Distant eQTL	EIGEN 5% FDR	Yes	NA	NA	NA	NA	NA	NA
B0205.13.1	WBGene00044644	B0205.13	mRNA	I	10727755	10728808	X	14375587	14086088	14675313	6.34266211580615	0.117008917614129	Distant eQTL	EIGEN 5% FDR	No	X	38	Yes	23	38	23
B0205.14.1	WBGene00044646	B0205.14	mRNA	I	10726138	10727386	I	11928955	2393645	12981519	7.6515226149825	0.155403318729788	Distant eQTL	BF 5% FDR	No	I	35	No	4	NA	NA
B0205.14.1	WBGene00044646	B0205.14	mRNA	I	10726138	10727386	IV	6611540	4620584	11298354	6.35965280316126	0.134240880221552	Distant eQTL	EIGEN 5% FDR	No	IV	30.5	Yes	18	30.5, 31, 31.5, 32, 32.5	110
B0205.14.1	WBGene00044646	B0205.14	mRNA	I	10726138	10727386	V	14654518	13624982	15302894	6.18545632165672	0.116126595015006	Distant eQTL	EIGEN 5% FDR	No	V	27	Yes	50	26, 26.5, 27	152
B0205.3.2	WBGene00004466	rpn-10	mRNA	I	10730713	10732448	X	9678817	9017243	13230768	7.16627521472956	0.14043304358319	Distant eQTL	EIGEN 5% FDR	No	X	22.5	No	9	NA	NA
B0205.8.1	WBGene00015022	B0205.8	mRNA	I	10728895	10730233	III	5795006	5152584	7226494	8.01045490731644	0.173999034011516	Distant eQTL	BF 5% FDR	No	III	26	Yes	12	26, 26.5, 27, 27.5	78
B0205.9.1	WBGene00015023	B0205.9	mRNA	I	10720809	10723496	I	11312403	4326017	12807923	23.5095130583795	0.442820837126671	Local eQTL	BF 5% FDR	No	NA	NA	NA	NA	NA	NA
B0205.9.2	WBGene00015023	B0205.9	mRNA	I	10720809	10723597	I	10398584	5536271	12563152	7.82146635907835	0.145023218456958	Local eQTL	BF 5% FDR	No	NA	NA	NA	NA	NA	NA
B0207.5b.1	WBGene00015028	B0207.5	mRNA	I	5919055	5935391	V	14444778	13166974	15243889	6.99615453421388	0.130068918727042	Distant eQTL	EIGEN 5% FDR	No	V	26.5	Yes	51	26, 26.5, 27	152
B0212.3.2	WBGene00015037	B0212.3	mRNA	IV	3540136	3543603	IV	3554139	2288657	6235762	16.0730751856662	0.295817050633527	Local eQTL	BF 5% FDR	No	NA	NA	NA	NA	NA	NA
B0212.5.1	WBGene00003889	osm-9	mRNA	IV	3551090	3557431	V	14649731	13166974	16706815	7.22030936141461	0.134331704839252	Distant eQTL	EIGEN 5% FDR	Yes	NA	NA	NA	NA	NA	NA
B0213.15a.1	WBGene00015044	cyp-34A9	mRNA	V	3968134	3970514	III	1863995	1460880	2295805	7.63282139404213	0.149522920044541	Distant eQTL	BF 5% FDR	No	III	11.5	No	3	NA	NA
B0213.5.1	WBGene00003768	nlp-30	mRNA	V	3981980	3982741	IV	16047511	15408559	16492186	6.30203683059987	0.153693608170143	Distant eQTL	EIGEN 5% FDR	No	IV	42	Yes	78	41.5, 42, 42.5	145
B0213.5.1	WBGene00003768	nlp-30	mRNA	V	3981980	3982741	V	7317606	4963511	12023320	7.56918604184231	0.202724056642162	Distant eQTL	EIGEN 5% FDR	No	V	21	Yes	20	21	20
B0222.3.2	WBGene00015055	pitr-3	mRNA	V	9138946	9141399	V	19021483	17988482	20067849	6.89609725472562	0.14598719308714	Distant eQTL	EIGEN 5% FDR	No	V	39	Yes	13	39	13
B0222.8.2	WBGene00000599	col-10	mRNA	V	9159691	9165378	V	14649731	13166974	15294340	6.7519053367633	0.126937269602465	Distant eQTL	EIGEN 5% FDR	Yes	NA	NA	NA	NA	NA	NA
B0238.13b	WBGene00015077	B0238.13	pseudogenic_transcript	V	5243815	5248021	V	5276186	2089439	14006860	22.7523169580737	0.429083925182338	Local eQTL	BF 5% FDR	No	NA	NA	NA	NA	NA	NA
B0238.15.1	WBGene00044537	B0238.15	mRNA	V	5240203	5240451	V	10412590	4148345	15236472	10.2117439401304	0.242918408489504	Distant eQTL	BF 5% FDR	No	V	23	Yes	22	23, 23.5	35
B0238.15.1	WBGene00044537	B0238.15	mRNA	V	5240203	5240451	X	5067480	3651726	7889015	9.12988813402493	0.225802987657462	Distant eQTL	BF 5% FDR	No	X	15	Yes	20	15	20
B0238.9.2	WBGene00015073	B0238.9	mRNA	V	5275549	5278101	V	5426956	4151163	7748776	10.3693073592569	0.191544689649416	Local eQTL	BF 5% FDR	No	NA	NA	NA	NA	NA	NA
B0250.3	WBGene00007120	B0250.3	pseudogenic_transcript	V	20468349	20469413	I	1689321	1139949	2723482	7.03602495989947	0.1955869381144	Distant eQTL	EIGEN 5% FDR	No	I	8.5	Yes	14	8.5	14
B0250.3	WBGene00007120	B0250.3	pseudogenic_transcript	V	20468349	20469413	II	473231	7028	5132790	10.2727004645475	0.194084947849464	Distant eQTL	BF 5% FDR	No	II	2.5	Yes	184	2.5	184
B0250.3	WBGene00007120	B0250.3	pseudogenic_transcript	V	20468349	20469413	IV	15065063	14486159	15494411	7.07150861019742	0.176464097604071	Distant eQTL	EIGEN 5% FDR	No	IV	40.5	Yes	16	40.5	16
B0250.3	WBGene00007120	B0250.3	pseudogenic_transcript	V	20468349	20469413	V	5295653	4436657	11630153	8.64348575138648	0.202545040401781	Distant eQTL	BF 5% FDR	No	V	18	No	4	NA	NA
B0250.3	WBGene00007120	B0250.3	pseudogenic_transcript	V	20468349	20469413	V	20485920	18031303	20899078	22.2799072995485	0.489747115616818	Local eQTL	BF 5% FDR	Yes	NA	NA	NA	NA	NA	NA
B0250.4	WBGene00007121	B0250.4	pseudogenic_transcript	V	20458654	20464486	V	20485920	19299140	20899078	19.5711234084827	0.304737416257066	Local eQTL	BF 5% FDR	Yes	NA	NA	NA	NA	NA	NA
B0252.3a.1	WBGene00015088	B0252.3	mRNA	II	6902849	6907501	II	5944790	3058875	11129489	17.8553057844035	0.315084046010118	Local eQTL	BF 5% FDR	No	NA	NA	NA	NA	NA	NA
B0273.2.1	WBGene00004243	puf-7	mRNA	IV	5486685	5490322	II	12759806	12532227	13134456	6.78684042273951	0.125497486706794	Distant eQTL	EIGEN 5% FDR	No	II	29.5	No	5	NA	NA
B0273.3.1	WBGene00015098	snpc-3.1	mRNA	IV	5484041	5486258	I	7565	6415	1626141	12.9839862649422	0.309901441160424	Distant eQTL	BF 5% FDR	No	I	0.5	No	7	NA	NA
B0280.13.1	WBGene00015107	viro-2	mRNA	III	7128901	7132057	III	7145610	4892173	7642678	13.8290160002502	0.267183856155821	Local eQTL	BF 5% FDR	No	NA	NA	NA	NA	NA	NA
B0280.13.2	WBGene00015107	viro-2	mRNA	III	7128895	7132057	III	7145610	3916188	8480988	27.1994883952719	0.443862262460375	Local eQTL	BF 5% FDR	No	NA	NA	NA	NA	NA	NA
B0280.1a.1	WBGene00015099	ggtb-1	mRNA	III	7133766	7136463	III	7145610	6575282	7642678	7.99311784397622	0.21968902601763	Local eQTL	BF 5% FDR	No	NA	NA	NA	NA	NA	NA
B0280.2.1	WBGene00015100	B0280.2	mRNA	III	7124664	7128382	II	946924	619231	1412399	7.63936166105757	0.179532503837908	Distant eQTL	BF 5% FDR	No	II	2.5	Yes	184	2.5	184
B0280.2.1	WBGene00015100	B0280.2	mRNA	III	7124664	7128382	II	13519520	13156696	13911543	7.82612380554823	0.174237819007577	Distant eQTL	BF 5% FDR	No	II	36	No	6	NA	NA
B0280.2.1	WBGene00015100	B0280.2	mRNA	III	7124664	7128382	III	2608757	2196644	2866576	7.00978216537207	0.162772033862473	Distant eQTL	EIGEN 5% FDR	No	III	16	No	7	NA	NA
B0280.7.1	WBGene00015103	B0280.7	mRNA	III	7110302	7111893	II	13176850	13012531	13441171	6.37204179821562	0.153869728431954	Distant eQTL	EIGEN 5% FDR	No	II	33.5	No	5	NA	NA
B0280.7.1	WBGene00015103	B0280.7	mRNA	III	7110302	7111893	IV	4430374	3699373	6453908	7.09608226678201	0.165805801502229	Distant eQTL	EIGEN 5% FDR	No	IV	28	Yes	108	27.5, 28	122
B0280.7.1	WBGene00015103	B0280.7	mRNA	III	7110302	7111893	V	14447671	12270528	15309098	7.94648391191135	0.147358430894982	Distant eQTL	BF 5% FDR	No	V	26.5	Yes	51	26, 26.5, 27	152
B0280.8.1	WBGene00003609	nhr-10	mRNA	III	7112296	7115438	III	6265508	4727895	7381419	8.25008525440256	0.269509155160116	Local eQTL	BF 5% FDR	No	NA	NA	NA	NA	NA	NA
B0285.6.1	WBGene00007138	B0285.6	mRNA	III	4350102	4355972	III	4389765	3415250	6865201	6.51988389290029	0.27919295687442	Local eQTL	EIGEN 5% FDR	No	NA	NA	NA	NA	NA	NA
B0285.7.1	WBGene00007139	mnp-1	mRNA	III	4356594	4364979	V	3004240	2036618	4297629	6.25916337209129	0.227790717460117	Distant eQTL	EIGEN 5% FDR	No	V	7.5	No	9	NA	NA
B0286.4c.2	WBGene00003825	ntl-2	mRNA	II	4372741	4376464	II	3779761	2215266	11546677	26.4339222432017	0.47337697615508	Local eQTL	BF 5% FDR	No	NA	NA	NA	NA	NA	NA
B0294.3.1	WBGene00015118	B0294.3	mRNA	X	1892187	1893272	III	913808	624217	1309813	6.26868894131168	0.0866716561194189	Distant eQTL	EIGEN 5% FDR	No	III	2.5	No	2	NA	NA
B0294.3.1	WBGene00015118	B0294.3	mRNA	X	1892187	1893272	X	1853538	303285	2712875	10.2140409859984	0.188741132785064	Local eQTL	BF 5% FDR	No	NA	NA	NA	NA	NA	NA
B0303.11a.2	WBGene00015131	B0303.11	mRNA	III	8703292	8710118	III	8778247	6766877	10635400	38.5101181222019	0.601168698757386	Local eQTL	BF 5% FDR	No	NA	NA	NA	NA	NA	NA
B0303.11b.1	WBGene00015131	B0303.11	mRNA	III	8703300	8710114	III	8750423	6330936	11381896	25.1813295276418	0.662846487394568	Local eQTL	BF 5% FDR	No	NA	NA	NA	NA	NA	NA
B0303.3.1	WBGene00015125	B0303.3	mRNA	III	8686327	8688475	III	8816076	5715413	10756158	20.6935007379204	0.477137931933262	Local eQTL	BF 5% FDR	No	NA	NA	NA	NA	NA	NA
B0303.7a.1	WBGene00015128	B0303.7	mRNA	III	8693638	8699521	III	7951791	6970096	10068278	6.63268278147386	0.122558419178164	Local eQTL	EIGEN 5% FDR	No	NA	NA	NA	NA	NA	NA
B0304.6.1	WBGene00005059	sra-33	mRNA	II	4534742	4537241	II	5795371	3779789	6623764	6.45182655980586	0.139397656237815	Distant eQTL	EIGEN 5% FDR	No	II	17.5	No	10	NA	NA
B0304.8.1	WBGene00005061	sra-35	mRNA	II	4524634	4527900	II	4525394	3969926	5362800	6.65593273158821	0.14527815677758	Local eQTL	EIGEN 5% FDR	No	NA	NA	NA	NA	NA	NA
B0331.1.1	WBGene00007140	cyp-29A4	mRNA	V	9654755	9657975	II	3569186	3171147	3772455	6.79681819439332	0.149426093966002	Distant eQTL	EIGEN 5% FDR	No	II	12	Yes	24	12	24
B0331.1.1	WBGene00007140	cyp-29A4	mRNA	V	9654755	9657975	IV	4665571	3432491	8354063	7.59120506414246	0.140708343602017	Distant eQTL	BF 5% FDR	No	IV	28	Yes	108	27.5, 28	122
B0334.10.1	WBGene00007148	B0334.10	mRNA	II	11518484	11519571	II	11286461	8314780	12049740	10.6537727492971	0.252850791943411	Local eQTL	BF 5% FDR	No	NA	NA	NA	NA	NA	NA
B0334.11b.2	WBGene00003868	ooc-3	mRNA	II	11493236	11495321	V	15138708	13166974	15696942	6.5252837964406	0.121061155360984	Distant eQTL	EIGEN 5% FDR	No	V	28	No	2	NA	NA
B0334.9	WBGene00007147	B0334.9	pseudogenic_transcript	II	11480432	11482385	X	1543486	303285	2491536	6.37298638960909	0.117590383970483	Distant eQTL	EIGEN 5% FDR	No	X	3.5	No	10	NA	NA
B0336.1a.2	WBGene00006943	wrm-1	mRNA	III	5722845	5727123	III	7305440	4546753	8705077	9.6830983313385	0.180035160322325	Distant eQTL	BF 5% FDR	No	III	27	Yes	35	26, 26.5, 27, 27.5	78
B0336.1b.1	WBGene00006943	wrm-1	mRNA	III	5723639	5726750	III	5660718	3437947	8474673	10.845093068288	0.199979020294684	Local eQTL	BF 5% FDR	No	NA	NA	NA	NA	NA	NA
B0336.4a.1	WBGene00004348	rgs-5	mRNA	III	5698430	5702304	III	5660718	4628715	7816507	8.71695628819945	0.161632071819127	Local eQTL	BF 5% FDR	No	NA	NA	NA	NA	NA	NA
B0336.4a.2	WBGene00004348	rgs-5	mRNA	III	5698436	5702313	III	5660718	4892173	6305760	7.19270754576028	0.133199072243354	Local eQTL	EIGEN 5% FDR	No	NA	NA	NA	NA	NA	NA
B0336.9c.1	WBGene00006359	swp-1	mRNA	III	5702259	5705464	III	5660718	3437947	7829842	49.4783249002389	0.662199349569958	Local eQTL	BF 5% FDR	No	NA	NA	NA	NA	NA	NA
B0336.9e.2	WBGene00006359	swp-1	mRNA	III	5702256	5705463	III	5660718	3437947	6359978	8.91225482445208	0.168208530822276	Local eQTL	BF 5% FDR	No	NA	NA	NA	NA	NA	NA
B0344.1	WBGene00023226	B0344.1	pseudogenic_transcript	X	1597051	1597835	I	12769876	9358654	14106800	9.83088793037211	0.181903323562231	Distant eQTL	BF 5% FDR	No	I	36	No	5	NA	NA
B0344.2.1	WBGene00006955	wrt-9	mRNA	X	1576637	1591320	II	12759500	12384603	13125464	6.96975050322626	0.128974908319478	Distant eQTL	EIGEN 5% FDR	No	II	29.5	No	5	NA	NA
B0344.2.2	WBGene00006955	wrt-9	mRNA	X	1576628	1591320	II	946924	619231	1412399	8.8857594400191	0.179561042879266	Distant eQTL	BF 5% FDR	No	II	2.5	Yes	184	2.5	184
B0344.2.2	WBGene00006955	wrt-9	mRNA	X	1576628	1591320	V	14649731	13598611	15294340	6.32254445832875	0.131339211723537	Distant eQTL	EIGEN 5% FDR	Yes	NA	NA	NA	NA	NA	NA
B0348.2a.1	WBGene00015152	B0348.2	mRNA	V	45310	46923	X	7665277	6895081	8223709	6.16395662247742	0.153351738708298	Distant eQTL	EIGEN 5% FDR	No	X	20	No	4	NA	NA
B0348.4j.1	WBGene00001177	egl-8	mRNA	V	20819	43691	V	1714	1191	1598313	6.29491513518695	0.125344399127093	Local eQTL	EIGEN 5% FDR	No	NA	NA	NA	NA	NA	NA
B0348.4k.1	WBGene00001177	egl-8	mRNA	V	20824	43683	V	1714	1191	1598313	7.4715367737171	0.139089526480577	Local eQTL	EIGEN 5% FDR	No	NA	NA	NA	NA	NA	NA
B0348.5a.1	WBGene00015153	B0348.5	mRNA	V	2851	6632	IV	4430374	3699373	6453908	6.71900239303827	0.149650647842485	Distant eQTL	EIGEN 5% FDR	No	IV	28	Yes	108	27.5, 28	122
B0348.6c.1	WBGene00002061	ife-3	mRNA	V	6589	7828	III	2608757	2196644	2866576	6.34541841099002	0.120631508082962	Distant eQTL	EIGEN 5% FDR	No	III	16	No	7	NA	NA
B0361.5a.2	WBGene00015159	psd-1	mRNA	III	7268410	7271149	III	3160500	2876164	3795935	6.28845076634454	0.115968718710765	Distant eQTL	EIGEN 5% FDR	No	III	20	No	8	NA	NA
B0361.7.1	WBGene00015161	pho-5	mRNA	III	7283915	7285878	III	7110063	4466987	10592740	21.7505084213821	0.371974260153184	Local eQTL	BF 5% FDR	No	NA	NA	NA	NA	NA	NA
B0361.7.2	WBGene00015161	pho-5	mRNA	III	7283916	7285886	III	7459140	7018353	8056285	6.22902063736436	0.115892993035854	Local eQTL	EIGEN 5% FDR	No	NA	NA	NA	NA	NA	NA
B0361.8.2	WBGene00015162	algn-11	mRNA	III	7287846	7290568	III	7110063	4457200	10321069	31.8296910833209	0.566277002460283	Local eQTL	BF 5% FDR	No	NA	NA	NA	NA	NA	NA
B0365.5a.1	WBGene00007152	clec-225	mRNA	V	13133635	13134886	V	12967187	3787039	15285406	23.4554118306821	0.467144789883083	Local eQTL	BF 5% FDR	No	NA	NA	NA	NA	NA	NA
B0365.6.1	WBGene00007153	clec-41	mRNA	V	13134903	13138101	V	12902310	7587293	14453766	7.39741813542454	0.137063202061418	Local eQTL	EIGEN 5% FDR	No	NA	NA	NA	NA	NA	NA
B0365.6.1	WBGene00007153	clec-41	mRNA	V	13134903	13138101	X	5067480	3651726	6456287	7.48035116866249	0.142947991457178	Distant eQTL	EIGEN 5% FDR	No	X	15	Yes	20	15	20
B0379.7.1	WBGene00007159	B0379.7	mRNA	I	10072578	10074399	V	4415549	3635414	5065362	6.49934018973922	0.124944428737212	Distant eQTL	EIGEN 5% FDR	No	V	14.5	Yes	44	14.5, 15	57
B0391.10	WBGene00007165	B0391.10	pseudogenic_transcript	V	15585067	15593185	X	1926647	303285	2827856	7.427555973596	0.337754952914282	Distant eQTL	EIGEN 5% FDR	No	X	4	Yes	15	4	15
B0391.5.1	WBGene00007162	fbxa-153	mRNA	V	15605673	15610388	V	16068416	9553144	16722984	8.95298257608015	0.180875703919224	Local eQTL	BF 5% FDR	No	NA	NA	NA	NA	NA	NA
B0391.8	WBGene00014643	B0391.8	pseudogenic_transcript	V	15595055	15596466	III	11395781	10665451	12439859	8.20251768653365	0.205740292326915	Distant eQTL	BF 5% FDR	No	III	36.5	No	1	NA	NA
B0391.8	WBGene00014643	B0391.8	pseudogenic_transcript	V	15595055	15596466	V	16236905	7605246	18031303	24.9768606091537	0.466675627084724	Local eQTL	BF 5% FDR	Yes	NA	NA	NA	NA	NA	NA
B0393.5.1	WBGene00007170	B0393.5	mRNA	III	4765768	4776342	II	946924	619231	1412399	6.60612016774261	0.142380430951766	Distant eQTL	EIGEN 5% FDR	No	II	2.5	Yes	184	2.5	184
B0393.5.1	WBGene00007170	B0393.5	mRNA	III	4765768	4776342	V	14649731	12293869	15294340	6.80336515210241	0.143886719196915	Distant eQTL	EIGEN 5% FDR	Yes	NA	NA	NA	NA	NA	NA
B0393.8.1	WBGene00007173	B0393.8	mRNA	III	4751878	4754057	III	5133787	3467419	5890213	6.84439070871184	0.208667924908929	Local eQTL	EIGEN 5% FDR	No	NA	NA	NA	NA	NA	NA
B0399.1b.2	WBGene00007176	kcnl-1	mRNA	V	19565382	19606120	II	1186497	763243	1611691	6.65134943891447	0.124625543291589	Distant eQTL	EIGEN 5% FDR	No	II	2.5	Yes	184	2.5	184
B0403.3.2	WBGene00015167	B0403.3	mRNA	X	7061136	7063337	X	7061137	6154927	8522871	11.0480317314118	0.203552123468009	Local eQTL	BF 5% FDR	No	NA	NA	NA	NA	NA	NA
B0403.5.1	WBGene00015169	B0403.5	mRNA	X	7057724	7061190	II	946924	619231	1412399	6.73736802112411	0.136674194310258	Distant eQTL	EIGEN 5% FDR	No	II	2.5	Yes	184	2.5	184
B0416.10.1	WBGene00206482	B0416.10	mRNA	X	9273013	9274672	X	8927830	6145154	12373882	25.8409828673204	0.584924989717548	Local eQTL	BF 5% FDR	No	NA	NA	NA	NA	NA	NA
B0416.1a.1	WBGene00015177	tmc-2	mRNA	X	9303724	9310442	X	10591139	9909295	12117803	6.20017299074493	0.117781986452305	Distant eQTL	EIGEN 5% FDR	No	X	23.5	No	7	NA	NA
B0416.1b.1	WBGene00015177	tmc-2	mRNA	X	9303722	9310438	X	9101672	4897074	13290955	10.0858433034452	0.186481544831275	Local eQTL	BF 5% FDR	No	NA	NA	NA	NA	NA	NA
B0416.4.1	WBGene00015180	B0416.4	mRNA	X	9278953	9279947	X	7116370	5590940	13083108	8.11339288420443	0.172694908337826	Distant eQTL	BF 5% FDR	No	X	19.5	Yes	25	18.5, 19, 19.5	60
B0416.5.1	WBGene00015181	B0416.5	mRNA	X	9268626	9270853	X	9583403	8626585	10349253	7.79924206775947	0.22383395772259	Local eQTL	BF 5% FDR	No	NA	NA	NA	NA	NA	NA
B0432.13.1	WBGene00015194	trul-1	mRNA	II	276426	282576	I	1557541	1011098	1953384	6.18079216690835	0.170891133196115	Distant eQTL	EIGEN 5% FDR	No	I	7.5	Yes	36	7.5	36
B0432.13.1	WBGene00015194	trul-1	mRNA	II	276426	282576	V	20030979	18640496	20900332	6.27955780757317	0.184803386369918	Distant eQTL	EIGEN 5% FDR	No	V	45	Yes	55	44.5, 45, 45.5	151
B0462.1	WBGene00007181	B0462.1	pseudogenic_transcript	V	18325035	18328791	V	18159340	6426148	20201477	30.9656951730333	0.574967482090231	Local eQTL	BF 5% FDR	Yes	NA	NA	NA	NA	NA	NA
B0462.3.1	WBGene00007182	fbxb-119	mRNA	V	18318595	18319744	II	5586326	4725042	6384630	6.28100928032709	0.183766543557176	Distant eQTL	EIGEN 5% FDR	No	II	17	No	7	NA	NA
B0462.3.1	WBGene00007182	fbxb-119	mRNA	V	18318595	18319744	V	20443591	18390395	20900332	15.1184603817684	0.307419726094754	Distant eQTL	BF 5% FDR	No	V	45.5	Yes	72	44.5, 45, 45.5	151
B0462.5.1	WBGene00194695	B0462.5	mRNA	V	18322215	18323331	V	18329989	16857177	20492224	25.656709760226	0.553926629676437	Local eQTL	BF 5% FDR	No	NA	NA	NA	NA	NA	NA
B0491.2.1	WBGene00005016	sqt-1	mRNA	II	11336694	11337823	V	14649731	13598611	15294340	6.27868479723971	0.120610902691128	Distant eQTL	EIGEN 5% FDR	Yes	NA	NA	NA	NA	NA	NA
B0491.3.2	WBGene00007190	rmd-3	mRNA	II	11338450	11339607	II	11144362	10694017	11756053	6.41951332245993	0.13635654789417	Local eQTL	EIGEN 5% FDR	No	NA	NA	NA	NA	NA	NA
B0491.8b.1	WBGene00000529	clh-2	mRNA	II	11358447	11369950	II	946924	576668	1426176	8.31562210914084	0.176477558414935	Distant eQTL	BF 5% FDR	No	II	2.5	Yes	184	2.5	184
B0495.9.2	WBGene00015208	B0495.9	mRNA	II	7707582	7708713	II	6329923	4724274	7083618	6.60735293929659	0.122074779550464	Distant eQTL	EIGEN 5% FDR	No	II	18	No	6	NA	NA
B0496.3a.1	WBGene00006814	unc-82	mRNA	IV	7424748	7444664	II	946924	619231	1412399	6.22201108969422	0.114692665158888	Distant eQTL	EIGEN 5% FDR	No	II	2.5	Yes	184	2.5	184
B0507.1.1	WBGene00015218	B0507.1	mRNA	V	8774323	8779314	IV	4430374	3686531	6481987	7.53875993581343	0.176954390821665	Distant eQTL	EIGEN 5% FDR	No	IV	28	Yes	108	27.5, 28	122
B0507.3a.2	WBGene00015220	B0507.3	mRNA	V	8768903	8770876	V	20093486	19043178	20900332	6.33015779074904	0.117851494402828	Distant eQTL	EIGEN 5% FDR	No	V	45	Yes	55	44.5, 45, 45.5	151
B0507.8.1	WBGene00015225	B0507.8	mRNA	V	8760622	8763194	III	1438862	925290	2154845	7.64906318856728	0.144100118630077	Distant eQTL	BF 5% FDR	No	III	5.5	No	4	NA	NA
B0511.10.1	WBGene00001228	eif-3.E	mRNA	I	10640465	10642281	II	13234805	13086270	13562872	6.17387599395078	0.11669071228336	Distant eQTL	EIGEN 5% FDR	No	II	34.5	Yes	42	34.5	42
B0511.13b.2	WBGene00015238	mppe-1	mRNA	I	10634569	10636039	I	9980205	5330184	11834253	8.04891364267105	0.168607906399741	Local eQTL	BF 5% FDR	No	NA	NA	NA	NA	NA	NA
B0511.2	WBGene00015228	B0511.2	pseudogenic_transcript	I	10651540	10653347	I	10702236	4820355	13272845	30.0149997202916	0.555183943817435	Local eQTL	BF 5% FDR	No	NA	NA	NA	NA	NA	NA
B0511.5.1	WBGene00015231	cutl-14	mRNA	I	10628631	10631674	IV	16027005	15445553	16490636	6.75208229335279	0.136400849005741	Distant eQTL	EIGEN 5% FDR	No	IV	42	Yes	78	41.5, 42, 42.5	145
B0511.9a.1	WBGene00015235	cdc-26	mRNA	I	10639079	10640232	I	10222404	3416900	14103199	31.735169375208	0.497462466807195	Local eQTL	BF 5% FDR	No	NA	NA	NA	NA	NA	NA
B0511.9a.2	WBGene00015235	cdc-26	mRNA	I	10639076	10640232	I	10222404	3416900	14015556	89.0260386658053	0.909563955131666	Local eQTL	BF 5% FDR	No	NA	NA	NA	NA	NA	NA
B0513.4a.1	WBGene00007196	B0513.4	mRNA	IV	13880138	13881546	IV	13537231	12756392	14069958	7.71937398842764	0.143112307385591	Local eQTL	BF 5% FDR	No	NA	NA	NA	NA	NA	NA
B0523.3.2	WBGene00003993	pgl-2	mRNA	III	8670544	8675055	III	4676714	3610456	5506164	6.30556466375049	0.102228425089097	Distant eQTL	EIGEN 5% FDR	No	III	24.5	No	5	NA	NA
B0523.5.1	WBGene00001443	fli-1	mRNA	III	8675297	8683736	III	13265430	12491041	13772968	8.47994400689918	0.203034111091408	Distant eQTL	BF 5% FDR	No	III	48.5	No	6	NA	NA
B0524.3.1	WBGene00015242	B0524.3	mRNA	III	1887558	1889691	III	1870450	778358	2449975	9.11610157149865	0.168945714783479	Local eQTL	BF 5% FDR	No	NA	NA	NA	NA	NA	NA
B0524.4	WBGene00015243	B0524.4	pseudogenic_transcript	III	1881156	1887304	III	1870450	778358	2452510	20.9288879161618	0.391465096688973	Local eQTL	BF 5% FDR	No	NA	NA	NA	NA	NA	NA
B0524.5.1	WBGene00015244	B0524.5	mRNA	III	1891383	1893890	III	1895735	1108368	2543160	23.0329848590834	0.43738768169011	Local eQTL	BF 5% FDR	No	NA	NA	NA	NA	NA	NA
B0524.6.2	WBGene00015245	B0524.6	mRNA	III	1900775	1905640	III	1913338	736428	2420543	13.8557928281887	0.251494712648368	Local eQTL	BF 5% FDR	No	NA	NA	NA	NA	NA	NA
B0546.4a.1	WBGene00015251	B0546.4	mRNA	IV	3382949	3384147	V	20201477	19021483	20900332	10.0723293431598	0.187063075162725	Distant eQTL	BF 5% FDR	Yes	NA	NA	NA	NA	NA	NA
B0554.7a.1	WBGene00015260	B0554.7	mRNA	V	437546	441023	V	1077669	655389	1701773	6.22496508316562	0.128979449618283	Local eQTL	EIGEN 5% FDR	No	NA	NA	NA	NA	NA	NA
B0563.7.1	WBGene00015264	B0563.7	mRNA	X	9152414	9154316	X	8538681	7879434	9982287	6.69598087405905	0.199640153597688	Local eQTL	EIGEN 5% FDR	No	NA	NA	NA	NA	NA	NA
B0564.10a.1	WBGene00006766	unc-30	mRNA	IV	13119096	13124387	I	9430889	4644600	11681502	6.67026004538453	0.151697356380433	Distant eQTL	EIGEN 5% FDR	No	I	26	No	3	NA	NA
B0564.10a.1	WBGene00006766	unc-30	mRNA	IV	13119096	13124387	V	14822751	11396876	15324314	6.57640186038376	0.121483537305668	Distant eQTL	EIGEN 5% FDR	No	V	27	Yes	50	26, 26.5, 27	152
B0564.10a.1	WBGene00006766	unc-30	mRNA	IV	13119096	13124387	X	4793981	303285	6232751	9.58333752755673	0.180980847797504	Distant eQTL	BF 5% FDR	No	X	15	Yes	20	15	20
B0564.7b.1	WBGene00007207	B0564.7	mRNA	IV	13103874	13104515	IV	13110416	10607084	13801745	6.37053042125386	0.12555220215197	Local eQTL	EIGEN 5% FDR	No	NA	NA	NA	NA	NA	NA
BE0003N10.1.1	WBGene00015266	BE0003N10.1	mRNA	III	1037492	1046275	III	967320	634999	1456749	6.19755385216759	0.124532748058968	Local eQTL	EIGEN 5% FDR	Yes	NA	NA	NA	NA	NA	NA
BE0003N10.6c.1	WBGene00255598	BE0003N10.6	mRNA	III	1056271	1058648	II	5505071	4629211	6267686	6.45069879645485	0.139882465200715	Distant eQTL	EIGEN 5% FDR	No	II	17	No	7	NA	NA
C01A2.1a.1	WBGene00007213	C01A2.1	mRNA	I	13409904	13411554	I	13990371	12580124	14715909	6.60515583172574	0.142876477354897	Local eQTL	EIGEN 5% FDR	No	NA	NA	NA	NA	NA	NA
C01A2.3.2	WBGene00007215	oxa-1	mRNA	I	13387817	13391206	I	11250635	3632198	15058146	8.41384706557244	0.183770662480101	Distant eQTL	BF 5% FDR	No	I	30	No	8	NA	NA
C01A2.3.2	WBGene00007215	oxa-1	mRNA	I	13387817	13391206	V	14645553	13592121	15302894	6.31275202689667	0.164095665554387	Distant eQTL	EIGEN 5% FDR	Yes	NA	NA	NA	NA	NA	NA
C01A2.5.1	WBGene00007217	tads-1	mRNA	I	13384752	13387084	I	13388047	12151945	15058146	14.892769704184	0.309161859978365	Local eQTL	BF 5% FDR	No	NA	NA	NA	NA	NA	NA
C01B10.1	WBGene00001091	drh-2	pseudogenic_transcript	IV	6613918	6618498	IV	6611540	4037719	12912117	11.4983605598617	0.340990235351691	Local eQTL	BF 5% FDR	No	NA	NA	NA	NA	NA	NA
C01B10.4a.1	WBGene00015279	cest-5.1	mRNA	IV	6628285	6631754	IV	6564201	4034344	13258232	15.4685589328831	0.367665907799445	Local eQTL	BF 5% FDR	No	NA	NA	NA	NA	NA	NA
C01B10.8.2	WBGene00015282	C01B10.8	mRNA	IV	6635089	6638158	II	2634650	2181671	2877415	6.56656056363113	0.12387125748216	Distant eQTL	EIGEN 5% FDR	No	II	6	No	5	NA	NA
C01B4.6.1	WBGene00015270	C01B4.6	mRNA	V	2501051	2502426	V	2191297	1554088	4130765	7.47302389077448	0.143284209297918	Local eQTL	EIGEN 5% FDR	No	NA	NA	NA	NA	NA	NA
C01B4.7a.1	WBGene00015271	C01B4.7	mRNA	V	2494235	2499001	V	2276659	1745598	4342416	9.2247987085652	0.278048059348031	Local eQTL	BF 5% FDR	No	NA	NA	NA	NA	NA	NA
C01B4.8a.1	WBGene00015272	C01B4.8	mRNA	V	2490512	2492701	I	1557541	1011098	1953384	6.14785005050727	0.14425332135068	Distant eQTL	EIGEN 5% FDR	No	I	7.5	Yes	36	7.5	36
C01B9.1b.1	WBGene00007220	C01B9.1	mRNA	II	13771575	13778998	II	1186497	791733	1664487	6.90415474279518	0.143708336276132	Distant eQTL	EIGEN 5% FDR	No	II	2.5	Yes	184	2.5	184
C01B9.1b.1	WBGene00007220	C01B9.1	mRNA	II	13771575	13778998	II	13519520	13221093	13911543	6.64473543796476	0.142979691555501	Local eQTL	EIGEN 5% FDR	No	NA	NA	NA	NA	NA	NA
C01C10.4.1	WBGene00000526	clc-5	mRNA	X	7433569	7435733	X	7656788	6929403	8217033	6.45646271364776	0.150768625989602	Local eQTL	EIGEN 5% FDR	No	NA	NA	NA	NA	NA	NA
C01C4.1.2	WBGene00003739	nlp-1	mRNA	X	3727574	3728436	I	11492030	8471837	12214744	6.41596179416824	0.124390629253829	Distant eQTL	EIGEN 5% FDR	No	I	31	No	5	NA	NA
C01F1.2.2	WBGene00015297	sco-1	mRNA	II	4299651	4301103	II	4307936	3414505	6294325	12.5446668231577	0.347806783131816	Local eQTL	BF 5% FDR	No	NA	NA	NA	NA	NA	NA
C01F1.4.1	WBGene00015299	C01F1.4	mRNA	II	4276202	4279268	II	4278298	2854363	5650635	16.2429193278407	0.377714821069665	Local eQTL	BF 5% FDR	No	NA	NA	NA	NA	NA	NA
C01F6.6h.1	WBGene00006438	nrfl-1	mRNA	IV	9119092	9130379	IV	8635458	3711107	13728551	9.50069566171776	0.223209728108158	Local eQTL	BF 5% FDR	No	NA	NA	NA	NA	NA	NA
C01F6.6h.2	WBGene00006438	nrfl-1	mRNA	IV	9119092	9130379	IV	9308808	4068397	13907315	23.3719612212546	0.420078967314073	Local eQTL	BF 5% FDR	No	NA	NA	NA	NA	NA	NA
C01G10.10a.1	WBGene00007237	C01G10.10	mRNA	V	15080134	15082622	V	16131501	12673629	16629288	8.59342598202437	0.159357352108325	Distant eQTL	BF 5% FDR	No	V	30	No	6	NA	NA
C01G10.16.1	WBGene00007241	txt-12	mRNA	V	15092966	15094382	V	15387456	13771849	16055676	9.05199106661683	0.311457281567954	Local eQTL	BF 5% FDR	No	NA	NA	NA	NA	NA	NA
C01G12.10.1	WBGene00007250	nspb-8	mRNA	II	14580254	14580649	II	14610754	14033505	15272855	7.72270041309615	0.173015909889632	Local eQTL	BF 5% FDR	No	NA	NA	NA	NA	NA	NA
C01G12.1.1	WBGene00007242	madf-5	mRNA	II	14573615	14576562	II	14555009	13525837	15272855	12.738888145743	0.28472895943453	Local eQTL	BF 5% FDR	No	NA	NA	NA	NA	NA	NA
C01G12.1.2	WBGene00007242	madf-5	mRNA	II	14573608	14576562	II	14628657	13525837	15272855	13.5743129632233	0.255916483559859	Local eQTL	BF 5% FDR	No	NA	NA	NA	NA	NA	NA
C01G12.1.2	WBGene00007242	madf-5	mRNA	II	14573608	14576562	V	5501275	4531927	7636524	7.2390132895698	0.154117875976237	Distant eQTL	EIGEN 5% FDR	No	V	18.5	No	3	NA	NA
C01G12.1.2	WBGene00007242	madf-5	mRNA	II	14573608	14576562	X	8740424	8007974	9381114	6.72399639898407	0.136722554214605	Distant eQTL	EIGEN 5% FDR	No	X	21.5	Yes	24	21.5, 22	38
C01G12.12	WBGene00044053	C01G12.12	pseudogenic_transcript	II	14562214	14564011	II	15113045	13557834	15272855	31.6642365192831	0.467085584511734	Local eQTL	BF 5% FDR	No	NA	NA	NA	NA	NA	NA
C01G12.12	WBGene00044053	C01G12.12	pseudogenic_transcript	II	14562214	14564011	X	9162358	8522871	9989629	6.27115291347709	0.218665265602879	Distant eQTL	EIGEN 5% FDR	No	X	22	Yes	14	21.5, 22	38
C01G12.7.1	WBGene00007247	C01G12.7	mRNA	II	14588625	14591893	II	14884692	14194082	15272855	6.34232164440656	0.2419914595528	Local eQTL	EIGEN 5% FDR	No	NA	NA	NA	NA	NA	NA
C01G12.7.1	WBGene00007247	C01G12.7	mRNA	II	14588625	14591893	V	20030979	18899820	20900332	6.18611142123062	0.182211557717634	Distant eQTL	EIGEN 5% FDR	No	V	45	Yes	55	44.5, 45, 45.5	151
C01G5.2	WBGene00004179	prg-2	pseudogenic_transcript	IV	6526962	6529802	X	3284876	2397922	5095728	6.99826633872734	0.144644962362364	Distant eQTL	EIGEN 5% FDR	No	X	10.5	No	2	NA	NA
C01G5.7b.1	WBGene00015309	C01G5.7	mRNA	IV	6518174	6520003	IV	6385117	3709864	12952369	59.2311720730345	0.748162822586917	Local eQTL	BF 5% FDR	No	NA	NA	NA	NA	NA	NA
C01G8.1b.1	WBGene00015312	C01G8.1	mRNA	I	5273012	5274270	III	12099354	11705596	12398526	7.05896480348842	0.133545042204635	Distant eQTL	EIGEN 5% FDR	No	III	42.5	No	7	NA	NA
C01G8.2.2	WBGene00000540	cln-3.2	mRNA	I	5274640	5278710	II	14439517	13950835	15271134	6.25504603642054	0.105825829192051	Distant eQTL	EIGEN 5% FDR	No	II	41.5	No	9	NA	NA
C01H6.5b.2	WBGene00003622	nhr-23	mRNA	I	7218784	7221827	I	4593675	2960115	9736687	6.14846260975205	0.113278529605872	Distant eQTL	EIGEN 5% FDR	No	I	21	Yes	13	21	13
C01H6.5c.1	WBGene00003622	nhr-23	mRNA	I	7214745	7220952	V	13411831	9516270	14545025	6.98990993283165	0.129949927867463	Distant eQTL	EIGEN 5% FDR	No	V	25.5	No	9	NA	NA
C01H6.9.2	WBGene00007258	hasp-1	mRNA	I	7229407	7233125	IV	16027005	15445553	16443061	6.37125891868272	0.13501710938974	Distant eQTL	EIGEN 5% FDR	No	IV	42	Yes	78	41.5, 42, 42.5	145
C02A12.1.1	WBGene00001781	gst-33	mRNA	V	3467451	3468562	V	20410593	18901726	20900332	6.61161945960045	0.122718063836784	Distant eQTL	EIGEN 5% FDR	No	V	45.5	Yes	72	44.5, 45, 45.5	151
C02A12.4.2	WBGene00003096	lys-7	mRNA	V	3481428	3482606	V	3193598	1665424	4495201	55.9828784820401	0.745293111577077	Local eQTL	BF 5% FDR	No	NA	NA	NA	NA	NA	NA
C02B10.4.2	WBGene00015329	C02B10.4	mRNA	IV	5091584	5092806	III	7916567	6900833	8705077	6.55423635834651	0.12105993735427	Distant eQTL	EIGEN 5% FDR	No	III	27	Yes	35	26, 26.5, 27, 27.5	78
C02B8.1.1	WBGene00015320	C02B8.1	mRNA	X	8147698	8148670	X	9048214	8323953	9707900	6.25431698638273	0.0851514975129239	Local eQTL	EIGEN 5% FDR	No	NA	NA	NA	NA	NA	NA
C02B8.3.2	WBGene00015322	C02B8.3	mRNA	X	8139458	8140244	IV	16027005	15445553	16443061	6.22533713209076	0.114756578018949	Distant eQTL	EIGEN 5% FDR	No	IV	42	Yes	78	41.5, 42, 42.5	145
C02B8.5.1	WBGene00015323	frpr-1	mRNA	X	8124083	8129643	III	3353294	2942649	4225288	8.75198570405922	0.173814591548309	Distant eQTL	BF 5% FDR	No	III	20.5	Yes	29	20.5	29
C02B8.5.1	WBGene00015323	frpr-1	mRNA	X	8124083	8129643	V	7317606	5152235	11093249	6.27692487319485	0.144895987108824	Distant eQTL	EIGEN 5% FDR	No	V	21	Yes	20	21	20
C02B8.6.2	WBGene00015324	C02B8.6	mRNA	X	8133145	8136334	X	8829111	5174133	9727843	9.54427476208488	0.198797653895391	Local eQTL	BF 5% FDR	No	NA	NA	NA	NA	NA	NA
C02C6.1a.2	WBGene00001130	dyn-1	mRNA	X	15568884	15573696	X	15651785	14844096	15998471	8.1860507338465	0.154970375866812	Local eQTL	BF 5% FDR	No	NA	NA	NA	NA	NA	NA
C02C6.3a.1	WBGene00007261	lron-3	mRNA	X	15546644	15557949	X	15371420	14815027	16532813	13.4826362043126	0.245282595477194	Local eQTL	BF 5% FDR	No	NA	NA	NA	NA	NA	NA
C02D4.1.1	WBGene00007262	jud-4	mRNA	X	15284182	15286296	V	14649731	13598611	15294340	6.55267086875242	0.124450569408765	Distant eQTL	EIGEN 5% FDR	Yes	NA	NA	NA	NA	NA	NA
C02D5.1.2	WBGene00015335	acdh-6	mRNA	III	8561130	8563051	II	13176850	13012531	13441171	6.61779729029679	0.139547414548894	Distant eQTL	EIGEN 5% FDR	No	II	33.5	No	5	NA	NA
C02F5.7b.1	WBGene00015350	fbxl-1	mRNA	III	8226476	8232565	III	7866694	4366037	10678043	36.7784963878158	0.586547869246294	Local eQTL	BF 5% FDR	No	NA	NA	NA	NA	NA	NA
C03A3.9.1	WBGene00284849	C03A3.9	mRNA	X	11267011	11267298	X	11790037	9157848	13210070	12.4113985248753	0.227178466218777	Local eQTL	BF 5% FDR	No	NA	NA	NA	NA	NA	NA
C03A7.13.1	WBGene00015371	C03A7.13	mRNA	V	5178338	5192543	V	5295653	4468283	7587293	7.30395445825443	0.146364424923833	Local eQTL	EIGEN 5% FDR	No	NA	NA	NA	NA	NA	NA
C03B1.12.2	WBGene00003053	lmp-1	mRNA	X	6376455	6378272	V	14444778	13166974	15294340	7.42817865216314	0.137642644253337	Distant eQTL	EIGEN 5% FDR	No	V	26.5	Yes	51	26, 26.5, 27	152
C03B1.14.2	WBGene00015382	C03B1.14	mRNA	X	6359335	6360765	X	7582162	2989842	12117803	35.1494920630111	0.534406384413311	Distant eQTL	BF 5% FDR	No	X	20	No	4	NA	NA
C03D6.4.2	WBGene00003800	npp-14	mRNA	I	9660174	9664921	II	12885725	12710986	13141613	6.20307385651375	0.125794367705451	Distant eQTL	EIGEN 5% FDR	No	II	30.5	No	3	NA	NA
C03D6.4.2	WBGene00003800	npp-14	mRNA	I	9660174	9664921	X	9096669	4961183	13230768	7.38734610701879	0.138966940711007	Distant eQTL	EIGEN 5% FDR	No	X	22	Yes	14	21.5, 22	38
C03E10.5.1	WBGene00007282	clec-223	mRNA	V	11273148	11278161	II	14951586	14226696	15272855	6.42094938408855	0.184811591613171	Distant eQTL	EIGEN 5% FDR	No	II	42	No	9	NA	NA
C03F11.4.1	WBGene00015390	C03F11.4	mRNA	X	5401418	5406443	X	5041836	3616444	6298569	6.20190122580939	0.11430616972871	Local eQTL	EIGEN 5% FDR	No	NA	NA	NA	NA	NA	NA
C03G5.10.1	WBGene00044338	nspc-3	mRNA	X	8537091	8537523	X	7070135	6155507	7916899	6.27559554199834	0.293349570000575	Distant eQTL	EIGEN 5% FDR	No	X	19.5	Yes	25	18.5, 19, 19.5	60
C03G5.12.1	WBGene00044340	nspc-5	mRNA	X	8538726	8539099	X	7136031	5149052	9687865	11.646238653828	0.409966167836294	Distant eQTL	BF 5% FDR	No	X	19.5	Yes	25	18.5, 19, 19.5	60
C03G5.13.1	WBGene00044357	nspc-6	mRNA	X	8541146	8541496	V	4944947	4150899	6271096	10.3502694917717	0.384352394785528	Distant eQTL	BF 5% FDR	No	V	16.5	No	7	NA	NA
C03G5.13.1	WBGene00044357	nspc-6	mRNA	X	8541146	8541496	X	8481819	7808749	10329069	12.7496325464244	0.413288620445599	Local eQTL	BF 5% FDR	No	NA	NA	NA	NA	NA	NA
C03G5.8.1	WBGene00023477	nspc-1	mRNA	X	8534674	8535106	X	8271008	4898465	9685943	13.1342774316169	0.442334010689902	Local eQTL	BF 5% FDR	No	NA	NA	NA	NA	NA	NA
C03G5.9.1	WBGene00044337	nspc-2	mRNA	X	8535469	8535819	II	13222389	13072175	13527130	6.25598055282969	0.284824439961686	Distant eQTL	EIGEN 5% FDR	No	II	34	No	3	NA	NA
C03G5.9.1	WBGene00044337	nspc-2	mRNA	X	8535469	8535819	V	10037950	3201251	13849401	7.26639880451817	0.342404535834144	Distant eQTL	EIGEN 5% FDR	No	V	22.5	No	11	NA	NA
C03G5.9.1	WBGene00044337	nspc-2	mRNA	X	8535469	8535819	X	8522871	7685877	10667212	10.3321486886068	0.389685922305657	Local eQTL	BF 5% FDR	No	NA	NA	NA	NA	NA	NA
C03G6.14.1	WBGene00015399	cyp-35A1	mRNA	V	7359929	7361773	V	1974581	1603059	4108057	6.99143142240282	0.132404245669031	Distant eQTL	EIGEN 5% FDR	No	V	3.5	No	5	NA	NA
C03G6.15.1	WBGene00015400	cyp-35A2	mRNA	V	7362319	7364236	II	3482859	2891293	4596748	9.0914089296544	0.205287944037829	Distant eQTL	BF 5% FDR	No	II	12	Yes	24	12	24
C03G6.18	WBGene00005646	srp-5	pseudogenic_transcript	V	7382021	7383309	V	7598251	4488564	17076066	13.2618844878237	0.314091542242171	Local eQTL	BF 5% FDR	Yes	NA	NA	NA	NA	NA	NA
C03G6.19.2	WBGene00005647	srp-6	mRNA	V	7384238	7386173	IV	4061797	3402409	5666373	6.17057268227308	0.139557407389977	Distant eQTL	EIGEN 5% FDR	No	IV	26.5	No	8	NA	NA
C03H12.1a.1	WBGene00007284	C03H12.1	mRNA	X	15689458	15696426	X	15724741	14842787	16064082	8.51377425757325	0.157887819487872	Local eQTL	BF 5% FDR	No	NA	NA	NA	NA	NA	NA
C03H5.1.1	WBGene00015403	clec-10	mRNA	II	402580	404180	II	411981	7733	1471688	18.6360772930491	0.328182980324557	Local eQTL	BF 5% FDR	No	NA	NA	NA	NA	NA	NA
C03H5.1.2	WBGene00015403	clec-10	mRNA	II	402660	404181	II	406190	7733	2562204	94.4093177350901	0.895354217188506	Local eQTL	BF 5% FDR	No	NA	NA	NA	NA	NA	NA
C03H5.2.2	WBGene00015404	nstp-4	mRNA	II	388831	392737	II	393537	7028	2429774	16.2671108887442	0.319428204786225	Local eQTL	BF 5% FDR	No	NA	NA	NA	NA	NA	NA
C03H5.6.1	WBGene00015408	C03H5.6	mRNA	II	396362	399423	II	393537	7028	3807163	9.42650492967787	0.268462842485762	Local eQTL	BF 5% FDR	No	NA	NA	NA	NA	NA	NA
C04A11.1a.1	WBGene00007285	C04A11.1	mRNA	X	13660506	13662980	II	1186497	791733	1604326	6.95044524422647	0.128979806879815	Distant eQTL	EIGEN 5% FDR	No	II	2.5	Yes	184	2.5	184
C04A2.1.1	WBGene00015410	tbc-6	mRNA	II	6848060	6851534	II	6839580	5879151	7520277	8.97554491963778	0.324389608831961	Local eQTL	BF 5% FDR	No	NA	NA	NA	NA	NA	NA
C04C11.25.1	WBGene00284855	C04C11.25	mRNA	X	14015362	14015466	IV	675476	43186	1004763	6.72208312258347	0.120034222442488	Distant eQTL	EIGEN 5% FDR	No	IV	4	No	5	NA	NA
C04C3.3.2	WBGene00015413	pdhb-1	mRNA	IV	3399672	3403907	I	12489157	11632610	13338010	6.14273737337298	0.119120929999765	Distant eQTL	EIGEN 5% FDR	No	I	35.5	Yes	12	35.5	12
C04C3.4.1	WBGene00015414	C04C3.4	mRNA	IV	3394366	3394527	IV	3394207	2594688	4649779	14.4526290012422	0.342959898641873	Local eQTL	BF 5% FDR	No	NA	NA	NA	NA	NA	NA
C04C3.5c.1	WBGene00001119	dyf-3	mRNA	IV	3396651	3398890	IV	13851561	6399571	14586387	6.32452188909856	0.116660944346561	Distant eQTL	EIGEN 5% FDR	No	IV	38.5	No	4	NA	NA
C04C3.7.1	WBGene00015417	C04C3.7	mRNA	IV	3432872	3433487	I	12490467	11645508	13463537	7.07967258240968	0.195402621376216	Distant eQTL	EIGEN 5% FDR	No	I	35.5	Yes	12	35.5	12
C04C3.7.1	WBGene00015417	C04C3.7	mRNA	IV	3432872	3433487	IV	3442974	1731149	4315916	11.14796115869	0.213029351170361	Local eQTL	BF 5% FDR	No	NA	NA	NA	NA	NA	NA
C04D8.1e.1	WBGene00015418	pac-1	mRNA	III	8514103	8518405	I	1486763	978053	1915076	6.67682304279886	0.123400734957894	Distant eQTL	EIGEN 5% FDR	No	I	7.5	Yes	36	7.5	36
C04E12.2.2	WBGene00015433	C04E12.2	mRNA	V	3363034	3369922	I	11458256	7570359	12421147	6.80409023809192	0.156569076163975	Distant eQTL	EIGEN 5% FDR	No	I	31	No	5	NA	NA
C04E6.4.2	WBGene00015421	C04E6.4	mRNA	V	5907408	5909620	V	5799575	4584917	9207551	6.62865345411486	0.161799962158318	Local eQTL	EIGEN 5% FDR	No	NA	NA	NA	NA	NA	NA
C04F12.12.1	WBGene00077685	C04F12.12	mRNA	I	9694622	9695035	I	9773671	3416900	13180942	28.7171594864664	0.549043236723266	Local eQTL	BF 5% FDR	No	NA	NA	NA	NA	NA	NA
C04F12.4.1	WBGene00004426	rpl-14	mRNA	I	9689197	9690084	III	12381429	12079701	12802951	6.51456858062276	0.122968566544376	Distant eQTL	EIGEN 5% FDR	No	III	45	No	5	NA	NA
C04F12.6	WBGene00007300	C04F12.6	pseudogenic_transcript	I	9692701	9693781	I	9495278	4434616	11949781	10.9760158602016	0.213303161018863	Local eQTL	BF 5% FDR	No	NA	NA	NA	NA	NA	NA
C04F12.9.2	WBGene00007303	rnh-1.3	mRNA	I	9710088	9710767	IV	16444023	15621217	16950710	8.06723517813558	0.114794578007453	Distant eQTL	BF 5% FDR	No	IV	42.5	Yes	39	41.5, 42, 42.5	145
C04F12.9.2	WBGene00007303	rnh-1.3	mRNA	I	9710088	9710767	V	15961042	15346612	16236905	8.19088378200052	0.151908230758957	Distant eQTL	BF 5% FDR	Yes	NA	NA	NA	NA	NA	NA
C04F5.1.1	WBGene00004795	sid-1	mRNA	V	5119970	5126920	V	16887932	16624940	17928339	6.52089721960805	0.120422510068912	Distant eQTL	EIGEN 5% FDR	No	V	31.5	No	11	NA	NA
C04F5.7.1	WBGene00015449	ugt-63	mRNA	V	5108180	5110791	V	20310717	19021483	20900332	6.81770033598272	0.150574380779716	Distant eQTL	EIGEN 5% FDR	No	V	45.5	Yes	72	44.5, 45, 45.5	151
C04G2.10a.1	WBGene00007309	C04G2.10	mRNA	IV	10115389	10118081	IV	11298354	6611540	13317070	6.30399055349139	0.112908009168514	Distant eQTL	EIGEN 5% FDR	No	IV	32.5	Yes	23	30.5, 31, 31.5, 32, 32.5	110
C04G2.4.1	WBGene00003432	msp-36	mRNA	IV	10095433	10095816	IV	10236177	5433699	14067646	16.5644530322165	0.385422841099261	Local eQTL	BF 5% FDR	No	NA	NA	NA	NA	NA	NA
C04G2.4.1	WBGene00003432	msp-36	mRNA	IV	10095433	10095816	V	7820031	5670411	13571248	6.4624213354113	0.230892622575503	Distant eQTL	EIGEN 5% FDR	No	V	21	Yes	20	21	20
C04G2.5.1	WBGene00007306	C04G2.5	mRNA	IV	10094197	10095271	IV	8337815	5891899	12834361	6.27973866828179	0.139260169690639	Distant eQTL	EIGEN 5% FDR	No	IV	31	Yes	31	30.5, 31, 31.5, 32, 32.5	110
C04G6.6.1	WBGene00015456	C04G6.6	mRNA	II	5099438	5099749	IV	15954619	15262655	16410011	6.88736236463886	0.214758780585121	Distant eQTL	EIGEN 5% FDR	No	IV	42	Yes	78	41.5, 42, 42.5	145
C04H5.2.1	WBGene00007313	clec-147	mRNA	II	14535926	14537828	II	14292281	13790452	15272855	13.0280514507384	0.277868632351421	Local eQTL	BF 5% FDR	No	NA	NA	NA	NA	NA	NA
C04H5.3.1	WBGene00007314	gcy-29	mRNA	II	14540895	14548791	X	14446308	14181642	14718907	7.72466890599983	0.178156253716247	Distant eQTL	BF 5% FDR	No	X	38	Yes	23	38	23
C04H5.7a.1	WBGene00007315	C04H5.7	mRNA	II	14537946	14538402	II	15113045	14295590	15272855	21.7438133937546	0.414918951388906	Local eQTL	BF 5% FDR	No	NA	NA	NA	NA	NA	NA
C05B5.5a.1	WBGene00007322	C05B5.5	mRNA	III	10001360	10003846	I	1071327	148495	1601130	6.21497640273028	0.131966866257404	Distant eQTL	EIGEN 5% FDR	No	I	5	No	5	NA	NA
C05B5.5a.1	WBGene00007322	C05B5.5	mRNA	III	10001360	10003846	I	12762897	11803246	13718580	6.47613777372869	0.116177293957933	Distant eQTL	EIGEN 5% FDR	Yes	NA	NA	NA	NA	NA	NA
C05B5.8.1	WBGene00007324	C05B5.8	mRNA	III	10005459	10006788	X	13884696	13436357	14215790	6.48608242037118	0.119756502060029	Distant eQTL	EIGEN 5% FDR	No	X	36.5	No	7	NA	NA
C05C10.1.1	WBGene00007328	pho-10	mRNA	II	9918125	9920568	II	10600950	6844051	11639481	14.068882621014	0.258278148158717	Local eQTL	BF 5% FDR	No	NA	NA	NA	NA	NA	NA
C05C10.2a.1	WBGene00007329	C05C10.2	mRNA	II	9922219	9930846	II	9581871	4837879	12508255	9.3171073871309	0.178098584186999	Local eQTL	BF 5% FDR	No	NA	NA	NA	NA	NA	NA
C05C10.2c.1	WBGene00007329	C05C10.2	mRNA	II	9924413	9930698	II	9595297	5078119	11756053	9.53414634101442	0.181086714053354	Local eQTL	BF 5% FDR	No	NA	NA	NA	NA	NA	NA
C05C10.2c.2	WBGene00007329	C05C10.2	mRNA	II	9924606	9930696	MtDNA	4662	227	12584	6.7955218472635	0.132043816163201	Distant eQTL	EIGEN 5% FDR	No	NA	NA	NA	NA	NA	NA
C05C10.6b.1	WBGene00007333	ufd-3	mRNA	II	9939116	9944007	II	9963774	8740565	10902313	37.6778918577721	0.560015730589677	Local eQTL	BF 5% FDR	No	NA	NA	NA	NA	NA	NA
C05C8.9b.2	WBGene00015466	hyls-1	mRNA	V	7237416	7239649	III	5449286	4613198	5993055	6.74713849133325	0.184434988106156	Distant eQTL	EIGEN 5% FDR	No	III	26	Yes	12	26, 26.5, 27, 27.5	78
C05C9.1.1	WBGene00007325	C05C9.1	mRNA	X	11160981	11164006	I	14700446	13888847	15058146	6.12198245285968	0.115452629834731	Distant eQTL	EIGEN 5% FDR	No	I	48.5	Yes	15	48.5	15
C05C9.1.1	WBGene00007325	C05C9.1	mRNA	X	11160981	11164006	III	11891019	11528641	12221934	6.19099791887919	0.121565829212569	Distant eQTL	EIGEN 5% FDR	No	III	41	Yes	23	41	23
C05C9.1.1	WBGene00007325	C05C9.1	mRNA	X	11160981	11164006	IV	4430374	3699373	6457100	7.13323459830155	0.132677756477577	Distant eQTL	EIGEN 5% FDR	No	IV	28	Yes	108	27.5, 28	122
C05C9.1.1	WBGene00007325	C05C9.1	mRNA	X	11160981	11164006	V	14654518	13597140	15302950	6.32565134894761	0.117220963458032	Distant eQTL	EIGEN 5% FDR	No	V	27	Yes	50	26, 26.5, 27	152
C05D11.11a.2	WBGene00003214	mel-32	mRNA	III	6440145	6443001	X	11847730	10498540	12737585	7.05733267091332	0.180666594219746	Distant eQTL	EIGEN 5% FDR	No	X	28	No	5	NA	NA
C05D11.6a.1	WBGene00003523	nas-4	mRNA	III	6412248	6414993	II	946924	619231	1604326	7.51534299050787	0.162980516006188	Distant eQTL	EIGEN 5% FDR	No	II	2.5	Yes	184	2.5	184
C05D12.2.1	WBGene00007340	C05D12.2	mRNA	II	11418299	11423393	II	11442717	6301619	12383546	70.7232491101718	0.790220811171431	Local eQTL	BF 5% FDR	No	NA	NA	NA	NA	NA	NA
C05D12.3a.1	WBGene00014666	C05D12.3	mRNA	II	11425269	11430365	II	11427374	8437923	12223943	37.4889017750499	0.681878962673893	Local eQTL	BF 5% FDR	No	NA	NA	NA	NA	NA	NA
C05D12.3a.2	WBGene00014666	C05D12.3	mRNA	II	11425159	11430365	II	11510516	10141376	12176304	10.913496537443	0.332164573631058	Local eQTL	BF 5% FDR	No	NA	NA	NA	NA	NA	NA
C05D12.3c.1	WBGene00014666	C05D12.3	mRNA	II	11425266	11432762	II	11143994	7198284	11841306	9.07307182555337	0.300442796237478	Local eQTL	BF 5% FDR	No	NA	NA	NA	NA	NA	NA
C05D12.5.1	WBGene00007342	C05D12.5	mRNA	II	11434242	11434958	IV	10931703	3686531	13399981	7.42210048736353	0.137528172727245	Distant eQTL	EIGEN 5% FDR	No	IV	32.5	Yes	23	30.5, 31, 31.5, 32, 32.5	110
C05D2.6b.1	WBGene00015468	madf-11	mRNA	III	5600384	5603453	III	10558911	9993012	11050901	6.35491980438782	0.117243991256493	Distant eQTL	EIGEN 5% FDR	No	III	31	No	2	NA	NA
C05D9.5.1	WBGene00002062	ife-4	mRNA	X	1104212	1106251	II	5529904	4667966	8392204	7.56795876143322	0.140271740113884	Distant eQTL	EIGEN 5% FDR	No	II	17	No	7	NA	NA
C05D9.9a.1	WBGene00015476	C05D9.9	mRNA	X	1122421	1124236	IV	16047511	15357103	16474100	7.91864641758869	0.169341167917897	Distant eQTL	BF 5% FDR	No	IV	42	Yes	78	41.5, 42, 42.5	145
C05E11.1b.1	WBGene00015492	lnp-1	mRNA	X	4588768	4590446	IV	13110416	10607084	13801745	6.59901854563675	0.135444338996417	Distant eQTL	EIGEN 5% FDR	No	IV	35.5	No	4	NA	NA
C05E11.3b.1	WBGene00015494	C05E11.3	mRNA	X	4578241	4581727	I	3689285	2798340	8484435	7.47443796456773	0.227482798940291	Distant eQTL	EIGEN 5% FDR	No	I	19	No	3	NA	NA
C05E11.3b.1	WBGene00015494	C05E11.3	mRNA	X	4578241	4581727	II	13493538	12048286	13863855	10.4932491990105	0.281572362700052	Distant eQTL	BF 5% FDR	No	II	36	No	6	NA	NA
C05E11.3b.1	WBGene00015494	C05E11.3	mRNA	X	4578241	4581727	X	9075183	8365176	10252351	8.87725981559155	0.213649383315556	Distant eQTL	BF 5% FDR	No	X	22	Yes	14	21.5, 22	38
C05E11.4.1	WBGene00000133	amt-1	mRNA	X	4571437	4573914	X	4546138	2857969	7644743	8.26097892948328	0.190292540064541	Local eQTL	BF 5% FDR	No	NA	NA	NA	NA	NA	NA
C05E11.6.1	WBGene00015495	C05E11.6	mRNA	X	4562163	4563125	X	4537635	2857275	5590940	7.55858100710136	0.181222814072558	Local eQTL	EIGEN 5% FDR	No	NA	NA	NA	NA	NA	NA
C05E4.1.1	WBGene00005643	srp-2	mRNA	V	762666	764596	V	814661	1191	3067410	42.6186966623438	0.673438092597731	Local eQTL	BF 5% FDR	No	NA	NA	NA	NA	NA	NA
C06A12.19.1	WBGene00255702	C06A12.19	mRNA	IV	17439610	17440101	IV	17392764	15104066	17490095	28.752909948091	0.580875929933464	Local eQTL	BF 5% FDR	Yes	NA	NA	NA	NA	NA	NA
C06A12.3b.1	WBGene00007357	C06A12.3	mRNA	IV	17428539	17429484	IV	17392764	16612984	17490095	17.3652818233002	0.332357801720958	Local eQTL	BF 5% FDR	Yes	NA	NA	NA	NA	NA	NA
C06A12.3c.1	WBGene00007357	C06A12.3	mRNA	IV	17428728	17429484	IV	17211663	16685003	17490095	7.87092103147006	0.145947618369774	Local eQTL	BF 5% FDR	No	NA	NA	NA	NA	NA	NA
C06A5.12.1	WBGene00044414	C06A5.12	mRNA	I	6004657	6007597	I	6074462	2834520	13283222	67.4194523509062	0.788471763622328	Local eQTL	BF 5% FDR	No	NA	NA	NA	NA	NA	NA
C06A5.7a.1	WBGene00006823	unc-94	mRNA	I	5992661	6003385	I	6074462	3257894	10874829	8.52893936522262	0.151707955982944	Local eQTL	BF 5% FDR	No	NA	NA	NA	NA	NA	NA
C06A5.7a.2	WBGene00006823	unc-94	mRNA	I	5992659	6007592	I	6074462	2957241	13171417	12.3403732010046	0.236176834728215	Local eQTL	BF 5% FDR	No	NA	NA	NA	NA	NA	NA
C06A5.8a.1	WBGene00015505	C06A5.8	mRNA	I	6008078	6009524	II	306200	7028	837270	6.25854923047377	0.115394588765504	Distant eQTL	EIGEN 5% FDR	No	II	2.5	Yes	184	2.5	184
C06B8.2b.2	WBGene00007368	C06B8.2	mRNA	V	15476061	15478570	V	15048206	13938211	15979851	7.16247520725154	0.10203541560524	Local eQTL	EIGEN 5% FDR	No	NA	NA	NA	NA	NA	NA
C06B8.2c.1	WBGene00007368	C06B8.2	mRNA	V	15476060	15478556	V	15477125	13759577	16627259	9.90602200460704	0.235452378926522	Local eQTL	BF 5% FDR	No	NA	NA	NA	NA	NA	NA
C06B8.2d.1	WBGene00007368	C06B8.2	mRNA	V	15476060	15478566	V	15517759	15072215	15984210	7.63533509969782	0.147389624208808	Local eQTL	BF 5% FDR	No	NA	NA	NA	NA	NA	NA
C06B8.7.2	WBGene00007372	C06B8.7	mRNA	V	15498734	15511426	III	2644030	2213385	2873352	7.40751282286138	0.146111367739743	Distant eQTL	EIGEN 5% FDR	No	III	16.5	Yes	13	16.5	13
C06B8.7.2	WBGene00007372	C06B8.7	mRNA	V	15498734	15511426	III	11443642	10702655	11861005	8.56482744608341	0.178224671474752	Distant eQTL	BF 5% FDR	No	III	37	No	2	NA	NA
C06B8.7.2	WBGene00007372	C06B8.7	mRNA	V	15498734	15511426	IV	3106262	2506332	3731276	6.23959153872389	0.129722289953893	Distant eQTL	EIGEN 5% FDR	No	IV	21.5	No	2	NA	NA
C06C3.12.1	WBGene00175031	C06C3.12	mRNA	II	9375107	9375848	II	9581871	9058182	11186133	7.66817818965108	0.118542449569288	Local eQTL	BF 5% FDR	No	NA	NA	NA	NA	NA	NA
C06C3.4.1	WBGene00007375	C06C3.4	mRNA	II	9373291	9374896	II	946924	619231	1412399	7.21946181611246	0.150364227049152	Distant eQTL	EIGEN 5% FDR	No	II	2.5	Yes	184	2.5	184
C06C3.4.1	WBGene00007375	C06C3.4	mRNA	II	9373291	9374896	IV	15323768	14957226	16490636	9.40311946524003	0.181730741898909	Distant eQTL	BF 5% FDR	No	IV	41	No	4	NA	NA
C06C3.6.1	WBGene00005271	srh-48	mRNA	II	9380096	9384995	I	14172637	13032804	14931515	7.73829084953369	0.173271216158276	Distant eQTL	BF 5% FDR	No	I	45.5	No	10	NA	NA
C06C3.6.1	WBGene00005271	srh-48	mRNA	II	9380096	9384995	II	10241725	8798041	10747702	6.67703714681664	0.162804090380644	Local eQTL	EIGEN 5% FDR	No	NA	NA	NA	NA	NA	NA
C06C3.7.1	WBGene00007377	C06C3.7	mRNA	II	9385541	9386533	IV	4396037	3686531	12644509	7.04501830538501	0.153462703341847	Distant eQTL	EIGEN 5% FDR	No	IV	27.5	Yes	14	27.5, 28	122
C06C3.8c.1	WBGene00007378	lido-17	mRNA	II	9386588	9392824	IV	16914728	16429360	17312465	6.12405141385671	0.0969047006334847	Distant eQTL	EIGEN 5% FDR	No	IV	43.5	No	6	NA	NA
C06C3.9	WBGene00014668	C06C3.9	pseudogenic_transcript	II	9377110	9378242	II	7355693	6764961	10967877	8.39088680878005	0.292273373969277	Distant eQTL	BF 5% FDR	No	II	19	Yes	28	19, 19.5	54
C06C6.6	WBGene00007380	C06C6.6	pseudogenic_transcript	V	15988754	15991609	V	20410593	19023661	20900332	6.30454372772487	0.127395239924222	Distant eQTL	EIGEN 5% FDR	No	V	45.5	Yes	72	44.5, 45, 45.5	151
C06C6.7.1	WBGene00007381	C06C6.7	mRNA	V	15992150	15995607	V	15968852	15316959	16792754	9.10855070468311	0.24988541390506	Local eQTL	BF 5% FDR	Yes	NA	NA	NA	NA	NA	NA
C06E1.11.1	WBGene00015526	C06E1.11	mRNA	III	8615436	8616687	III	8612723	5181137	10678043	71.7538329392116	0.890645527198575	Local eQTL	BF 5% FDR	No	NA	NA	NA	NA	NA	NA
C06E1.11.2	WBGene00015526	C06E1.11	mRNA	III	8615442	8616532	III	8915942	6605420	10569799	9.20493036794342	0.237510889373399	Local eQTL	BF 5% FDR	No	NA	NA	NA	NA	NA	NA
C06E4.3.1	WBGene00015532	C06E4.3	mRNA	IV	7260875	7262133	IV	4267111	3577855	12626534	11.7050564816507	0.261903435231389	Distant eQTL	BF 5% FDR	No	IV	27.5	Yes	14	27.5, 28	122
C06E4.8.1	WBGene00015537	C06E4.8	mRNA	IV	7284119	7285875	IV	4430374	3699373	6453908	6.94852304878734	0.128571890617796	Distant eQTL	EIGEN 5% FDR	No	IV	28	Yes	108	27.5, 28	122
C06E7.1a.2	WBGene00015538	sams-3	mRNA	IV	5848651	5850847	IV	5855974	3069385	13767228	64.2324857229262	0.820078090248076	Local eQTL	BF 5% FDR	No	NA	NA	NA	NA	NA	NA
C06E7.3a.1	WBGene00015540	sams-4	mRNA	IV	5843890	5846369	IV	5855974	3486989	13427990	27.5298147961046	0.447949662334176	Local eQTL	BF 5% FDR	No	NA	NA	NA	NA	NA	NA
C06E7.4a.2	WBGene00015541	C06E7.4	mRNA	IV	5850826	5859982	V	14447671	7649351	15276152	7.53695767508725	0.139689209910014	Distant eQTL	EIGEN 5% FDR	No	V	26.5	Yes	51	26, 26.5, 27	152
C06E7.4a.2	WBGene00015541	C06E7.4	mRNA	IV	5850826	5859982	X	6526258	5382505	7625847	8.06108092518459	0.162473914450732	Distant eQTL	BF 5% FDR	No	X	18.5	Yes	21	18.5, 19, 19.5	60
C06G1.1a.1	WBGene00015545	C06G1.1	mRNA	X	16633357	16637625	II	946924	619231	1412399	6.74804761660404	0.140105328126939	Distant eQTL	EIGEN 5% FDR	No	II	2.5	Yes	184	2.5	184
C06G1.2.1	WBGene00015546	C06G1.2	mRNA	X	16621807	16622739	V	14649731	13598611	15294340	6.36470639694114	0.124743364883476	Distant eQTL	EIGEN 5% FDR	Yes	NA	NA	NA	NA	NA	NA
C06G3.5a.1	WBGene00015551	adah-1	mRNA	IV	7021823	7028148	V	20198383	19048999	20900332	6.2249545146144	0.114749225725804	Distant eQTL	EIGEN 5% FDR	Yes	NA	NA	NA	NA	NA	NA
C06G3.7b.1	WBGene00015553	trxr-1	mRNA	IV	7013195	7016008	I	809053	6415	1247844	6.83388574309693	0.142404265661774	Distant eQTL	EIGEN 5% FDR	No	I	4	No	5	NA	NA
C06G3.7b.1	WBGene00015553	trxr-1	mRNA	IV	7013195	7016008	II	2701077	2212137	3002084	6.48119471422917	0.1275032592872	Distant eQTL	EIGEN 5% FDR	No	II	6.5	No	7	NA	NA
C06G3.7b.1	WBGene00015553	trxr-1	mRNA	IV	7013195	7016008	IV	4018615	1928940	6258862	8.70046039793128	0.170273990117136	Distant eQTL	BF 5% FDR	No	IV	26.5	No	8	NA	NA
C06G3.7b.1	WBGene00015553	trxr-1	mRNA	IV	7013195	7016008	X	11690885	10414057	15165798	6.86897412779793	0.134685533017712	Distant eQTL	EIGEN 5% FDR	No	X	27.5	No	2	NA	NA
C06G3.8a.1	WBGene00015554	C06G3.8	mRNA	IV	7031298	7032559	III	12080737	11750564	12439859	6.32855411881721	0.116738301549227	Distant eQTL	EIGEN 5% FDR	No	III	42.5	No	7	NA	NA
C06G3.8a.1	WBGene00015554	C06G3.8	mRNA	IV	7031298	7032559	V	14699598	13690761	15317327	6.21297270738924	0.11451897014644	Distant eQTL	EIGEN 5% FDR	No	V	27	Yes	50	26, 26.5, 27	152
C06G4.5.1	WBGene00015559	npr-17	mRNA	III	7990715	7996453	X	15608594	15199679	16036579	6.15786018947301	0.113459309541484	Distant eQTL	EIGEN 5% FDR	No	X	44	Yes	16	44	16
C06G4.6.1	WBGene00044446	C06G4.6	mRNA	III	8004391	8006003	IV	4430374	3699373	6457100	6.40550436894559	0.118758529610901	Distant eQTL	EIGEN 5% FDR	No	IV	28	Yes	108	27.5, 28	122
C06H2.3a.1	WBGene00007387	jmjd-5	mRNA	V	11127497	11130095	I	9765400	4902407	11948585	7.72944664273443	0.256456614882759	Distant eQTL	BF 5% FDR	No	I	26	No	3	NA	NA
C06H2.3a.1	WBGene00007387	jmjd-5	mRNA	V	11127497	11130095	V	11128459	4903065	16163233	11.6011294303275	0.322276287774107	Local eQTL	BF 5% FDR	No	NA	NA	NA	NA	NA	NA
C06H2.5a.1	WBGene00007389	glb-3	mRNA	V	11134596	11140809	III	2644030	2214057	2873051	6.18030437302191	0.113890958821698	Distant eQTL	EIGEN 5% FDR	No	III	16.5	Yes	13	16.5	13
C06H2.5a.1	WBGene00007389	glb-3	mRNA	V	11134596	11140809	IV	4430374	3699373	6453908	6.39855737084542	0.118080486846052	Distant eQTL	EIGEN 5% FDR	No	IV	28	Yes	108	27.5, 28	122
C06H2.5a.1	WBGene00007389	glb-3	mRNA	V	11134596	11140809	V	14649731	13598611	15294340	6.25812905427274	0.120036315852956	Distant eQTL	EIGEN 5% FDR	Yes	NA	NA	NA	NA	NA	NA
C06H5.1.1	WBGene00007392	fbxa-156	mRNA	V	17895268	17896786	IV	16047511	15491997	16474100	6.604478636411	0.106338670565356	Distant eQTL	EIGEN 5% FDR	No	IV	42	Yes	78	41.5, 42, 42.5	145
C06H5.1.1	WBGene00007392	fbxa-156	mRNA	V	17895268	17896786	V	16786281	16573554	19068849	7.8178571204175	0.147842286613906	Distant eQTL	BF 5% FDR	No	V	31.5	No	11	NA	NA
C06H5.1.2	WBGene00007392	fbxa-156	mRNA	V	17895312	17896804	V	17901767	16073188	19501634	19.2683770079895	0.330906017968691	Local eQTL	BF 5% FDR	No	NA	NA	NA	NA	NA	NA
C06H5.2.1	WBGene00007393	fbxa-157	mRNA	V	17899803	17901919	V	17897495	16727567	18828736	16.3873980711001	0.262840292952544	Local eQTL	BF 5% FDR	No	NA	NA	NA	NA	NA	NA
C07A12.7a.1	WBGene00015561	C07A12.7	mRNA	X	4517740	4521049	V	14649731	13166974	15294340	7.28058006829588	0.134859450536388	Distant eQTL	EIGEN 5% FDR	Yes	NA	NA	NA	NA	NA	NA
C07A9.3a.1	WBGene00006579	tlk-1	mRNA	III	9699872	9710254	IV	15469577	14700422	16035396	6.7353063798044	0.12508767790057	Distant eQTL	EIGEN 5% FDR	No	IV	41.5	Yes	28	41.5, 42, 42.5	145
C07A9.3c.1	WBGene00006579	tlk-1	mRNA	III	9699876	9710236	II	6775816	5903551	7389451	6.55490855661248	0.193166065914388	Distant eQTL	EIGEN 5% FDR	No	II	18.5	No	9	NA	NA
C07A9.3c.1	WBGene00006579	tlk-1	mRNA	III	9699876	9710236	III	9743864	8943195	10558911	6.70957703029438	0.1835908398509	Local eQTL	EIGEN 5% FDR	No	NA	NA	NA	NA	NA	NA
C07A9.7a.1	WBGene00007403	set-3	mRNA	III	9691028	9694572	V	20410593	19563918	20900332	6.89818603638766	0.127615627311729	Distant eQTL	EIGEN 5% FDR	No	V	45.5	Yes	72	44.5, 45, 45.5	151
C07A9.7b.1	WBGene00007403	set-3	mRNA	III	9691038	9694572	III	8663705	7916492	10373688	8.37837578614258	0.254797753264641	Distant eQTL	BF 5% FDR	No	III	27.5	Yes	18	26, 26.5, 27, 27.5	78
C07D10.4.1	WBGene00003526	nas-7	mRNA	II	7400545	7402725	II	946924	619231	1412399	6.52503449179732	0.124913266387885	Distant eQTL	EIGEN 5% FDR	No	II	2.5	Yes	184	2.5	184
C07D8.2	WBGene00015562	C07D8.2	pseudogenic_transcript	X	7362082	7363663	II	2208261	574419	2785684	11.6675650780824	0.222864777981068	Distant eQTL	BF 5% FDR	No	II	4.5	No	3	NA	NA
C07D8.6.2	WBGene00015565	C07D8.6	mRNA	X	7341501	7342784	V	10407905	6563822	13581446	6.18486454435299	0.113978642200994	Distant eQTL	EIGEN 5% FDR	No	V	23	Yes	22	23, 23.5	35
C07E3.10.1	WBGene00007420	C07E3.10	mRNA	II	10346375	10347007	IV	4430374	3699373	6457100	6.42300471245906	0.122469461745813	Distant eQTL	EIGEN 5% FDR	No	IV	28	Yes	108	27.5, 28	122
C07G1.7.1	WBGene00015573	C07G1.7	mRNA	IV	8210954	8211828	III	4963420	3041076	8825448	13.1261304606082	0.246280582132442	Distant eQTL	BF 5% FDR	No	III	25	No	7	NA	NA
C07G2.2d.1	WBGene00000223	atf-7	mRNA	III	4491632	4499044	III	9974641	9289513	10556038	6.13406950581634	0.113001601380329	Distant eQTL	EIGEN 5% FDR	No	III	29	No	3	NA	NA
C07G3.2.1	WBGene00015574	irg-1	mRNA	V	3523587	3524691	V	3232905	1974581	4410192	11.3741168404564	0.231103465930126	Local eQTL	BF 5% FDR	No	NA	NA	NA	NA	NA	NA
C07G3.9a.1	WBGene00015577	ugt-64	mRNA	V	3503124	3506352	V	2735528	1962216	4332518	9.08787733685583	0.17445233518383	Local eQTL	BF 5% FDR	No	NA	NA	NA	NA	NA	NA
C07G3.9a.2	WBGene00015577	ugt-64	mRNA	V	3503126	3506312	V	3432406	2042246	4361439	6.49180752299157	0.162361531043125	Local eQTL	EIGEN 5% FDR	Yes	NA	NA	NA	NA	NA	NA
C07H6.2.1	WBGene00015579	C07H6.2	mRNA	III	7521009	7521332	II	13557834	13231393	13927502	7.16436635560876	0.132663016424166	Distant eQTL	EIGEN 5% FDR	No	II	36.5	No	3	NA	NA
C07H6.2.1	WBGene00015579	C07H6.2	mRNA	III	7521009	7521332	III	9993012	1650483	10558911	7.62776740827829	0.141394677451702	Distant eQTL	BF 5% FDR	No	III	29	No	3	NA	NA
C07H6.3.1	WBGene00015580	cls-1	mRNA	III	7508178	7515285	III	1129699	765791	1606231	6.72751878205724	0.124367388545754	Distant eQTL	EIGEN 5% FDR	No	III	5	No	2	NA	NA
C07H6.7.1	WBGene00003024	lin-39	mRNA	III	7528650	7536649	V	13728639	11238035	16059973	7.66141697438943	0.14202593705917	Distant eQTL	BF 5% FDR	No	V	26	Yes	51	26, 26.5, 27	152
C08A9.10.2	WBGene00044773	C08A9.10	mRNA	X	17081128	17082044	III	3221019	2888184	3934032	6.27898258749919	0.122983020350845	Distant eQTL	EIGEN 5% FDR	No	III	20	No	8	NA	NA
C08A9.10.2	WBGene00044773	C08A9.10	mRNA	X	17081128	17082044	X	15514168	14180076	17696299	15.9805442522462	0.297921447578551	Distant eQTL	BF 5% FDR	No	X	44	Yes	16	44	16
C08A9.7.1	WBGene00015587	lido-2	mRNA	X	17099048	17100752	X	17355182	15349025	17696299	10.4123224738472	0.186580254377511	Local eQTL	BF 5% FDR	No	NA	NA	NA	NA	NA	NA
C08A9.9.1	WBGene00015589	lido-4	mRNA	X	17106366	17107770	X	16681022	13788486	17696299	41.3637821391425	0.721768300644711	Local eQTL	BF 5% FDR	No	NA	NA	NA	NA	NA	NA
C08A9.9.2	WBGene00015589	lido-4	mRNA	X	17106366	17108244	X	16681022	13788486	17696299	16.9864725114292	0.319004725808389	Local eQTL	BF 5% FDR	No	NA	NA	NA	NA	NA	NA
C08B6.3a.1	WBGene00007424	C08B6.3	mRNA	V	10109833	10112287	V	4965784	4285182	6457872	6.32782932498978	0.116724395918199	Distant eQTL	EIGEN 5% FDR	No	V	16.5	No	7	NA	NA
C08B6.4a.1	WBGene00007425	C08B6.4	mRNA	V	10115580	10117335	V	1974581	1642173	2734488	7.19453576807845	0.133340362740052	Distant eQTL	EIGEN 5% FDR	No	V	3.5	No	5	NA	NA
C08B6.6.1	WBGene00007427	C08B6.6	mRNA	V	10123624	10124799	X	4562158	2863701	5540281	6.62579757648103	0.122426974731049	Distant eQTL	EIGEN 5% FDR	No	X	14	Yes	19	14	19
C08C3.2a.2	WBGene00015590	bath-15	mRNA	III	7774746	7776033	III	7320578	4471107	10665153	17.7429266664695	0.393071694278576	Local eQTL	BF 5% FDR	No	NA	NA	NA	NA	NA	NA
C08C3.2b.1	WBGene00015590	bath-15	mRNA	III	7774783	7776033	III	7320578	4471107	10481511	14.1479143211665	0.351755897889038	Local eQTL	BF 5% FDR	No	NA	NA	NA	NA	NA	NA
C08E3.11	WBGene00015603	fbxa-159	pseudogenic_transcript	II	1622651	1622847	I	13355703	11779027	14810995	15.2228077494319	0.449812865483613	Distant eQTL	BF 5% FDR	No	I	41	No	4	NA	NA
C08E3.11	WBGene00015603	fbxa-159	pseudogenic_transcript	II	1622651	1622847	II	2181630	7733	2815806	16.1422918121245	0.449812865483613	Local eQTL	BF 5% FDR	Yes	NA	NA	NA	NA	NA	NA
C08E3.11	WBGene00015603	fbxa-159	pseudogenic_transcript	II	1622651	1622847	II	13907987	13450270	15272439	12.3856362278288	0.381314895410468	Distant eQTL	BF 5% FDR	No	II	39.5	No	5	NA	NA
C08E3.11	WBGene00015603	fbxa-159	pseudogenic_transcript	II	1622651	1622847	V	14652952	2649015	15976336	7.29397210642114	0.237435132612881	Distant eQTL	EIGEN 5% FDR	Yes	NA	NA	NA	NA	NA	NA
C08E3.11	WBGene00015603	fbxa-159	pseudogenic_transcript	II	1622651	1622847	X	5067480	2917609	10514621	15.2228077442113	0.449812865483613	Distant eQTL	BF 5% FDR	No	X	15	Yes	20	15	20
C08E3.12.1	WBGene00015604	fbxa-160	mRNA	II	1623907	1624672	I	13171417	11779027	14810995	10.193360378009	0.338698479235938	Distant eQTL	BF 5% FDR	No	I	39.5	Yes	14	39.5	14
C08E3.12.1	WBGene00015604	fbxa-160	mRNA	II	1623907	1624672	II	2111466	7733	2810468	9.3641239475904	0.271118305345829	Local eQTL	BF 5% FDR	Yes	NA	NA	NA	NA	NA	NA
C08E3.12.1	WBGene00015604	fbxa-160	mRNA	II	1623907	1624672	II	13907987	13442403	15272439	8.37077385896966	0.286777065128195	Distant eQTL	BF 5% FDR	No	II	39.5	No	5	NA	NA
C08E3.12.1	WBGene00015604	fbxa-160	mRNA	II	1623907	1624672	III	11807405	11233482	12219434	7.24740090060343	0.237879180525871	Distant eQTL	EIGEN 5% FDR	No	III	41	Yes	23	41	23
C08E3.2	WBGene00015594	btb-15	pseudogenic_transcript	II	1611331	1612510	II	1510086	7028	2702917	15.8312916862614	0.54039645374885	Local eQTL	BF 5% FDR	No	NA	NA	NA	NA	NA	NA
C08E3.3.1	WBGene00015595	bath-33	mRNA	II	1604666	1606143	II	1664487	7028	2778862	16.2316461928585	0.394601257985504	Local eQTL	BF 5% FDR	No	NA	NA	NA	NA	NA	NA
C08E3.8.1	WBGene00015600	fbxa-165	mRNA	II	1614689	1616478	II	873752	7028	2744051	30.5785945496267	0.69403875469352	Local eQTL	BF 5% FDR	No	NA	NA	NA	NA	NA	NA
C08E8.2.1	WBGene00007438	C08E8.2	mRNA	V	18353510	18355842	V	18011759	16859417	19716060	13.3729250814312	0.304454112700932	Local eQTL	BF 5% FDR	No	NA	NA	NA	NA	NA	NA
C08E8.4.1	WBGene00007440	C08E8.4	mRNA	V	18371846	18373532	I	1549172	992525	15058146	7.9018642982452	0.174435937162336	Distant eQTL	BF 5% FDR	No	I	7.5	Yes	36	7.5	36
C08E8.4.1	WBGene00007440	C08E8.4	mRNA	V	18371846	18373532	IV	6611540	3686531	11660017	7.2097143773987	0.143336409022099	Distant eQTL	EIGEN 5% FDR	No	IV	30.5	Yes	18	30.5, 31, 31.5, 32, 32.5	110
C08E8.4.1	WBGene00007440	C08E8.4	mRNA	V	18371846	18373532	V	14654518	13596574	15302894	6.38629758643575	0.1183888852185	Distant eQTL	EIGEN 5% FDR	No	V	27	Yes	50	26, 26.5, 27	152
C08F1.10.1	WBGene00015613	C08F1.10	mRNA	II	1785262	1786309	II	13339660	13106619	13788098	7.62678012051461	0.236511544591855	Distant eQTL	BF 5% FDR	No	II	35	No	8	NA	NA
C08F11.12.1	WBGene00007459	C08F11.12	mRNA	IV	13651014	13651512	IV	13625727	12849163	14578595	8.42084255731243	0.203847667010308	Local eQTL	BF 5% FDR	No	NA	NA	NA	NA	NA	NA
C08F11.14	WBGene00007461	C08F11.14	pseudogenic_transcript	IV	13612805	13618061	II	946924	619231	1412399	6.46537362499	0.115862602799898	Distant eQTL	EIGEN 5% FDR	No	II	2.5	Yes	184	2.5	184
C08F11.3.1	WBGene00007452	C08F11.3	mRNA	IV	13619503	13621541	IV	13806829	12078625	14593984	8.93028572153115	0.181402171454592	Local eQTL	BF 5% FDR	No	NA	NA	NA	NA	NA	NA
C08F11.7.1	WBGene00007454	C08F11.7	mRNA	IV	13637275	13638666	III	10445246	9856693	10889620	7.02513476300906	0.147609251524732	Distant eQTL	EIGEN 5% FDR	No	III	30	No	9	NA	NA
C08F11.8.2	WBGene00007455	ugt-22	mRNA	IV	13639273	13644567	II	4248802	2753028	4740949	7.34093400255143	0.137244811961538	Distant eQTL	EIGEN 5% FDR	No	II	13	No	2	NA	NA
C08F1.1	WBGene00015606	math-2	pseudogenic_transcript	II	1799248	1801379	I	14187420	12761731	15058146	6.5601633670095	0.46295629850556	Distant eQTL	EIGEN 5% FDR	No	I	46	No	9	NA	NA
C08F1.1	WBGene00015606	math-2	pseudogenic_transcript	II	1799248	1801379	II	1739882	7028	2800886	27.5795150247425	0.677918954634629	Local eQTL	BF 5% FDR	No	NA	NA	NA	NA	NA	NA
C08F1.1	WBGene00015606	math-2	pseudogenic_transcript	II	1799248	1801379	V	15896217	15280032	16070769	7.80709868948029	0.464102338657575	Distant eQTL	BF 5% FDR	No	V	29.5	No	8	NA	NA
C08F1.4a.1	WBGene00015608	math-3	mRNA	II	1772085	1778542	IV	3686531	2937330	4726162	6.78348466550184	0.200841129778112	Distant eQTL	EIGEN 5% FDR	No	IV	25	No	11	NA	NA
C08F1.4a.2	WBGene00015608	math-3	mRNA	II	1775543	1778542	II	1180779	7733	3248821	27.6435272811204	0.71055276763225	Local eQTL	BF 5% FDR	No	NA	NA	NA	NA	NA	NA
C08F1.4b.1	WBGene00015608	math-3	mRNA	II	1775539	1778540	II	1180779	7733	3248821	49.6594128826659	0.865712427002616	Local eQTL	BF 5% FDR	No	NA	NA	NA	NA	NA	NA
C08F8.15.1	WBGene00219217	C08F8.15	mRNA	IV	11159691	11160807	IV	7858491	5427650	12635109	8.48594213653941	0.157373814558056	Distant eQTL	BF 5% FDR	No	IV	31	Yes	31	30.5, 31, 31.5, 32, 32.5	110
C08F8.2b.1	WBGene00007444	C08F8.2	mRNA	IV	11150997	11154337	V	14654518	11238035	15302894	7.36243508146018	0.136403840491963	Distant eQTL	EIGEN 5% FDR	No	V	27	Yes	50	26, 26.5, 27	152
C08F8.3a.1	WBGene00007445	C08F8.3	mRNA	IV	11155029	11156634	IV	10962520	6481987	13844076	7.36357694169359	0.144243035203799	Local eQTL	EIGEN 5% FDR	No	NA	NA	NA	NA	NA	NA
C08F8.4c.1	WBGene00007446	mboa-4	mRNA	IV	11157104	11159477	V	20198383	18521609	20900332	7.08853350421274	0.131227393811936	Distant eQTL	EIGEN 5% FDR	Yes	NA	NA	NA	NA	NA	NA
C08F8.8.1	WBGene00003657	nhr-67	mRNA	IV	11169834	11174786	V	16599787	16055676	16830853	6.27593968910241	0.16329636362735	Distant eQTL	EIGEN 5% FDR	Yes	NA	NA	NA	NA	NA	NA
C08G5.1	WBGene00015614	C08G5.1	pseudogenic_transcript	II	734607	738666	II	485573	7028	1534403	11.5571165768577	0.288107917526301	Local eQTL	BF 5% FDR	No	NA	NA	NA	NA	NA	NA
C08G5.2.1	WBGene00015615	fbxc-48	mRNA	II	739553	740901	II	749717	7028	3767235	34.4810632400431	0.60097647614957	Local eQTL	BF 5% FDR	No	NA	NA	NA	NA	NA	NA
C08G5.3b	WBGene00015616	C08G5.3	pseudogenic_transcript	II	741595	745128	II	1242460	131607	1733595	8.07615891182378	0.152924514103985	Local eQTL	BF 5% FDR	No	NA	NA	NA	NA	NA	NA
C08G5.3b	WBGene00015616	C08G5.3	pseudogenic_transcript	II	741595	745128	V	20001672	18345519	20900332	9.0414940146873	0.211239246517334	Distant eQTL	BF 5% FDR	No	V	44.5	Yes	24	44.5, 45, 45.5	151
C08G5.4b.1	WBGene00004926	snt-6	mRNA	II	745418	747309	V	7317606	5152235	11093249	6.30022873465839	0.116194787646839	Distant eQTL	EIGEN 5% FDR	No	V	21	Yes	20	21	20
C09B8.3.1	WBGene00015622	C09B8.3	mRNA	X	6006969	6010633	III	11891019	11528641	12221934	6.21164366520034	0.117097142392734	Distant eQTL	EIGEN 5% FDR	No	III	41	Yes	23	41	23
C09B8.3.1	WBGene00015622	C09B8.3	mRNA	X	6006969	6010633	IV	4430374	3699373	6457100	7.00374813888522	0.130213596840493	Distant eQTL	EIGEN 5% FDR	No	IV	28	Yes	108	27.5, 28	122
C09D4.4b.1	WBGene00015635	C09D4.4	mRNA	I	5479543	5484660	II	749717	216137	1167363	6.2020399487592	0.11430883629995	Distant eQTL	EIGEN 5% FDR	No	II	2.5	Yes	184	2.5	184
C09D8.1b.2	WBGene00004215	ptp-3	mRNA	II	10993505	11012247	X	12575289	11290182	13083108	6.62917807392338	0.129127871850996	Distant eQTL	EIGEN 5% FDR	No	X	28.5	Yes	33	28.5	33
C09E7.11.1	WBGene00305970	C09E7.11	mRNA	III	6531399	6532022	IV	7951703	4055325	12644509	7.01560705293675	0.167130699495884	Distant eQTL	EIGEN 5% FDR	No	IV	31	Yes	31	30.5, 31, 31.5, 32, 32.5	110
C09E7.8a.1	WBGene00015642	C09E7.8	mRNA	III	6553627	6558587	III	5736537	2905964	11208874	68.6856468001474	0.799212422663822	Local eQTL	BF 5% FDR	No	NA	NA	NA	NA	NA	NA
C09E7.8a.2	WBGene00015642	C09E7.8	mRNA	III	6553575	6558587	III	5736537	2905964	10893650	37.8886284966815	0.562085962197444	Local eQTL	BF 5% FDR	No	NA	NA	NA	NA	NA	NA
C09E8.2a.1	WBGene00015645	lips-7	mRNA	II	553086	554789	V	14649731	13592136	15294340	6.22415341377994	0.135127587691019	Distant eQTL	EIGEN 5% FDR	Yes	NA	NA	NA	NA	NA	NA
C09E8.3.1	WBGene00015646	mlt-10	mRNA	II	546705	552032	II	13265642	13092155	13629846	6.88024358033749	0.15299044228233	Distant eQTL	EIGEN 5% FDR	No	II	34.5	Yes	42	34.5	42
C09E8.3.1	WBGene00015646	mlt-10	mRNA	II	546705	552032	IV	4430374	3686531	6471602	7.09018414199813	0.173072417486524	Distant eQTL	EIGEN 5% FDR	No	IV	28	Yes	108	27.5, 28	122
C09E8.3.1	WBGene00015646	mlt-10	mRNA	II	546705	552032	V	14649731	12903236	15302894	10.8353707820535	0.200683398595515	Distant eQTL	BF 5% FDR	Yes	NA	NA	NA	NA	NA	NA
C09E9.1a.1	WBGene00007476	C09E9.1	mRNA	IV	1275897	1277055	IV	1204403	1099175	1928940	7.07153340833626	0.144875633166136	Local eQTL	EIGEN 5% FDR	No	NA	NA	NA	NA	NA	NA
C09E9.1d.1	WBGene00007476	C09E9.1	mRNA	IV	1274868	1277050	III	2337028	1905583	2737951	7.17774603892403	0.15937864618783	Distant eQTL	EIGEN 5% FDR	No	III	14	No	1	NA	NA
C09E9.1d.1	WBGene00007476	C09E9.1	mRNA	IV	1274868	1277050	V	13722936	11404019	14822751	7.39696915714728	0.17261877436465	Distant eQTL	EIGEN 5% FDR	No	V	26	Yes	51	26, 26.5, 27	152
C09F12.2.1	WBGene00007482	C09F12.2	mRNA	X	11053915	11056979	X	13448004	12850823	13890328	6.48586579923913	0.119752357981867	Distant eQTL	EIGEN 5% FDR	No	X	33.5	No	6	NA	NA
C09F9.2.2	WBGene00007479	C09F9.2	mRNA	II	14705512	14713243	II	13273993	13093425	13628609	8.32120302311441	0.187819072351088	Distant eQTL	BF 5% FDR	No	II	34.5	Yes	42	34.5	42
C09G12.8b.1	WBGene00000424	ced-10	mRNA	IV	3506328	3509527	V	7596063	5306002	11568833	6.37887301723143	0.149833141258143	Distant eQTL	EIGEN 5% FDR	Yes	NA	NA	NA	NA	NA	NA
C09G12.9.1	WBGene00015658	tsg-101	mRNA	IV	3509637	3514572	IV	3505926	2039845	4265734	19.5468809749205	0.381705463772265	Local eQTL	BF 5% FDR	No	NA	NA	NA	NA	NA	NA
C09G12.9.2	WBGene00015658	tsg-101	mRNA	IV	3509644	3514562	V	20636831	19626198	20900332	6.38224102081678	0.125053385277647	Distant eQTL	EIGEN 5% FDR	No	V	45.5	Yes	72	44.5, 45, 45.5	151
C09G4.2c.2	WBGene00015650	pkg-2	mRNA	IV	8520892	8538185	X	14446308	14181642	14718907	6.69636310343727	0.12377341624202	Distant eQTL	EIGEN 5% FDR	No	X	38	Yes	23	38	23
C09G5.2b.1	WBGene00007488	dph-2	mRNA	II	10702649	10703373	II	10241887	8493514	11221024	7.64402810761966	0.141699772778446	Local eQTL	BF 5% FDR	No	NA	NA	NA	NA	NA	NA
C09G5.3.1	WBGene00000655	col-79	mRNA	II	10703596	10704572	V	14649731	13598611	15294340	6.30023014180524	0.154026289146206	Distant eQTL	EIGEN 5% FDR	Yes	NA	NA	NA	NA	NA	NA
C09G5.6.1	WBGene00000251	bli-1	mRNA	II	10708960	10712162	V	20065063	19018560	20900332	6.50059084624144	0.120034095117513	Distant eQTL	EIGEN 5% FDR	No	V	45	Yes	55	44.5, 45, 45.5	151
C09G5.6.2	WBGene00000251	bli-1	mRNA	II	10708941	10712162	V	14649731	13598611	15294340	7.8713283509357	0.190432112696204	Distant eQTL	BF 5% FDR	Yes	NA	NA	NA	NA	NA	NA
C09G9.1c.1	WBGene00007492	C09G9.1	mRNA	IV	8862173	8865485	I	345372	6415	2842684	7.17525471119128	0.154727653279604	Distant eQTL	EIGEN 5% FDR	No	I	3	Yes	13	3, 3.5	27
C09G9.1c.1	WBGene00007492	C09G9.1	mRNA	IV	8862173	8865485	V	13718280	11466846	14745792	6.9667872723093	0.134335859160093	Distant eQTL	EIGEN 5% FDR	No	V	26	Yes	51	26, 26.5, 27	152
C09G9.7a.1	WBGene00007496	npax-4	mRNA	IV	8877390	8879910	III	10244022	9479950	11258448	6.76145041357253	0.125013935575972	Distant eQTL	EIGEN 5% FDR	No	III	29.5	No	2	NA	NA
C09H10.3.2	WBGene00003831	nuo-1	mRNA	II	11097837	11100500	II	11092395	8895459	12109234	45.8713684358593	0.758228358106404	Local eQTL	BF 5% FDR	No	NA	NA	NA	NA	NA	NA
C10A4.3.1	WBGene00015664	C10A4.3	mRNA	X	7405693	7408777	I	1549172	993217	1938599	6.14052154495048	0.13497423454519	Distant eQTL	EIGEN 5% FDR	No	I	7.5	Yes	36	7.5	36
C10A4.4.1	WBGene00015665	C10A4.4	mRNA	X	7401088	7403605	X	7288394	5072234	9048214	14.0600400558899	0.378475796768553	Local eQTL	BF 5% FDR	No	NA	NA	NA	NA	NA	NA
C10A4.6.1	WBGene00015667	C10A4.6	mRNA	X	7390570	7391438	X	7403372	5072234	9309653	79.1324415478181	0.911881584709161	Local eQTL	BF 5% FDR	No	NA	NA	NA	NA	NA	NA
C10C5.2.2	WBGene00007506	fbxc-58	mRNA	IV	9371431	9373280	V	488377	76715	641255	6.51279068414132	0.120267465629704	Distant eQTL	EIGEN 5% FDR	Yes	NA	NA	NA	NA	NA	NA
C10C6.1b.1	WBGene00002192	kin-4	mRNA	IV	11439187	11446645	II	2976664	2698131	3478450	6.11567074602343	0.112647509647142	Distant eQTL	EIGEN 5% FDR	No	II	9	No	5	NA	NA
C10C6.7b.1	WBGene00007515	C10C6.7	mRNA	IV	11465411	11467239	V	20346311	19551252	20900332	6.32856918365268	0.21359094110718	Distant eQTL	EIGEN 5% FDR	No	V	45.5	Yes	72	44.5, 45, 45.5	151
C10C6.9	WBGene00045175	C10C6.9	pseudogenic_transcript	IV	11468395	11468900	IV	43186	43186	686918	6.21867963487676	0.206549915549134	Distant eQTL	EIGEN 5% FDR	No	IV	0.5	No	3	NA	NA
C10E2.5.1	WBGene00015675	C10E2.5	mRNA	X	16749493	16754574	X	12469798	10678387	13612616	10.4874423710204	0.208691258901263	Distant eQTL	BF 5% FDR	No	X	28.5	Yes	33	28.5	33
C10E2.5.2	WBGene00015675	C10E2.5	mRNA	X	16749755	16753673	X	12537311	10414505	13612616	12.701808672126	0.292945586703394	Distant eQTL	BF 5% FDR	No	X	28.5	Yes	33	28.5	33
C10F3.6.2	WBGene00001508	fut-8	mRNA	V	5986991	5990258	II	13001144	12788066	13161977	6.19462026386681	0.114166204619519	Distant eQTL	EIGEN 5% FDR	No	II	31.5	No	1	NA	NA
C10G11.5a.2	WBGene00004068	pnk-1	mRNA	I	6290314	6297636	V	20310717	19537466	20900332	6.22360403666632	0.129724547691331	Distant eQTL	EIGEN 5% FDR	No	V	45.5	Yes	72	44.5, 45, 45.5	151
C10G11.6b.1	WBGene00015686	C10G11.6	mRNA	I	6289433	6294068	V	14654518	11466846	15307030	8.08899489869027	0.16431946826219	Distant eQTL	BF 5% FDR	No	V	27	Yes	50	26, 26.5, 27	152
C11D2.4.1	WBGene00015702	C11D2.4	mRNA	IV	6155492	6156960	IV	5588911	4061836	11063730	6.81032849522698	0.18018168575075	Local eQTL	EIGEN 5% FDR	No	NA	NA	NA	NA	NA	NA
C11D2.6o.1	WBGene00006809	unc-77	mRNA	IV	6157443	6183857	II	2715471	2219377	3047688	6.15510776784683	0.122889663560977	Distant eQTL	EIGEN 5% FDR	No	II	6.5	No	7	NA	NA
C11D2.7.2	WBGene00015703	C11D2.7	mRNA	IV	6154554	6155401	III	1644607	1213440	2001186	6.70319585981727	0.1698034899132	Distant eQTL	EIGEN 5% FDR	No	III	7.5	No	2	NA	NA
C11D2.7.2	WBGene00015703	C11D2.7	mRNA	IV	6154554	6155401	IV	6137181	1320713	12719917	12.708733368826	0.264487621457478	Local eQTL	BF 5% FDR	No	NA	NA	NA	NA	NA	NA
C11G6.4a.2	WBGene00003624	nhr-28	mRNA	X	16354972	16359660	V	14649731	11238035	15302894	8.32952802079698	0.154480172934842	Distant eQTL	BF 5% FDR	Yes	NA	NA	NA	NA	NA	NA
C11H1.7a.1	WBGene00007531	C11H1.7	mRNA	X	14327529	14330193	I	14109069	12987942	14907550	6.31874596892408	0.123522316940679	Distant eQTL	EIGEN 5% FDR	No	I	45.5	No	10	NA	NA
C11H1.9.2	WBGene00023500	C11H1.9	mRNA	X	14318119	14320400	X	14234468	13649367	14769948	11.0304890709353	0.203243829875336	Local eQTL	BF 5% FDR	No	NA	NA	NA	NA	NA	NA
C12C8.1.1	WBGene00002026	hsp-70	mRNA	I	9320325	9322534	III	3353294	2942649	4225288	8.82646253431408	0.288029816002456	Distant eQTL	BF 5% FDR	No	III	20.5	Yes	29	20.5	29
C12C8.1.1	WBGene00002026	hsp-70	mRNA	I	9320325	9322534	IV	2212564	1790543	2734724	7.5422784077108	0.263896563918314	Distant eQTL	EIGEN 5% FDR	No	IV	18.5	No	3	NA	NA
C12C8.1.1	WBGene00002026	hsp-70	mRNA	I	9320325	9322534	V	4148393	2276659	12397073	9.12281722351564	0.291439021595252	Distant eQTL	BF 5% FDR	Yes	NA	NA	NA	NA	NA	NA
C12C8.1.1	WBGene00002026	hsp-70	mRNA	I	9320325	9322534	X	2503060	966827	3616444	7.50745756497246	0.259391115487329	Distant eQTL	EIGEN 5% FDR	No	X	6.5	No	1	NA	NA
C12D5.7.2	WBGene00015709	cyp-33A1	mRNA	V	7679310	7681615	III	3437947	2976533	4457200	6.66818387469748	0.153403907908801	Distant eQTL	EIGEN 5% FDR	No	III	20.5	Yes	29	20.5	29
C12D8.10c.1	WBGene00000102	akt-1	mRNA	V	10248956	10251739	IV	12490472	7646962	13447571	6.40638205214419	0.115051752292669	Distant eQTL	EIGEN 5% FDR	No	IV	33.5	Yes	14	33.5	14
C12D8.11.2	WBGene00004405	rop-1	mRNA	V	10252834	10255059	V	14647434	13597140	15293983	6.48022737631364	0.155380032088564	Distant eQTL	EIGEN 5% FDR	Yes	NA	NA	NA	NA	NA	NA
C13B9.2.2	WBGene00015733	C13B9.2	mRNA	III	6620252	6622751	III	5872749	5311093	6580885	6.61502896490858	0.122221363838885	Local eQTL	EIGEN 5% FDR	No	NA	NA	NA	NA	NA	NA
C13C12.2.1	WBGene00007552	C13C12.2	mRNA	V	12523647	12525738	II	13265642	13093425	13628609	7.22156733872677	0.141852261025549	Distant eQTL	EIGEN 5% FDR	No	II	34.5	Yes	42	34.5	42
C13C4.3b.1	WBGene00003726	nhr-136	mRNA	V	12107207	12109307	V	12023320	2049696	16722240	14.5270125730522	0.293433579018985	Local eQTL	BF 5% FDR	No	NA	NA	NA	NA	NA	NA
C13F10.2.1	WBGene00015742	kxd-1	mRNA	V	7221467	7222156	V	18109630	17681708	19557676	6.26801420405938	0.116109940572287	Distant eQTL	EIGEN 5% FDR	No	V	34.5	Yes	12	34.5	12
C13G5.2.1	WBGene00015747	C13G5.2	mRNA	III	8616781	8626917	III	8612723	6821761	10869395	22.6982200962965	0.494790889255796	Local eQTL	BF 5% FDR	No	NA	NA	NA	NA	NA	NA
C13G5.2.2	WBGene00015747	C13G5.2	mRNA	III	8616774	8618462	III	8612723	3693214	10869395	124.969946218489	0.952003462315859	Local eQTL	BF 5% FDR	No	NA	NA	NA	NA	NA	NA
C14A11.6b.1	WBGene00015751	C14A11.6	mRNA	X	2810526	2814125	V	20001672	18847432	20900332	6.75683608151048	0.128239039345786	Distant eQTL	EIGEN 5% FDR	No	V	44.5	Yes	24	44.5, 45, 45.5	151
C14A4.11.1	WBGene00007561	ccm-3	mRNA	II	10605714	10607657	II	10742641	10291108	11175951	6.44750521263975	0.123820410736884	Local eQTL	EIGEN 5% FDR	No	NA	NA	NA	NA	NA	NA
C14A4.14.1	WBGene00007564	mrps-22	mRNA	II	10582618	10584236	II	9189408	3954622	10890436	9.71865275439495	0.179880643367764	Distant eQTL	BF 5% FDR	No	II	19.5	Yes	26	19, 19.5	54
C14A4.14.2	WBGene00007564	mrps-22	mRNA	II	10582615	10587970	II	10433343	8895459	11438770	11.9668680516771	0.356741022742508	Local eQTL	BF 5% FDR	No	NA	NA	NA	NA	NA	NA
C14A4.3.2	WBGene00007556	algn-9	mRNA	II	10584334	10587985	II	12716738	12386009	12909136	7.13522793077878	0.132111607513252	Distant eQTL	EIGEN 5% FDR	Yes	NA	NA	NA	NA	NA	NA
C14A4.9.1	WBGene00007560	C14A4.9	mRNA	II	10599337	10600564	IV	16047511	15445553	16474100	6.78739994706629	0.157507599953224	Distant eQTL	EIGEN 5% FDR	No	IV	42	Yes	78	41.5, 42, 42.5	145
C14A6.10	WBGene00045348	C14A6.10	pseudogenic_transcript	V	18156524	18156811	V	18109630	16859417	20001350	13.178264090719	0.418128754036781	Local eQTL	BF 5% FDR	No	NA	NA	NA	NA	NA	NA
C14A6.12.1	WBGene00050955	C14A6.12	mRNA	V	18162034	18162668	V	18407508	17735072	19788722	7.14409738454899	0.163521317593052	Local eQTL	EIGEN 5% FDR	No	NA	NA	NA	NA	NA	NA
C14A6.16	WBGene00206536	C14A6.16	pseudogenic_transcript	V	18146965	18154396	V	18159340	6510353	19792378	21.0281447714647	0.414293690048805	Local eQTL	BF 5% FDR	Yes	NA	NA	NA	NA	NA	NA
C14A6.6.1	WBGene00007570	C14A6.6	mRNA	V	18165296	18167261	V	18390395	17018991	19726319	9.12634867006936	0.271020393017574	Local eQTL	BF 5% FDR	No	NA	NA	NA	NA	NA	NA
C14A6.8.1	WBGene00007572	C14A6.8	mRNA	V	18169043	18171668	V	18009331	16846862	19788722	11.4816792415257	0.258035021850447	Local eQTL	BF 5% FDR	No	NA	NA	NA	NA	NA	NA
C14B1.1.1	WBGene00003962	pdi-1	mRNA	III	3699739	3701461	II	10372255	9724333	11968347	6.89889748758614	0.127629149958964	Distant eQTL	EIGEN 5% FDR	No	II	21	No	2	NA	NA
C14B1.1.1	WBGene00003962	pdi-1	mRNA	III	3699739	3701461	III	2859298	2528148	10067311	7.13406282540343	0.132089552774974	Local eQTL	EIGEN 5% FDR	No	NA	NA	NA	NA	NA	NA
C14B1.6b.1	WBGene00007577	nrde-1	mRNA	III	3715160	3718732	III	3377321	2957114	5711688	9.78905056528878	0.181149858423431	Local eQTL	BF 5% FDR	No	NA	NA	NA	NA	NA	NA
C14C10.2a.1	WBGene00007585	C14C10.2	mRNA	V	12590976	12592477	V	12599351	7626625	14616450	11.6566342048862	0.315379025741198	Local eQTL	BF 5% FDR	No	NA	NA	NA	NA	NA	NA
C14C10.2b.1	WBGene00007585	C14C10.2	mRNA	V	12590982	12592479	V	12975400	6056722	16720286	31.6451037529291	0.627857830309037	Local eQTL	BF 5% FDR	No	NA	NA	NA	NA	NA	NA
C14C10.3a.1	WBGene00007586	ril-2	mRNA	V	12596387	12599151	V	17884768	16829377	18642688	6.20216567621999	0.114384394525956	Distant eQTL	EIGEN 5% FDR	Yes	NA	NA	NA	NA	NA	NA
C14C10.4.2	WBGene00007587	mma-1	mRNA	V	12592563	12596299	V	7317606	5152235	11223984	6.35801043083937	0.12565617119904	Distant eQTL	EIGEN 5% FDR	No	V	21	Yes	20	21	20
C14C11.2.2	WBGene00015766	C14C11.2	mRNA	V	5661159	5663492	V	5648293	4375888	12489647	18.1685884872219	0.37998286597337	Local eQTL	BF 5% FDR	No	NA	NA	NA	NA	NA	NA
C14C11.8b.1	WBGene00004104	pqn-13	mRNA	V	5669609	5676111	IV	4430374	3699373	6457100	8.60001157155257	0.170366274621915	Distant eQTL	BF 5% FDR	No	IV	28	Yes	108	27.5, 28	122
C14C11.8b.1	WBGene00004104	pqn-13	mRNA	V	5669609	5676111	V	14654518	11004759	20900332	8.85155791005695	0.164840535089482	Distant eQTL	BF 5% FDR	No	V	27	Yes	50	26, 26.5, 27	152
C14C6.12	WBGene00015763	C14C6.12	pseudogenic_transcript	V	570571	571205	V	738822	1714	3582240	62.1020451381839	0.8345571508269	Local eQTL	BF 5% FDR	Yes	NA	NA	NA	NA	NA	NA
C14C6.2a.1	WBGene00015756	C14C6.2	mRNA	V	563134	564446	V	482101	1191	1660132	8.71986478345812	0.183873850674607	Local eQTL	BF 5% FDR	Yes	NA	NA	NA	NA	NA	NA
C14C6.4.1	WBGene00015758	nhr-155	mRNA	V	539460	541485	V	479253	1714	1554088	7.78969076194005	0.245573503026311	Local eQTL	BF 5% FDR	Yes	NA	NA	NA	NA	NA	NA
C14C6.8.1	WBGene00015762	C14C6.8	mRNA	V	551279	553167	II	14906775	14198664	15272439	6.13440865903167	0.202985474817656	Distant eQTL	EIGEN 5% FDR	No	II	42	No	9	NA	NA
C14F11.1.1	WBGene00015778	got-2.2	mRNA	X	6240983	6242709	X	6154927	4898465	9664898	8.4501185164529	0.183807188023158	Local eQTL	BF 5% FDR	No	NA	NA	NA	NA	NA	NA
C14F11.1.2	WBGene00015778	got-2.2	mRNA	X	6240955	6242709	X	7247200	5261004	8910667	10.0435925172288	0.258941373726346	Distant eQTL	BF 5% FDR	No	X	19.5	Yes	25	18.5, 19, 19.5	60
C14F11.5a.2	WBGene00002024	hsp-43	mRNA	X	6233145	6235882	X	7450363	6679935	8017628	6.79851778280709	0.147620050715371	Distant eQTL	EIGEN 5% FDR	No	X	19.5	Yes	25	18.5, 19, 19.5	60
C14F11.6.1	WBGene00015781	C14F11.6	mRNA	X	6238123	6239115	II	13265642	13093425	13628609	7.82578129178198	0.172319699020609	Distant eQTL	BF 5% FDR	No	II	34.5	Yes	42	34.5	42
C14F11.6.1	WBGene00015781	C14F11.6	mRNA	X	6238123	6239115	IV	16047511	15491997	16474100	6.11794176439348	0.145588550495	Distant eQTL	EIGEN 5% FDR	No	IV	42	Yes	78	41.5, 42, 42.5	145
C14F5.1a.2	WBGene00015776	dct-1	mRNA	X	7954349	7956222	V	20201477	19202418	20900332	6.34490579236785	0.158099251906917	Distant eQTL	EIGEN 5% FDR	Yes	NA	NA	NA	NA	NA	NA
C14F5.1b.1	WBGene00015776	dct-1	mRNA	X	7954354	7956225	X	7944476	5072234	9622110	22.6480945575055	0.398965673986185	Local eQTL	BF 5% FDR	No	NA	NA	NA	NA	NA	NA
C14F5.3c.2	WBGene00006588	tnt-3	mRNA	X	7937635	7944542	I	14721419	14000053	15058146	7.47453650576895	0.267450167957839	Distant eQTL	EIGEN 5% FDR	No	I	48.5	Yes	15	48.5	15
C14F5.3c.2	WBGene00006588	tnt-3	mRNA	X	7937635	7944542	V	13589743	10484943	15319226	6.82805004842725	0.252917441550782	Distant eQTL	EIGEN 5% FDR	No	V	26	Yes	51	26, 26.5, 27	152
C14F5.3c.2	WBGene00006588	tnt-3	mRNA	X	7937635	7944542	V	19691145	18394008	20811555	6.23053037846788	0.24181886755812	Distant eQTL	EIGEN 5% FDR	No	V	43	No	5	NA	NA
C14F5.3c.2	WBGene00006588	tnt-3	mRNA	X	7937635	7944542	X	7054469	548353	10016480	11.8606880361854	0.322864803630999	Local eQTL	BF 5% FDR	No	NA	NA	NA	NA	NA	NA
C15C7.6.1	WBGene00015792	C15C7.6	mRNA	X	3167535	3170556	X	2342032	1320114	3134676	6.11508937126979	0.113427997815865	Local eQTL	EIGEN 5% FDR	No	NA	NA	NA	NA	NA	NA
C15C7.7.1	WBGene00015793	C15C7.7	mRNA	X	3165796	3167579	X	2990653	1584403	4930599	6.61256682225678	0.161331907490554	Local eQTL	EIGEN 5% FDR	No	NA	NA	NA	NA	NA	NA
C15F1.3b.1	WBGene00006605	tra-2	mRNA	II	6958053	6965673	II	6964225	6215873	7659247	6.94868901939678	0.273424905654046	Local eQTL	EIGEN 5% FDR	No	NA	NA	NA	NA	NA	NA
C15F1.8.1	WBGene00015797	C15F1.8	mRNA	II	6975984	6977832	IV	683600	43186	1541637	10.6987247449879	0.22438595628735	Distant eQTL	BF 5% FDR	No	IV	4	No	5	NA	NA
C15H7.3.2	WBGene00007610	C15H7.3	mRNA	III	9650412	9651765	V	20001672	18847432	20900332	6.5241627278366	0.120484960556965	Distant eQTL	EIGEN 5% FDR	No	V	44.5	Yes	24	44.5, 45, 45.5	151
C15H9.1.1	WBGene00003778	nnt-1	mRNA	X	6122315	6127553	I	14815837	14140181	15058146	6.90970519757914	0.159477186583459	Distant eQTL	EIGEN 5% FDR	No	I	49.5	No	3	NA	NA
C15H9.1.1	WBGene00003778	nnt-1	mRNA	X	6122315	6127553	X	5088756	1211463	9883820	13.2266746010682	0.321342071469602	Distant eQTL	BF 5% FDR	No	X	15	Yes	20	15	20
C16A11.2a.2	WBGene00015815	C16A11.2	mRNA	II	4238159	4244836	II	2968520	2194753	4842625	9.71056886328672	0.20006025353788	Distant eQTL	BF 5% FDR	No	II	9	No	5	NA	NA
C16A11.3a.1	WBGene00015816	C16A11.3	mRNA	II	4229545	4230795	II	3779761	3052938	5453375	7.77729947829212	0.26190750130387	Local eQTL	BF 5% FDR	No	NA	NA	NA	NA	NA	NA
C16A11.4a.2	WBGene00015817	C16A11.4	mRNA	II	4227045	4229170	II	2471333	7028	8875992	13.4140496416044	0.246221873827908	Distant eQTL	BF 5% FDR	Yes	NA	NA	NA	NA	NA	NA
C16A11.4b.2	WBGene00015817	C16A11.4	mRNA	II	4227040	4229159	II	3476086	2975161	3733243	6.33741078579899	0.130719289458329	Local eQTL	EIGEN 5% FDR	No	NA	NA	NA	NA	NA	NA
C16A11.5a.1	WBGene00015818	C16A11.5	mRNA	II	4223305	4226330	II	4352810	3242075	5219529	13.5926367387217	0.469679588817965	Local eQTL	BF 5% FDR	No	NA	NA	NA	NA	NA	NA
C16A11.5a.2	WBGene00015818	C16A11.5	mRNA	II	4223309	4226330	II	4021698	3637589	4928572	7.17174203056187	0.216128467218224	Local eQTL	EIGEN 5% FDR	No	NA	NA	NA	NA	NA	NA
C16A11.5d.1	WBGene00015818	C16A11.5	mRNA	II	4223314	4224265	II	4424134	3832694	5136463	7.25217034980644	0.137362449530243	Local eQTL	EIGEN 5% FDR	No	NA	NA	NA	NA	NA	NA
C16A11.5d.1	WBGene00015818	C16A11.5	mRNA	II	4223314	4224265	III	2644030	2214057	2873051	6.37527973772769	0.120465671372371	Distant eQTL	EIGEN 5% FDR	No	III	16.5	Yes	13	16.5	13
C16A11.6.2	WBGene00015819	fbxc-44	mRNA	II	4236500	4237751	IV	14495906	13798467	15065063	6.3701953178002	0.141710799315505	Distant eQTL	EIGEN 5% FDR	No	IV	39.5	Yes	13	39.5	13
C16A11.9.1	WBGene00045297	fbxc-43	mRNA	II	4234903	4235996	IV	16605403	16237800	17113776	6.5334622786629	0.285408777234176	Distant eQTL	EIGEN 5% FDR	No	IV	42.5	Yes	39	41.5, 42, 42.5	145
C16A3.1b.1	WBGene00015806	smrc-1	mRNA	III	6390947	6393836	III	6604811	5362673	7160024	7.24290905121426	0.140782445631526	Local eQTL	EIGEN 5% FDR	No	NA	NA	NA	NA	NA	NA
C16A3.4.1	WBGene00015809	C16A3.4	mRNA	III	6381634	6382996	III	7327903	3884355	7913368	6.71989981516932	0.138460237100305	Local eQTL	EIGEN 5% FDR	No	NA	NA	NA	NA	NA	NA
C16A3.6.1	WBGene00015811	C16A3.6	mRNA	III	6379212	6380671	III	5655509	3230373	10421507	55.9044543557179	0.733282825924569	Local eQTL	BF 5% FDR	No	NA	NA	NA	NA	NA	NA
C16A3.9.1	WBGene00004482	rps-13	mRNA	III	6374048	6374997	III	7469275	7035129	8065619	6.36312821114167	0.137577712143409	Distant eQTL	EIGEN 5% FDR	No	III	27	Yes	35	26, 26.5, 27, 27.5	78
C16C2.4a.2	WBGene00007621	C16C2.4	mRNA	I	9712822	9715232	I	2747057	2417713	3479286	6.3145283002726	0.124422432510692	Distant eQTL	EIGEN 5% FDR	No	I	15	No	7	NA	NA
C16C4.18.2	WBGene00194998	C16C4.18	mRNA	II	1860649	1861337	II	1676521	7028	2800886	41.3331848716827	0.805220005380256	Local eQTL	BF 5% FDR	No	NA	NA	NA	NA	NA	NA
C16C4.4b.1	WBGene00015828	math-14	mRNA	II	1869420	1870805	II	831616	7733	2810788	13.5389286819354	0.48635714161168	Distant eQTL	BF 5% FDR	No	II	2.5	Yes	184	2.5	184
C16C4.6.1	WBGene00015830	fbxb-98	mRNA	II	1862634	1863782	X	12636855	11363995	13706483	6.1307724093252	0.242491404113673	Distant eQTL	EIGEN 5% FDR	No	X	28.5	Yes	33	28.5	33
C16C4.9	WBGene00015833	math-17	pseudogenic_transcript	II	1879588	1880708	II	1521913	7733	2827425	20.6969029349486	0.539386560329328	Local eQTL	BF 5% FDR	No	NA	NA	NA	NA	NA	NA
C16C4.9	WBGene00015833	math-17	pseudogenic_transcript	II	1879588	1880708	IV	12849163	1035862	17114865	11.9603507305121	0.371443076061595	Distant eQTL	BF 5% FDR	No	IV	34	No	7	NA	NA
C16C4.9	WBGene00015833	math-17	pseudogenic_transcript	II	1879588	1880708	MtDNA	11475	227	12584	8.8469994183852	0.299540480420375	Distant eQTL	BF 5% FDR	No	NA	NA	NA	NA	NA	NA
C16C4.9	WBGene00015833	math-17	pseudogenic_transcript	II	1879588	1880708	V	13762996	10864727	20041542	7.32725420353885	0.257783036627091	Distant eQTL	EIGEN 5% FDR	No	V	26	Yes	51	26, 26.5, 27	152
C16C4.9	WBGene00015833	math-17	pseudogenic_transcript	II	1879588	1880708	X	11378563	10248231	13769289	11.4039560903026	0.338505816095592	Distant eQTL	BF 5% FDR	No	X	24.5	No	4	NA	NA
C16C8.11.2	WBGene00015849	C16C8.11	mRNA	II	3453708	3454688	II	3416987	2797530	8922033	11.0459228135162	0.205302883806979	Local eQTL	BF 5% FDR	No	NA	NA	NA	NA	NA	NA
C16C8.12.1	WBGene00015850	C16C8.12	mRNA	II	3452721	3453598	II	3758442	2797530	7433765	10.500139080527	0.346433697012894	Local eQTL	BF 5% FDR	Yes	NA	NA	NA	NA	NA	NA
C16C8.13.2	WBGene00015851	C16C8.13	mRNA	II	3446947	3452412	II	3405339	2629711	6059405	67.8272494051755	0.783185239538417	Local eQTL	BF 5% FDR	No	NA	NA	NA	NA	NA	NA
C16C8.14.2	WBGene00015852	C16C8.14	mRNA	II	3449216	3451061	II	3427891	2891293	3702412	6.6899844834291	0.192426102145729	Local eQTL	EIGEN 5% FDR	No	NA	NA	NA	NA	NA	NA
C16C8.20.1	WBGene00195070	C16C8.20	mRNA	II	3446947	3448168	IV	14669711	13964955	15237949	7.04270994947762	0.291886308630973	Distant eQTL	EIGEN 5% FDR	No	IV	40	No	9	NA	NA
C16C8.21.1	WBGene00195071	C16C8.21	mRNA	II	3448206	3448759	II	3643153	3034585	5281819	9.52739579469135	0.357762092173496	Local eQTL	BF 5% FDR	No	NA	NA	NA	NA	NA	NA
C16C8.2.1	WBGene00015841	skpo-2	mRNA	II	3431285	3436512	IV	4430374	3699373	6457100	6.84078470829003	0.141433066679305	Distant eQTL	EIGEN 5% FDR	No	IV	28	Yes	108	27.5, 28	122
C16C8.2.1	WBGene00015841	skpo-2	mRNA	II	3431285	3436512	V	14654518	13594151	15302950	7.23225395193584	0.13455839151448	Distant eQTL	EIGEN 5% FDR	No	V	27	Yes	50	26, 26.5, 27	152
C16C8.22.1	WBGene00195072	C16C8.22	mRNA	II	3442455	3443254	V	20410593	19048999	20900332	6.54935899744234	0.121131223653082	Distant eQTL	EIGEN 5% FDR	No	V	45.5	Yes	72	44.5, 45, 45.5	151
C16C8.26.1	WBGene00305091	C16C8.26	mRNA	II	3455751	3458309	V	7636524	5501275	12222697	6.25306803537825	0.115289317147197	Distant eQTL	EIGEN 5% FDR	Yes	NA	NA	NA	NA	NA	NA
C16D6.2c.1	WBGene00007635	npr-4	mRNA	X	12536978	12551684	X	13794017	13293982	14157349	6.53398920607761	0.120672863214298	Distant eQTL	EIGEN 5% FDR	No	X	36	No	3	NA	NA
C16D9.6.1	WBGene00015861	C16D9.6	mRNA	V	8248112	8250308	X	12806130	11921955	13392746	6.46265431416187	0.102372825211738	Distant eQTL	EIGEN 5% FDR	No	X	30	No	11	NA	NA
C17A2.5.1	WBGene00015873	oac-4	mRNA	II	3833250	3836015	II	3579282	2737984	5443425	21.1587225771415	0.508213628685166	Local eQTL	BF 5% FDR	No	NA	NA	NA	NA	NA	NA
C17C3.12a.2	WBGene00015894	acdh-2	mRNA	II	5544781	5547492	II	5751901	4565351	9830006	18.6837988600963	0.353770429784411	Local eQTL	BF 5% FDR	No	NA	NA	NA	NA	NA	NA
C17C3.12b.1	WBGene00015894	acdh-2	mRNA	II	5544779	5547490	II	5558019	3171147	6354583	8.96342669535161	0.166154781096602	Local eQTL	BF 5% FDR	No	NA	NA	NA	NA	NA	NA
C17C3.12b.1	WBGene00015894	acdh-2	mRNA	II	5544779	5547490	IV	8819903	5504914	13919382	7.03696135461612	0.130249991631616	Distant eQTL	EIGEN 5% FDR	No	IV	31.5	Yes	25	30.5, 31, 31.5, 32, 32.5	110
C17C3.12c.2	WBGene00015894	acdh-2	mRNA	II	5544778	5547492	II	5505071	4203506	7435613	19.4472132734963	0.408217123449056	Local eQTL	BF 5% FDR	No	NA	NA	NA	NA	NA	NA
C17C3.12c.2	WBGene00015894	acdh-2	mRNA	II	5544778	5547492	IV	13393497	6403241	14000289	7.32622205310438	0.23890374163183	Distant eQTL	EIGEN 5% FDR	No	IV	36.5	No	1	NA	NA
C17C3.12e.1	WBGene00015894	acdh-2	mRNA	II	5544804	5547489	II	5505071	2446900	6858445	16.8449027895681	0.33425596490962	Local eQTL	BF 5% FDR	No	NA	NA	NA	NA	NA	NA
C17C3.12e.1	WBGene00015894	acdh-2	mRNA	II	5544804	5547489	IV	13319119	5576293	16165782	7.913962349134	0.23000106603033	Distant eQTL	BF 5% FDR	No	IV	36	Yes	15	36	15
C17C3.12e.1	WBGene00015894	acdh-2	mRNA	II	5544804	5547489	V	9207551	6021453	12967187	6.63772660960492	0.196023523121096	Distant eQTL	EIGEN 5% FDR	No	V	22.5	No	11	NA	NA
C17C3.15.1	WBGene00015896	C17C3.15	mRNA	II	5570651	5571969	V	20410593	18908835	20900332	7.15546428605771	0.143800321661067	Distant eQTL	EIGEN 5% FDR	No	V	45.5	Yes	72	44.5, 45, 45.5	151
C17C3.1a.1	WBGene00015887	C17C3.1	mRNA	II	5570885	5575006	I	345372	6415	3355885	7.05020264043175	0.170906518086347	Distant eQTL	EIGEN 5% FDR	No	I	3	Yes	13	3, 3.5	27
C17C3.1a.1	WBGene00015887	C17C3.1	mRNA	II	5570885	5575006	II	5110041	4252332	7331736	24.1852756147953	0.405159798160449	Local eQTL	BF 5% FDR	No	NA	NA	NA	NA	NA	NA
C17C3.1a.1	WBGene00015887	C17C3.1	mRNA	II	5570885	5575006	IV	4759599	3838535	6904713	6.21249442119453	0.12884610382617	Distant eQTL	EIGEN 5% FDR	No	IV	28.5	No	1	NA	NA
C17C3.1a.1	WBGene00015887	C17C3.1	mRNA	II	5570885	5575006	V	18998037	17956521	20196542	9.16897670519113	0.184628296151306	Distant eQTL	BF 5% FDR	No	V	39	Yes	13	39	13
C17C3.1b.1	WBGene00015887	C17C3.1	mRNA	II	5572233	5574883	II	5968707	5262892	6828213	6.57345592516567	0.141664568231661	Local eQTL	EIGEN 5% FDR	No	NA	NA	NA	NA	NA	NA
C17C3.5.1	WBGene00015890	C17C3.5	mRNA	II	5549739	5552335	II	6963089	4688209	7838876	7.73933804288259	0.180427123493353	Distant eQTL	BF 5% FDR	No	II	18.5	No	9	NA	NA
C17D12.1a.1	WBGene00007637	dhhc-7	mRNA	I	11611672	11616641	I	11613981	4588009	12810396	16.6056847496785	0.381556024027496	Local eQTL	BF 5% FDR	No	NA	NA	NA	NA	NA	NA
C17D12.2b.1	WBGene00006807	unc-75	mRNA	I	11592302	11601323	V	14444778	13166974	15243889	6.63505614767637	0.138923589666357	Distant eQTL	EIGEN 5% FDR	No	V	26.5	Yes	51	26, 26.5, 27	152
C17D12.6a.1	WBGene00004963	spe-9	mRNA	I	11582743	11586069	V	20410593	18847432	20900332	6.79576770787635	0.126009739883303	Distant eQTL	EIGEN 5% FDR	No	V	45.5	Yes	72	44.5, 45, 45.5	151
C17E7.9a.1	WBGene00015903	C17E7.9	mRNA	V	3889241	3890861	V	3880775	2038618	6465632	29.9718758976372	0.576422593312432	Local eQTL	BF 5% FDR	Yes	NA	NA	NA	NA	NA	NA
C17E7.9b.2	WBGene00015903	C17E7.9	mRNA	V	3889236	3890863	V	3818871	2037492	5910121	11.8761485229963	0.249331097954575	Local eQTL	BF 5% FDR	No	NA	NA	NA	NA	NA	NA
C17F3.1.2	WBGene00015907	C17F3.1	mRNA	I	6669184	6669593	V	4039065	2249236	5175241	6.57193216859579	0.149059514438589	Distant eQTL	EIGEN 5% FDR	No	V	13.5	No	3	NA	NA
C17G10.8.2	WBGene00000970	dhs-6	mRNA	II	5617125	5619327	II	9189408	8087770	9723316	6.3465908972572	0.117084268136636	Distant eQTL	EIGEN 5% FDR	No	II	19.5	Yes	26	19, 19.5	54
C17G10.9b.1	WBGene00015920	eif-3.L	mRNA	II	5619644	5622483	X	8578982	7898062	9246086	6.33054696404165	0.127142375053755	Distant eQTL	EIGEN 5% FDR	No	X	21.5	Yes	24	21.5, 22	38
C17G10.9e.1	WBGene00015920	eif-3.L	mRNA	II	5619643	5622481	II	3642002	3381332	6175864	7.82798327195336	0.145145079836323	Distant eQTL	BF 5% FDR	No	II	12	Yes	24	12	24
C17G1.2.2	WBGene00007649	C17G1.2	mRNA	X	9921551	9922837	X	4930599	3175043	6108928	7.19746629286628	0.133289054514359	Distant eQTL	EIGEN 5% FDR	No	X	15	Yes	20	15	20
C17G1.6a.1	WBGene00003553	nas-37	mRNA	X	9944844	9949067	II	946924	619231	1412399	6.31450286459622	0.116468712677454	Distant eQTL	EIGEN 5% FDR	No	II	2.5	Yes	184	2.5	184
C17G1.8.1	WBGene00023491	tsp-21	mRNA	X	9932371	9937133	X	9937042	4834546	12082968	12.1511720082607	0.222719651792117	Local eQTL	BF 5% FDR	No	NA	NA	NA	NA	NA	NA
C17H11.6c.1	WBGene00015926	C17H11.6	mRNA	X	8185164	8194762	II	13273993	13105096	13628609	6.18343217006239	0.132527984681707	Distant eQTL	EIGEN 5% FDR	No	II	34.5	Yes	42	34.5	42
C17H1.5.1	WBGene00007658	pals-4	mRNA	I	13113487	13116434	I	13853276	12123431	14699213	8.37225626346332	0.208850286213338	Local eQTL	BF 5% FDR	No	NA	NA	NA	NA	NA	NA
C17H1.7.1	WBGene00007660	pals-6	mRNA	I	13136390	13138544	II	946924	616729	1463862	6.39461256604946	0.125490816199229	Distant eQTL	EIGEN 5% FDR	No	II	2.5	Yes	184	2.5	184
C17H1.7.1	WBGene00007660	pals-6	mRNA	I	13136390	13138544	II	13265642	13092155	13630477	6.45455372872562	0.126706428571349	Distant eQTL	EIGEN 5% FDR	No	II	34.5	Yes	42	34.5	42
C17H1.7.1	WBGene00007660	pals-6	mRNA	I	13136390	13138544	V	12294693	7649351	15243889	7.31176682890768	0.143947458803401	Distant eQTL	EIGEN 5% FDR	No	V	24.5	Yes	19	24.5	19
C18A3.1.2	WBGene00015939	damt-1	mRNA	II	5720146	5721795	II	10722481	10241887	11165374	6.19782439841354	0.114227800491742	Distant eQTL	EIGEN 5% FDR	No	II	21.5	Yes	14	21.5	14
C18B2.4.2	WBGene00015955	C18B2.4	mRNA	X	3604346	3605750	V	14654518	13624982	15302894	6.12956206366742	0.152766039393596	Distant eQTL	EIGEN 5% FDR	No	V	27	Yes	50	26, 26.5, 27	152
C18D4.12.1	WBGene00219493	C18D4.12	mRNA	V	17530503	17530586	V	17026171	6426148	18807405	9.61604010505162	0.317062130717016	Local eQTL	BF 5% FDR	No	NA	NA	NA	NA	NA	NA
C18D4.6a.1	WBGene00007675	C18D4.6	mRNA	V	17536902	17538373	IV	4956803	3991417	7497880	6.74564697970438	0.229691539704968	Distant eQTL	EIGEN 5% FDR	No	IV	29	No	7	NA	NA
C18D4.6a.1	WBGene00007675	C18D4.6	mRNA	V	17536902	17538373	V	17928339	16279172	19792378	18.8825817084604	0.333204454320956	Local eQTL	BF 5% FDR	No	NA	NA	NA	NA	NA	NA
C18D4.6c.1	WBGene00007675	C18D4.6	mRNA	V	17535586	17538375	V	16770123	16513104	17739897	7.2587528609025	0.175985483002542	Local eQTL	EIGEN 5% FDR	Yes	NA	NA	NA	NA	NA	NA
C18D4.8	WBGene00007677	C18D4.8	pseudogenic_transcript	V	17544175	17546974	V	16770123	15517759	18981135	26.2709449224292	0.507124507302736	Local eQTL	BF 5% FDR	Yes	NA	NA	NA	NA	NA	NA
C18E3.7c.1	WBGene00004093	ppw-1	mRNA	I	4185197	4189930	I	3977983	2715808	8987059	13.1631983440432	0.287638715285127	Local eQTL	BF 5% FDR	No	NA	NA	NA	NA	NA	NA
C18E9.10a.1	WBGene00007690	sftd-3	mRNA	II	8955237	8964149	II	9273089	5984911	12461614	12.2634521077639	0.467918870965059	Local eQTL	BF 5% FDR	No	NA	NA	NA	NA	NA	NA
C18F3.2b.2	WBGene00004732	sax-7	mRNA	IV	8062659	8083667	I	880114	6415	1415438	6.95584417290103	0.130714444240834	Distant eQTL	EIGEN 5% FDR	No	I	4	No	5	NA	NA
C18G1.3a.2	WBGene00015982	bgnt-1.4	mRNA	V	4760984	4764179	II	12910048	12716980	13186003	6.64018434103737	0.122701612050233	Distant eQTL	EIGEN 5% FDR	No	II	30.5	No	3	NA	NA
C18G1.5.1	WBGene00001855	hil-4	mRNA	V	4754313	4755453	IV	16027005	14495906	16459758	6.46514524216112	0.119905619245072	Distant eQTL	EIGEN 5% FDR	No	IV	42	Yes	78	41.5, 42, 42.5	145
C18G1.8.1	WBGene00015986	C18G1.8	mRNA	V	4764266	4766601	II	14074934	13557834	14653887	8.30025540753448	0.214264248422644	Distant eQTL	BF 5% FDR	No	II	40.5	No	11	NA	NA
C18G1.8.1	WBGene00015986	C18G1.8	mRNA	V	4764266	4766601	V	4762054	1800425	11630153	71.8214713863262	0.813096793026095	Local eQTL	BF 5% FDR	No	NA	NA	NA	NA	NA	NA
C18H2.2	WBGene00015989	C18H2.2	pseudogenic_transcript	III	7679293	7682292	IV	4259608	3402409	6237380	9.75314314924142	0.272158509590663	Distant eQTL	BF 5% FDR	No	IV	27.5	Yes	14	27.5, 28	122
C18H2.9	WBGene00305980	C18H2.9	pseudogenic_transcript	III	7669839	7672153	III	7714366	4968857	10481511	21.4455762425559	0.474875127803663	Local eQTL	BF 5% FDR	No	NA	NA	NA	NA	NA	NA
C18H7.2a.1	WBGene00002140	inx-18	mRNA	IV	606355	614026	II	946924	619231	1412399	6.66625968572292	0.123199211946955	Distant eQTL	EIGEN 5% FDR	No	II	2.5	Yes	184	2.5	184
C18H7.2b.1	WBGene00002140	inx-18	mRNA	IV	606373	614021	IV	623736	43186	1646438	20.5641481359246	0.355365562788204	Local eQTL	BF 5% FDR	No	NA	NA	NA	NA	NA	NA
C18H9.5.1	WBGene00016003	C18H9.5	mRNA	II	6692752	6695566	II	6291478	4842625	7546978	7.07911322475447	0.146964862502642	Local eQTL	EIGEN 5% FDR	No	NA	NA	NA	NA	NA	NA
C23F12.1u.1	WBGene00016006	fln-2	mRNA	X	9397752	9426683	II	946924	619231	1604326	6.80950699183528	0.133384900144545	Distant eQTL	EIGEN 5% FDR	No	II	2.5	Yes	184	2.5	184
C23F12.1u.1	WBGene00016006	fln-2	mRNA	X	9397752	9426683	X	9083055	8402322	9788428	6.40635092244659	0.118229821286746	Local eQTL	EIGEN 5% FDR	No	NA	NA	NA	NA	NA	NA
C23F12.3.1	WBGene00016008	C23F12.3	mRNA	X	9391645	9393332	X	9101672	6808619	12507147	41.7056453586806	0.744641500531107	Local eQTL	BF 5% FDR	No	NA	NA	NA	NA	NA	NA
C23F12.9.2	WBGene00304782	C23F12.9	mRNA	X	9394075	9395278	X	14654944	14337676	14844096	6.32343295868217	0.118184416878498	Distant eQTL	EIGEN 5% FDR	No	X	41	No	2	NA	NA
C23G10.2a.2	WBGene00016011	C23G10.2	mRNA	III	6208210	6209200	III	7098875	4622465	7588465	7.4814272265762	0.138644953027791	Local eQTL	EIGEN 5% FDR	No	NA	NA	NA	NA	NA	NA
C23H3.1a.2	WBGene00001193	egl-26	mRNA	II	69646	71281	III	11957503	11582246	12297838	7.49675855587572	0.151712674908528	Distant eQTL	EIGEN 5% FDR	No	III	41	Yes	23	41	23
C23H3.1a.2	WBGene00001193	egl-26	mRNA	II	69646	71281	X	13804002	13240367	14168507	6.57407228688841	0.12370523116208	Distant eQTL	EIGEN 5% FDR	No	X	36	No	3	NA	NA
C23H3.4a.1	WBGene00016020	sptl-1	mRNA	II	51072	57587	II	376492	7028	910124	7.4091695582019	0.194857679898236	Local eQTL	EIGEN 5% FDR	No	NA	NA	NA	NA	NA	NA
C23H3.4a.1	WBGene00016020	sptl-1	mRNA	II	51072	57587	II	14583673	14035660	15272855	7.01080394611477	0.164536669967102	Distant eQTL	EIGEN 5% FDR	No	II	41.5	No	9	NA	NA
C23H3.4a.1	WBGene00016020	sptl-1	mRNA	II	51072	57587	V	14652952	13607047	15305476	6.24869715546876	0.163296858197111	Distant eQTL	EIGEN 5% FDR	Yes	NA	NA	NA	NA	NA	NA
C23H3.4a.1	WBGene00016020	sptl-1	mRNA	II	51072	57587	X	1479451	303285	2411325	8.13652716524554	0.176347716972891	Distant eQTL	BF 5% FDR	No	X	3	No	5	NA	NA
C23H3.5.2	WBGene00016021	C23H3.5	mRNA	II	47573	50316	II	1186497	791733	1604326	6.22422642681442	0.116525838598013	Distant eQTL	EIGEN 5% FDR	No	II	2.5	Yes	184	2.5	184
C23H3.7.1	WBGene00006611	tre-5	mRNA	II	52997	55304	II	9780	7028	756972	7.5370827094912	0.218271768801481	Local eQTL	EIGEN 5% FDR	No	NA	NA	NA	NA	NA	NA
C23H3.9a.1	WBGene00016022	C23H3.9	mRNA	II	74180	77460	IV	4430374	3699373	6457100	6.1892590169938	0.125539927734373	Distant eQTL	EIGEN 5% FDR	No	IV	28	Yes	108	27.5, 28	122
C23H3.9a.1	WBGene00016022	C23H3.9	mRNA	II	74180	77460	V	14649731	12866354	20900332	8.5325282128991	0.158946178609388	Distant eQTL	BF 5% FDR	Yes	NA	NA	NA	NA	NA	NA
C23H3.9b.1	WBGene00016022	C23H3.9	mRNA	II	71672	79266	II	815052	7028	1434678	7.93791401305221	0.211296482907007	Local eQTL	BF 5% FDR	No	NA	NA	NA	NA	NA	NA
C23H3.9b.2	WBGene00016022	C23H3.9	mRNA	II	71672	79266	II	88086	7028	1489152	10.5729946724753	0.293525355015762	Local eQTL	BF 5% FDR	No	NA	NA	NA	NA	NA	NA
C23H3.9d.2	WBGene00016022	C23H3.9	mRNA	II	71672	77814	IV	4430374	3699373	6457100	6.50924914595774	0.121149682262915	Distant eQTL	EIGEN 5% FDR	No	IV	28	Yes	108	27.5, 28	122
C23H3.9d.2	WBGene00016022	C23H3.9	mRNA	II	71672	77814	X	6526258	5373885	7390805	6.21692144216543	0.115124216118421	Distant eQTL	EIGEN 5% FDR	No	X	18.5	Yes	21	18.5, 19, 19.5	60
C23H3.9e.1	WBGene00016022	C23H3.9	mRNA	II	71939	72541	IV	16027005	15445553	16490636	7.99660692994794	0.148293189874545	Distant eQTL	BF 5% FDR	No	IV	42	Yes	78	41.5, 42, 42.5	145
C23H5.11a.1	WBGene00044649	C23H5.11	mRNA	IV	2091929	2099890	X	867999	303285	2163625	7.20485842458309	0.143615951146462	Distant eQTL	EIGEN 5% FDR	No	X	2	Yes	13	2	13
C23H5.15.1	WBGene00219423	C23H5.15	mRNA	IV	2100151	2102893	I	11834253	10501289	12803092	6.56734872161093	0.137301300148811	Distant eQTL	EIGEN 5% FDR	No	I	34.5	No	3	NA	NA
C23H5.15.1	WBGene00219423	C23H5.15	mRNA	IV	2100151	2102893	IV	2086977	1648590	2595211	6.63251041961664	0.129695248616573	Local eQTL	EIGEN 5% FDR	No	NA	NA	NA	NA	NA	NA
C23H5.2.1	WBGene00016024	glb-7	mRNA	IV	2122789	2126145	IV	2177519	1752900	2695929	6.68937373569692	0.135166896360722	Local eQTL	EIGEN 5% FDR	No	NA	NA	NA	NA	NA	NA
C23H5.3.1	WBGene00016025	xbx-4	mRNA	IV	2114291	2124753	IV	2085596	1450220	3148318	24.2189105092496	0.468223505623967	Local eQTL	BF 5% FDR	No	NA	NA	NA	NA	NA	NA
C23H5.3.2	WBGene00016025	xbx-4	mRNA	IV	2114626	2115666	IV	2115747	1593909	2712140	8.57167306725361	0.156990083747404	Local eQTL	BF 5% FDR	No	NA	NA	NA	NA	NA	NA
C23H5.8a.2	WBGene00016027	C23H5.8	mRNA	IV	2111890	2113422	IV	2087592	1190906	3120752	29.1353068226594	0.606301871858312	Local eQTL	BF 5% FDR	No	NA	NA	NA	NA	NA	NA
C23H5.8b.1	WBGene00016027	C23H5.8	mRNA	IV	2111891	2113412	IV	2087592	1558314	3120752	29.7844901949591	0.632507169296376	Local eQTL	BF 5% FDR	No	NA	NA	NA	NA	NA	NA
C23H5.8b.2	WBGene00016027	C23H5.8	mRNA	IV	2111890	2113386	IV	2087592	1558314	2937330	26.9951443251033	0.553161863961426	Local eQTL	BF 5% FDR	No	NA	NA	NA	NA	NA	NA
C23H5.8c.1	WBGene00016027	C23H5.8	mRNA	IV	2111891	2113402	IV	2087592	1558314	2937330	31.7162486887453	0.631545805086427	Local eQTL	BF 5% FDR	No	NA	NA	NA	NA	NA	NA
C23H5.8d.1	WBGene00016027	C23H5.8	mRNA	IV	2111890	2113369	IV	2087592	1558314	2937330	28.9890586636563	0.6203161948729	Local eQTL	BF 5% FDR	No	NA	NA	NA	NA	NA	NA
C24A11.8c.1	WBGene00001491	frm-4	mRNA	I	5402884	5408342	I	5294573	2957241	11680229	8.09358076423889	0.159868622848926	Local eQTL	BF 5% FDR	No	NA	NA	NA	NA	NA	NA
C24A1.3.1	WBGene00016030	sel-15	mRNA	III	692509	696472	III	600525	12249	1112527	6.93070988373007	0.121267941315671	Local eQTL	EIGEN 5% FDR	No	NA	NA	NA	NA	NA	NA
C24A8.1.1	WBGene00016037	dop-6	mRNA	X	4320863	4327331	I	1486763	978053	1918566	6.94050899163316	0.142431976912857	Distant eQTL	EIGEN 5% FDR	No	I	7.5	Yes	36	7.5	36
C24A8.1.1	WBGene00016037	dop-6	mRNA	X	4320863	4327331	V	15402901	13598611	15978625	6.8182435479825	0.126095274607203	Distant eQTL	EIGEN 5% FDR	No	V	28.5	No	9	NA	NA
C24A8.1.1	WBGene00016037	dop-6	mRNA	X	4320863	4327331	X	13448004	9804168	13932716	7.16691850459806	0.132711299208937	Distant eQTL	EIGEN 5% FDR	No	X	33.5	No	6	NA	NA
C24A8.4.1	WBGene00016038	cst-2	mRNA	X	4330042	4336044	X	4294769	2145866	5420438	20.7271694354829	0.357490957142405	Local eQTL	BF 5% FDR	No	NA	NA	NA	NA	NA	NA
C24A8.4.2	WBGene00016038	cst-2	mRNA	X	4329901	4336050	IV	9026757	6165098	12864147	6.28972716194824	0.081666501136833	Distant eQTL	EIGEN 5% FDR	No	IV	31.5	Yes	25	30.5, 31, 31.5, 32, 32.5	110
C24A8.4.2	WBGene00016038	cst-2	mRNA	X	4329901	4336050	X	4294769	2145866	5999720	94.3103014366128	0.876444614424904	Local eQTL	BF 5% FDR	No	NA	NA	NA	NA	NA	NA
C24A8.5.1	WBGene00016039	C24A8.5	mRNA	X	4328400	4328916	X	4294769	303285	5567596	21.7273854637083	0.401755242707013	Local eQTL	BF 5% FDR	No	NA	NA	NA	NA	NA	NA
C24A8.6a.2	WBGene00044004	C24A8.6	mRNA	X	4329904	4336039	X	4294769	2659638	5579044	28.9456628506584	0.468552895939179	Local eQTL	BF 5% FDR	No	NA	NA	NA	NA	NA	NA
C24A8.6b.1	WBGene00044004	C24A8.6	mRNA	X	4330078	4332405	X	4294769	2145866	5590940	20.7536915842245	0.404676644865891	Local eQTL	BF 5% FDR	No	NA	NA	NA	NA	NA	NA
C24B9.3.1	WBGene00016048	C24B9.3	mRNA	V	2706966	2711599	II	6918577	5657300	7576446	6.74194726068922	0.147154472778368	Distant eQTL	EIGEN 5% FDR	No	II	18.5	No	9	NA	NA
C24G6.4.1	WBGene00003637	nhr-47	mRNA	V	5505253	5509956	I	14266541	13290600	14960119	6.98350375243401	0.140791759202788	Distant eQTL	EIGEN 5% FDR	No	I	46	No	9	NA	NA
C24G6.7.1	WBGene00001710	grl-1	mRNA	V	5530725	5533855	II	946924	619231	1412399	6.15087126526013	0.1138487438406	Distant eQTL	EIGEN 5% FDR	No	II	2.5	Yes	184	2.5	184
C24G7.2.1	WBGene00016064	acd-1	mRNA	I	4103698	4108167	II	946924	619231	1412399	6.94634776188498	0.164500206113155	Distant eQTL	EIGEN 5% FDR	No	II	2.5	Yes	184	2.5	184
C24G7.2.1	WBGene00016064	acd-1	mRNA	I	4103698	4108167	V	14649731	13598611	15294340	9.05291210383613	0.181191439415653	Distant eQTL	BF 5% FDR	Yes	NA	NA	NA	NA	NA	NA
C24H10.4.1	WBGene00016070	C24H10.4	mRNA	X	5058160	5059263	IV	16155450	15391345	16773232	9.68219882675494	0.28404370352953	Distant eQTL	BF 5% FDR	No	IV	42	Yes	78	41.5, 42, 42.5	145
C24H10.4.1	WBGene00016070	C24H10.4	mRNA	X	5058160	5059263	X	7896461	7283719	8577294	6.44423588833624	0.206040825599475	Distant eQTL	EIGEN 5% FDR	No	X	20.5	Yes	18	20.5	18
C24H11.2.1	WBGene00007700	C24H11.2	mRNA	III	11790497	11792300	III	11782126	10924547	13772968	30.8193574302543	0.589588775675003	Local eQTL	BF 5% FDR	No	NA	NA	NA	NA	NA	NA
C24H11.2.1	WBGene00007700	C24H11.2	mRNA	III	11790497	11792300	V	20001672	18847432	20900332	6.62352277190248	0.262116521490159	Distant eQTL	EIGEN 5% FDR	No	V	44.5	Yes	24	44.5, 45, 45.5	151
C24H11.5a.1	WBGene00007702	C24H11.5	mRNA	III	11780233	11780627	II	11896616	11621704	12081711	6.20923510452871	0.125474720399069	Distant eQTL	EIGEN 5% FDR	No	II	23	No	5	NA	NA
C24H11.5b.2	WBGene00007702	C24H11.5	mRNA	III	11780231	11781041	III	12018295	11293235	12313977	6.48489749334646	0.124718639951566	Local eQTL	EIGEN 5% FDR	No	NA	NA	NA	NA	NA	NA
C24H11.6.1	WBGene00007021	immp-1	mRNA	III	11774950	11776675	III	11790052	10672150	12449433	18.4470660092858	0.307160034161188	Local eQTL	BF 5% FDR	No	NA	NA	NA	NA	NA	NA
C24H11.6.2	WBGene00007021	immp-1	mRNA	III	11774948	11776672	III	11790052	11258696	12276415	7.94696078784461	0.165365639559047	Local eQTL	BF 5% FDR	No	NA	NA	NA	NA	NA	NA
C24H11.7a.1	WBGene00007703	gbf-1	mRNA	III	11751253	11773681	III	11823595	10665144	13772968	16.1774492297194	0.289065518010713	Local eQTL	BF 5% FDR	No	NA	NA	NA	NA	NA	NA
C24H11.7a.2	WBGene00007703	gbf-1	mRNA	III	11751253	11773683	III	11811682	11287594	12440238	6.68638367712904	0.137471086662838	Local eQTL	EIGEN 5% FDR	No	NA	NA	NA	NA	NA	NA
C24H11.9.1	WBGene00007704	mdt-21	mRNA	III	11777625	11780126	III	11689169	10977209	12497387	6.29789315672496	0.166572834492244	Local eQTL	EIGEN 5% FDR	No	NA	NA	NA	NA	NA	NA
C24H12.1.1	WBGene00016071	C24H12.1	mRNA	II	441402	443780	IV	4061797	3406865	5588911	6.21580689747167	0.178977730370986	Distant eQTL	EIGEN 5% FDR	No	IV	26.5	No	8	NA	NA
C24H12.11	WBGene00016080	C24H12.11	pseudogenic_transcript	II	427603	429152	I	4316884	2903989	8782523	6.37096092854022	0.15826630548274	Distant eQTL	EIGEN 5% FDR	No	I	20.5	No	3	NA	NA
C24H12.11	WBGene00016080	C24H12.11	pseudogenic_transcript	II	427603	429152	II	395125	7028	910544	8.85379748264872	0.236242115858152	Local eQTL	BF 5% FDR	No	NA	NA	NA	NA	NA	NA
C24H12.2	WBGene00016072	C24H12.2	pseudogenic_transcript	II	437810	438727	II	1746993	1249366	2627025	7.8382382227833	0.130894872358681	Distant eQTL	BF 5% FDR	Yes	NA	NA	NA	NA	NA	NA
C24H12.7	WBGene00016076	C24H12.7	pseudogenic_transcript	II	419178	420568	II	88086	7028	2631593	11.078584940934	0.213612918663319	Local eQTL	BF 5% FDR	No	NA	NA	NA	NA	NA	NA
C25A6.1.1	WBGene00016081	C25A6.1	mRNA	V	5408523	5410132	II	946924	619231	1412399	6.71462219357426	0.18186603877153	Distant eQTL	EIGEN 5% FDR	No	II	2.5	Yes	184	2.5	184
C25A6.1.1	WBGene00016081	C25A6.1	mRNA	V	5408523	5410132	V	5516547	4138044	9900175	18.8419157603694	0.424648469903922	Local eQTL	BF 5% FDR	No	NA	NA	NA	NA	NA	NA
C25A8.4.2	WBGene00016084	cht-3	mRNA	IV	7003622	7009272	IV	6384630	4000246	12416146	8.9414679100826	0.230680197659386	Local eQTL	BF 5% FDR	No	NA	NA	NA	NA	NA	NA
C25B8.8.1	WBGene00044297	C25B8.8	mRNA	X	6610021	6615445	IV	16027005	15445553	16443061	6.42605309872154	0.111979529236378	Distant eQTL	EIGEN 5% FDR	No	IV	42	Yes	78	41.5, 42, 42.5	145
C25D7.12	WBGene00007721	C25D7.12	pseudogenic_transcript	V	15032142	15034069	V	14650622	11396876	15994874	16.0132932895544	0.323243017479742	Local eQTL	BF 5% FDR	Yes	NA	NA	NA	NA	NA	NA
C25D7.14	WBGene00014681	C25D7.14	pseudogenic_transcript	V	15034380	15035420	V	15036762	11396876	15994874	19.0128097111502	0.382860936109242	Local eQTL	BF 5% FDR	No	NA	NA	NA	NA	NA	NA
C25D7.2	WBGene00007715	C25D7.2	pseudogenic_transcript	V	15037795	15038835	V	14803182	10970754	17011198	13.0781636892889	0.314056693052273	Local eQTL	BF 5% FDR	No	NA	NA	NA	NA	NA	NA
C25D7.4a.1	WBGene00007716	fbxa-82	mRNA	V	15051011	15052530	V	11673838	6762562	16625721	12.105761162294	0.236996636888821	Distant eQTL	BF 5% FDR	No	V	23.5	Yes	13	23, 23.5	35
C25D7.8.1	WBGene00007718	otub-1	mRNA	V	15066298	15067352	III	4482501	3230373	5890213	7.18031345434229	0.160767622261294	Distant eQTL	EIGEN 5% FDR	No	III	24.5	No	5	NA	NA
C25F6.7a.1	WBGene00016106	C25F6.7	mRNA	X	5445163	5448050	IV	4430374	3699373	6457100	7.16041908605865	0.14927701109878	Distant eQTL	EIGEN 5% FDR	No	IV	28	Yes	108	27.5, 28	122
C25F6.7a.1	WBGene00016106	C25F6.7	mRNA	X	5445163	5448050	V	13842657	12023584	14962692	6.34894822041513	0.118921511298736	Distant eQTL	EIGEN 5% FDR	No	V	26	Yes	51	26, 26.5, 27	152
C25G4.2.2	WBGene00007730	C25G4.2	mRNA	IV	12443201	12444046	IV	12413487	6902583	13537360	6.61877611525549	0.143055383576664	Local eQTL	EIGEN 5% FDR	No	NA	NA	NA	NA	NA	NA
C25H3.14.1	WBGene00016123	C25H3.14	mRNA	II	5694195	5696358	II	8795806	4731477	9501711	9.06291264340781	0.175286758371473	Distant eQTL	BF 5% FDR	No	II	19	Yes	28	19, 19.5	54
C25H3.15.1	WBGene00044391	C25H3.15	mRNA	II	5665335	5666278	II	5308622	3731688	9723316	90.6086039024186	0.865738946596242	Local eQTL	BF 5% FDR	No	NA	NA	NA	NA	NA	NA
C25H3.3.1	WBGene00016112	C25H3.3	mRNA	II	5694192	5695237	II	5586326	4731477	9501711	16.9468272960917	0.337666933808428	Local eQTL	BF 5% FDR	No	NA	NA	NA	NA	NA	NA
C25H3.3.1	WBGene00016112	C25H3.3	mRNA	II	5694192	5695237	IV	15378958	11537300	15982909	7.89092768752913	0.216994915254015	Distant eQTL	BF 5% FDR	No	IV	41.5	Yes	28	41.5, 42, 42.5	145
C25H3.6a.1	WBGene00016115	mdt-26	mRNA	II	5661167	5665243	II	9189408	4346863	9737554	11.9903678652218	0.244490747717382	Distant eQTL	BF 5% FDR	No	II	19.5	Yes	26	19, 19.5	54
C25H3.6a.2	WBGene00016115	mdt-26	mRNA	II	5661167	5665246	II	5308622	3120028	9675067	15.8446295373991	0.382316399755655	Local eQTL	BF 5% FDR	No	NA	NA	NA	NA	NA	NA
C25H3.6a.2	WBGene00016115	mdt-26	mRNA	II	5661167	5665246	III	5054704	3986704	5730708	6.1469357365174	0.0819142981444741	Distant eQTL	EIGEN 5% FDR	No	III	25.5	No	5	NA	NA
C26B2.7a.1	WBGene00016129	C26B2.7	mRNA	IV	8016153	8016882	III	5429464	2905964	10602737	10.8205066485258	0.251463321031716	Distant eQTL	BF 5% FDR	No	III	26	Yes	12	26, 26.5, 27, 27.5	78
C26B9.1a.1	WBGene00016131	C26B9.1	mRNA	X	5344587	5348411	II	876138	393249	2701901	6.97394129851388	0.129054455610319	Distant eQTL	EIGEN 5% FDR	No	II	2.5	Yes	184	2.5	184
C26B9.2.1	WBGene00016132	C26B9.2	mRNA	X	5340189	5342848	III	11891019	11514718	12221934	6.44258705240967	0.136986331036251	Distant eQTL	EIGEN 5% FDR	No	III	41	Yes	23	41	23
C26C6.5b.1	WBGene00000938	dcp-66	mRNA	I	7536104	7542159	I	10117295	3261566	11809858	6.67245308418799	0.160352866827109	Distant eQTL	EIGEN 5% FDR	No	I	26.5	No	1	NA	NA
C26D10.5a.2	WBGene00001159	eff-1	mRNA	II	8346683	8350559	IV	16027005	15445553	16443061	6.63312567109904	0.124830558372943	Distant eQTL	EIGEN 5% FDR	No	IV	42	Yes	78	41.5, 42, 42.5	145
C26E6.12.2	WBGene00016145	C26E6.12	mRNA	III	4930600	4932189	III	5395065	3013520	10493185	9.73609162546331	0.363449504111817	Local eQTL	BF 5% FDR	No	NA	NA	NA	NA	NA	NA
C26E6.3.2	WBGene00016139	ntl-9	mRNA	III	4944513	4947322	II	6049853	5338397	6858445	6.22749038646669	0.114797952113866	Distant eQTL	EIGEN 5% FDR	No	II	17.5	No	10	NA	NA
C26E6.5.1	WBGene00001499	fsn-1	mRNA	III	4937322	4939453	III	9911943	9168703	10493185	6.59277611786949	0.124228549183592	Distant eQTL	EIGEN 5% FDR	No	III	28.5	No	8	NA	NA
C26E6.7a.1	WBGene00016143	eri-9	mRNA	III	4932448	4934946	III	7362463	3205883	8806598	8.89210493710524	0.165587118487795	Distant eQTL	BF 5% FDR	No	III	27	Yes	35	26, 26.5, 27, 27.5	78
C26E6.7a.2	WBGene00016143	eri-9	mRNA	III	4932450	4934946	III	4677262	1586644	10558911	35.1101308964422	0.626417673135929	Local eQTL	BF 5% FDR	No	NA	NA	NA	NA	NA	NA
C26E6.7b.1	WBGene00016143	eri-9	mRNA	III	4932453	4934943	III	9541373	3216089	10476941	7.65749997853635	0.295003575151993	Distant eQTL	BF 5% FDR	No	III	28	No	4	NA	NA
C26E6.7b.2	WBGene00016143	eri-9	mRNA	III	4932454	4934941	III	5287306	3230373	9997192	11.4745805163611	0.325601748571055	Local eQTL	BF 5% FDR	No	NA	NA	NA	NA	NA	NA
C26E6.7c.1	WBGene00016143	eri-9	mRNA	III	4932479	4934918	III	6865201	3013520	10476941	27.3294760972236	0.446821154946197	Distant eQTL	BF 5% FDR	No	III	26.5	Yes	13	26, 26.5, 27, 27.5	78
C26E6.7d.1	WBGene00016143	eri-9	mRNA	III	4932479	4934918	III	6938050	2933972	9222718	8.69491599635813	0.206229406280188	Distant eQTL	BF 5% FDR	No	III	26.5	Yes	13	26, 26.5, 27, 27.5	78
C26F1.7b.1	WBGene00016150	hint-3	mRNA	V	7760474	7761614	V	3920162	2121957	13598611	7.77176206158588	0.183535156746724	Distant eQTL	BF 5% FDR	No	V	13	No	2	NA	NA
C26G2.1g.1	WBGene00007750	syg-2	mRNA	X	14656907	14662861	X	13919696	13503855	14232777	6.96599177739652	0.176809171922821	Local eQTL	EIGEN 5% FDR	No	NA	NA	NA	NA	NA	NA
C26H9A.3.1	WBGene00219454	C26H9A.3	mRNA	IV	12639113	12639411	IV	12887293	6235762	13799677	9.02981826591515	0.276101724605099	Local eQTL	BF 5% FDR	No	NA	NA	NA	NA	NA	NA
C27A2.3.2	WBGene00002068	ify-1	mRNA	II	5054084	5055338	I	11613981	8899810	12455489	6.1810893431072	0.125220953551504	Distant eQTL	EIGEN 5% FDR	No	I	32	Yes	14	32	14
C27A2.4.1	WBGene00016152	pho-12	mRNA	II	5058841	5060819	II	5136589	1493504	11256176	21.434536284646	0.368958695576215	Local eQTL	BF 5% FDR	No	NA	NA	NA	NA	NA	NA
C27A7.5d.1	WBGene00007756	C27A7.5	mRNA	V	12154868	12158601	V	10037950	4150899	13492184	6.85844500825177	0.194232612926753	Distant eQTL	EIGEN 5% FDR	No	V	22.5	No	11	NA	NA
C27A7.6c.1	WBGene00007757	C27A7.6	mRNA	V	12124855	12128934	II	11958857	11710124	13527130	9.71884114020647	0.204957420614633	Distant eQTL	BF 5% FDR	No	II	23	No	5	NA	NA
C27A7.6c.1	WBGene00007757	C27A7.6	mRNA	V	12124855	12128934	V	4333001	3201251	13879788	11.5991182665895	0.217668321265117	Distant eQTL	BF 5% FDR	No	V	14.5	Yes	44	14.5, 15	57
C27A7.6c.1	WBGene00007757	C27A7.6	mRNA	V	12124855	12128934	X	6697014	4961815	10382820	9.86352720543972	0.189306294215593	Distant eQTL	BF 5% FDR	No	X	18.5	Yes	21	18.5, 19, 19.5	60
C27A7.6d.1	WBGene00007757	C27A7.6	mRNA	V	12124858	12127322	V	10037950	6457872	13492184	6.63915882042115	0.134059934201474	Distant eQTL	EIGEN 5% FDR	No	V	22.5	No	11	NA	NA
C27A7.6d.1	WBGene00007757	C27A7.6	mRNA	V	12124858	12127322	X	5392032	2937337	7116370	7.4309313178401	0.137694480094314	Distant eQTL	EIGEN 5% FDR	No	X	16	No	2	NA	NA
C27B7.2.2	WBGene00007760	C27B7.2	mRNA	IV	8892856	8893856	IV	8009711	5553943	13800134	7.07478403620903	0.136605878491418	Local eQTL	EIGEN 5% FDR	No	NA	NA	NA	NA	NA	NA
C27C12.7.1	WBGene00001055	dpf-2	mRNA	X	14831831	14838241	X	15442704	14612753	16426716	6.78771941870085	0.125514222597985	Local eQTL	EIGEN 5% FDR	No	NA	NA	NA	NA	NA	NA
C27C7.1.1	WBGene00007766	C27C7.1	mRNA	I	11438147	11440710	I	11476443	7699530	12291581	9.7373449200869	0.24975151521796	Local eQTL	BF 5% FDR	No	NA	NA	NA	NA	NA	NA
C27C7.1.2	WBGene00007766	C27C7.1	mRNA	I	11439283	11440710	I	11424624	7807442	12819805	10.1742716858202	0.180968230051289	Local eQTL	BF 5% FDR	No	NA	NA	NA	NA	NA	NA
C27C7.3.1	WBGene00003664	nhr-74	mRNA	I	11428980	11432156	I	11476443	5838775	13786130	15.5869417095109	0.350897484418024	Local eQTL	BF 5% FDR	No	NA	NA	NA	NA	NA	NA
C27C7.7.1	WBGene00007769	C27C7.7	mRNA	I	11422190	11423600	I	11459788	5330184	13388047	28.7252576970531	0.518872095770283	Local eQTL	BF 5% FDR	No	NA	NA	NA	NA	NA	NA
C27D8.4.1	WBGene00007780	C27D8.4	mRNA	IV	12704111	12706759	IV	13190783	5924751	14868358	15.1379340818643	0.273989064918849	Local eQTL	BF 5% FDR	No	NA	NA	NA	NA	NA	NA
C27D8.4.1	WBGene00007780	C27D8.4	mRNA	IV	12704111	12706759	V	9426848	4209084	13166974	6.9529368776972	0.128655702692253	Distant eQTL	EIGEN 5% FDR	No	V	22.5	No	11	NA	NA
C27F2.5.1	WBGene00016167	vps-22	mRNA	III	4960339	4962493	III	4922974	3467419	5859122	8.57335927933205	0.165020748130257	Local eQTL	BF 5% FDR	No	NA	NA	NA	NA	NA	NA
C27H6.4b.2	WBGene00007786	rmd-2	mRNA	V	9983932	9986284	III	10382281	9105162	10756115	6.97030596718313	0.129576290644528	Distant eQTL	EIGEN 5% FDR	No	III	30	No	9	NA	NA
C27H6.8.2	WBGene00007787	C27H6.8	mRNA	V	9986424	9987790	III	9006235	8479605	9809069	6.6487774189098	0.122865619059859	Distant eQTL	EIGEN 5% FDR	No	III	27.5	Yes	18	26, 26.5, 27, 27.5	78
C28A5.1.1	WBGene00007788	C28A5.1	mRNA	III	4429615	4434399	III	5073081	3433109	6024902	12.539120323491	0.373879927007909	Local eQTL	BF 5% FDR	No	NA	NA	NA	NA	NA	NA
C28C12.11b.1	WBGene00016181	C28C12.11	mRNA	IV	8474099	8475278	IV	9116894	5900571	13310933	7.93649520158732	0.147172044441725	Local eQTL	BF 5% FDR	No	NA	NA	NA	NA	NA	NA
C28C12.1a.1	WBGene00016177	C28C12.1	mRNA	IV	8501682	8502981	IV	8752110	4197890	12887293	9.30730493911541	0.173823465924731	Local eQTL	BF 5% FDR	No	NA	NA	NA	NA	NA	NA
C28D4.5.1	WBGene00007793	C28D4.5	mRNA	IV	9745554	9746862	IV	8337815	5891899	12834361	6.96726772209259	0.158590366364821	Distant eQTL	EIGEN 5% FDR	No	IV	31	Yes	31	30.5, 31, 31.5, 32, 32.5	110
C28D4.5.1	WBGene00007793	C28D4.5	mRNA	IV	9745554	9746862	IV	16429360	15981811	16914728	6.2834795966318	0.149376306250327	Distant eQTL	EIGEN 5% FDR	No	IV	42.5	Yes	39	41.5, 42, 42.5	145
C28D4.5.1	WBGene00007793	C28D4.5	mRNA	IV	9745554	9746862	V	4390262	3635414	5027581	7.16315066255052	0.143352665070238	Distant eQTL	EIGEN 5% FDR	No	V	14.5	Yes	44	14.5, 15	57
C28F5.1.1	WBGene00016183	C28F5.1	mRNA	II	7505305	7506922	II	946924	619231	1412399	6.36079188718721	0.131289901065608	Distant eQTL	EIGEN 5% FDR	No	II	2.5	Yes	184	2.5	184
C28F5.1.1	WBGene00016183	C28F5.1	mRNA	II	7505305	7506922	V	19945382	18687753	20900332	6.11724244943481	0.138675596497477	Distant eQTL	EIGEN 5% FDR	Yes	NA	NA	NA	NA	NA	NA
C28G1.3.2	WBGene00016188	sec-15	mRNA	X	8831738	8835722	X	9583403	8899218	11758467	6.9083233239333	0.133281299903379	Local eQTL	EIGEN 5% FDR	No	NA	NA	NA	NA	NA	NA
C28G1.5a.2	WBGene00016190	rcs-1	mRNA	X	8826703	8828540	IV	16060309	15445553	16490636	7.23334442553141	0.14073134164801	Distant eQTL	EIGEN 5% FDR	No	IV	42	Yes	78	41.5, 42, 42.5	145
C28H8.4.2	WBGene00016195	erd-2.2	mRNA	III	5907049	5908235	II	8279434	4336300	12042291	8.17106216334521	0.161200544320852	Distant eQTL	BF 5% FDR	No	II	19	Yes	28	19, 19.5	54
C28H8.5b.1	WBGene00016196	C28H8.5	mRNA	III	5884451	5885848	V	14649731	13598611	15294340	6.31754769364474	0.12130914407209	Distant eQTL	EIGEN 5% FDR	Yes	NA	NA	NA	NA	NA	NA
C29E4.1.1	WBGene00000665	col-90	mRNA	III	7948838	7950068	IV	4430374	3699373	6453908	6.31895490599728	0.137732100426624	Distant eQTL	EIGEN 5% FDR	No	IV	28	Yes	108	27.5, 28	122
C29E4.8.2	WBGene00002879	let-754	mRNA	III	7949920	7951904	III	7392665	6994562	8619772	6.2993264790949	0.157823628994358	Local eQTL	EIGEN 5% FDR	No	NA	NA	NA	NA	NA	NA
C29E6.1c.1	WBGene00002827	let-653	mRNA	IV	11885613	11891084	II	12162900	11976816	12428686	6.62199536190569	0.122917034434674	Distant eQTL	EIGEN 5% FDR	No	II	25	No	10	NA	NA
C29F3.1.1	WBGene00001150	ech-1.1	mRNA	V	15357664	15361512	V	20093486	19032120	20900332	6.20835474372168	0.115492409910155	Distant eQTL	EIGEN 5% FDR	No	V	45	Yes	55	44.5, 45, 45.5	151
C29F3.2.1	WBGene00006954	wrt-8	mRNA	V	15342054	15344581	V	14649731	10864727	20900332	11.7757393974434	0.22594378260828	Local eQTL	BF 5% FDR	Yes	NA	NA	NA	NA	NA	NA
C29F3.5.1	WBGene00007806	clec-230	mRNA	V	15347848	15349144	V	14649731	10864727	15296684	8.08899847885395	0.189904166119878	Local eQTL	BF 5% FDR	Yes	NA	NA	NA	NA	NA	NA
C29F3.6.1	WBGene00005949	srx-58	mRNA	V	15352676	15353985	V	15180455	7567060	16912378	24.5430447822347	0.497362242993428	Local eQTL	BF 5% FDR	No	NA	NA	NA	NA	NA	NA
C29F3.7a.1	WBGene00007807	C29F3.7	mRNA	V	15354833	15357571	V	15327170	13357668	16670665	32.7729926930737	0.632573907801181	Local eQTL	BF 5% FDR	No	NA	NA	NA	NA	NA	NA
C29F3.7b.1	WBGene00007807	C29F3.7	mRNA	V	15354999	15357576	V	15327170	9947621	16670665	21.6195197669289	0.445156328731515	Local eQTL	BF 5% FDR	No	NA	NA	NA	NA	NA	NA
C29F5.2	WBGene00016211	sdz-3	pseudogenic_transcript	II	6299502	6301398	V	20410593	18847432	20900332	6.7463513087465	0.133153109447969	Distant eQTL	EIGEN 5% FDR	No	V	45.5	Yes	72	44.5, 45, 45.5	151
C29F7.1.1	WBGene00007810	C29F7.1	mRNA	X	13412463	13414617	X	14282393	10414057	14746797	9.10868470508584	0.191344559700625	Local eQTL	BF 5% FDR	No	NA	NA	NA	NA	NA	NA
C29F9.10	WBGene00016224	fbxa-57	pseudogenic_transcript	III	106824	107899	III	929230	12249	2186998	19.7300043150187	0.360044582637008	Local eQTL	BF 5% FDR	No	NA	NA	NA	NA	NA	NA
C29F9.1.1	WBGene00016216	pals-22	mRNA	III	132418	134401	II	12137403	11953029	12410646	6.19990470614978	0.124579586586341	Distant eQTL	EIGEN 5% FDR	No	II	25	No	10	NA	NA
C29F9.11	WBGene00016225	fbxa-58	pseudogenic_transcript	III	109322	110185	III	1010972	12249	2519052	59.1544128989515	0.831491559232926	Local eQTL	BF 5% FDR	Yes	NA	NA	NA	NA	NA	NA
C29G2.2	WBGene00016230	C29G2.2	pseudogenic_transcript	V	2590393	2591758	V	3485991	1963253	4418475	6.96483282174585	0.138409209428306	Local eQTL	EIGEN 5% FDR	No	NA	NA	NA	NA	NA	NA
C29H12.5.1	WBGene00016236	heri-1	mRNA	II	6110452	6113194	III	2608757	2196644	2866576	6.92141995633307	0.141841346918511	Distant eQTL	EIGEN 5% FDR	No	III	16	No	7	NA	NA
C30A5.2.2	WBGene00004342	rfs-1	mRNA	III	8226421	8232560	III	7906030	7320578	9993012	6.46275858832387	0.118295579079152	Local eQTL	EIGEN 5% FDR	No	NA	NA	NA	NA	NA	NA
C30B5.7.1	WBGene00016248	C30B5.7	mRNA	II	6224780	6227095	V	13722936	11516185	14772600	6.20099224963701	0.114288696628964	Distant eQTL	EIGEN 5% FDR	No	V	26	Yes	51	26, 26.5, 27	152
C30C11.4.2	WBGene00016250	hsp-110	mRNA	III	8443857	8446920	I	2359948	1862756	2693609	6.11715772620962	0.129563478450677	Distant eQTL	EIGEN 5% FDR	Yes	NA	NA	NA	NA	NA	NA
C30D11.1a.1	WBGene00006830	unc-103	mRNA	III	4121464	4147278	III	3237714	2608757	7764536	13.9717054430252	0.253414503008432	Local eQTL	BF 5% FDR	No	NA	NA	NA	NA	NA	NA
C30E1.4.1	WBGene00016253	C30E1.4	mRNA	X	16923936	16928163	X	12018387	10474409	12803932	7.40980673508395	0.206409538741033	Distant eQTL	EIGEN 5% FDR	No	X	28.5	Yes	33	28.5	33
C30F8.3.1	WBGene00016259	C30F8.3	mRNA	I	5096598	5100707	V	14649731	13598611	15294340	6.70577957996721	0.126640868139693	Distant eQTL	EIGEN 5% FDR	Yes	NA	NA	NA	NA	NA	NA
C30F8.4a.1	WBGene00002213	kin-32	mRNA	I	5086317	5093813	V	12689968	8964143	14112266	6.30810048406642	0.105780623467646	Distant eQTL	EIGEN 5% FDR	No	V	25	No	8	NA	NA
C30G12.2.1	WBGene00016274	C30G12.2	mRNA	II	7290336	7291953	V	12270528	7446098	14036926	8.79647127831747	0.178691255914827	Distant eQTL	BF 5% FDR	No	V	24.5	Yes	19	24.5	19
C30G12.4.1	WBGene00016276	C30G12.4	mRNA	II	7262154	7263654	I	1549172	993217	1938599	6.40507545188496	0.118750276100002	Distant eQTL	EIGEN 5% FDR	No	I	7.5	Yes	36	7.5	36
C30H6.1b.1	WBGene00007820	clec-199	mRNA	IV	17351940	17357895	IV	17396709	13788710	17490095	18.9187415416179	0.375765952928579	Local eQTL	BF 5% FDR	No	NA	NA	NA	NA	NA	NA
C30H6.1c.1	WBGene00007820	clec-199	mRNA	IV	17351940	17357895	IV	16459758	15937267	17490095	9.22106514939553	0.333436891629951	Local eQTL	BF 5% FDR	No	NA	NA	NA	NA	NA	NA
C30H6.1d.1	WBGene00007820	clec-199	mRNA	IV	17351940	17357895	IV	16652631	10017997	17490095	29.8914793338883	0.53142002110107	Local eQTL	BF 5% FDR	No	NA	NA	NA	NA	NA	NA
C30H6.1g.1	WBGene00007820	clec-199	mRNA	IV	17351940	17357895	I	3261566	2648888	7759923	7.28444490594377	0.158214203396473	Distant eQTL	EIGEN 5% FDR	No	I	18	No	1	NA	NA
C30H6.3	WBGene00007821	clec-201	pseudogenic_transcript	IV	17358139	17360635	IV	15995431	15313397	17283514	7.38564394702038	0.158402808203837	Distant eQTL	EIGEN 5% FDR	No	IV	42	Yes	78	41.5, 42, 42.5	145
C30H6.5b.1	WBGene00007823	C30H6.5	mRNA	IV	17371769	17375640	I	14700446	13868206	15058146	7.41176997408804	0.173415694670659	Distant eQTL	EIGEN 5% FDR	No	I	48.5	Yes	15	48.5	15
C30H6.8.1	WBGene00007825	C30H6.8	mRNA	IV	17382329	17383087	IV	15717957	15147847	16384240	7.46817673944109	0.183600722433379	Distant eQTL	EIGEN 5% FDR	No	IV	42	Yes	78	41.5, 42, 42.5	145
C31A11.7.1	WBGene00007835	oac-7	mRNA	V	16309805	16314775	V	16320686	15968795	16727808	6.8777065735921	0.135973075442146	Local eQTL	EIGEN 5% FDR	Yes	NA	NA	NA	NA	NA	NA
C31B8.12.1	WBGene00016285	C31B8.12	mRNA	V	2925182	2927722	V	3234765	1957904	4425853	14.2289628029291	0.270901663679096	Local eQTL	BF 5% FDR	No	NA	NA	NA	NA	NA	NA
C31B8.4.2	WBGene00016281	pals-32	mRNA	V	2896610	2898527	V	2825729	1957904	4405410	9.05039508979429	0.183900938558237	Local eQTL	BF 5% FDR	No	NA	NA	NA	NA	NA	NA
C31C9.1c.1	WBGene00006404	tag-10	mRNA	II	13632662	13636979	II	13610515	13269175	13939776	7.72535251909795	0.118955873805534	Local eQTL	BF 5% FDR	No	NA	NA	NA	NA	NA	NA
C31C9.1d.1	WBGene00006404	tag-10	mRNA	II	13632647	13636979	II	13632241	13273838	15272855	15.6100782752985	0.311397843434505	Local eQTL	BF 5% FDR	No	NA	NA	NA	NA	NA	NA
C31C9.4	WBGene00007838	fbxa-168	pseudogenic_transcript	II	13645781	13648850	II	13643172	13104875	14902788	32.8730662590716	0.665529276277577	Local eQTL	BF 5% FDR	No	NA	NA	NA	NA	NA	NA
C31C9.6.1	WBGene00007840	C31C9.6	mRNA	II	13655837	13662090	II	13610515	13228736	13993215	9.03647959478444	0.190212316632631	Local eQTL	BF 5% FDR	No	NA	NA	NA	NA	NA	NA
C31C9.8.1	WBGene00045289	fbxa-169	mRNA	II	13648530	13654334	II	13667668	13041674	15272439	35.8713525238112	0.646152453321013	Local eQTL	BF 5% FDR	No	NA	NA	NA	NA	NA	NA
C31C9.8.2	WBGene00045289	fbxa-169	mRNA	II	13648660	13654584	II	13855665	13020545	15272439	14.4529440816646	0.258457990857222	Local eQTL	BF 5% FDR	No	NA	NA	NA	NA	NA	NA
C31C9.9.1	WBGene00305095	C31C9.9	mRNA	II	13655024	13655631	II	13624696	13180267	15272439	12.4894917135769	0.36082308792739	Local eQTL	BF 5% FDR	No	NA	NA	NA	NA	NA	NA
C31G12.1.1	WBGene00007850	C31G12.1	mRNA	V	18179941	18181373	V	18109827	16817767	20373715	21.4344820761539	0.480897528323079	Local eQTL	BF 5% FDR	No	NA	NA	NA	NA	NA	NA
C31G12.2.1	WBGene00007851	clec-245	mRNA	V	18186065	18188358	V	18109630	16912378	20063713	20.4068333200165	0.364253933646271	Local eQTL	BF 5% FDR	No	NA	NA	NA	NA	NA	NA
C31G12.4a.1	WBGene00007853	C31G12.4	mRNA	V	18172492	18178759	V	18009331	16965644	19619708	6.48680868192778	0.151298708235963	Local eQTL	EIGEN 5% FDR	No	NA	NA	NA	NA	NA	NA
C31G12.4b.1	WBGene00007853	C31G12.4	mRNA	V	18172484	18178132	V	18106038	16991727	19792538	11.2983523122677	0.254246789637519	Local eQTL	BF 5% FDR	No	NA	NA	NA	NA	NA	NA
C32A3.2.1	WBGene00007859	mrps-31	mRNA	III	3627259	3630372	III	4098226	3329752	5118476	6.30613889484321	0.0985544920224416	Local eQTL	EIGEN 5% FDR	No	NA	NA	NA	NA	NA	NA
C32A3.2.1	WBGene00007859	mrps-31	mRNA	III	3627259	3630372	V	7596063	5306002	11568833	6.30306126145189	0.186445804401962	Distant eQTL	EIGEN 5% FDR	Yes	NA	NA	NA	NA	NA	NA
C32B5.12	WBGene00016305	fbxc-57	pseudogenic_transcript	II	950842	952843	II	955009	7028	1435693	18.3869780347347	0.529990206349837	Local eQTL	BF 5% FDR	No	NA	NA	NA	NA	NA	NA
C32B5.13.1	WBGene00016306	C32B5.13	mRNA	II	961352	962121	II	968720	7028	3792662	25.5702349195596	0.649864102172174	Local eQTL	BF 5% FDR	No	NA	NA	NA	NA	NA	NA
C32B5.13.1	WBGene00016306	C32B5.13	mRNA	II	961352	962121	IV	4282387	2508982	6256756	9.38338391404185	0.25443672759749	Distant eQTL	BF 5% FDR	No	IV	27.5	Yes	14	27.5, 28	122
C32B5.1a.1	WBGene00016295	fbxc-40	mRNA	II	986003	988670	II	965612	7028	2335169	11.5575236606517	0.303155845023806	Local eQTL	BF 5% FDR	No	NA	NA	NA	NA	NA	NA
C32B5.1b.1	WBGene00016295	fbxc-40	mRNA	II	987492	988610	II	3564964	7028	8855490	17.4660037033022	0.449759071551534	Distant eQTL	BF 5% FDR	No	II	12	Yes	24	12	24
C32B5.6b.1	WBGene00016299	C32B5.6	mRNA	II	968880	970599	IV	16548352	16151464	17490095	7.21840880265498	0.192410094869296	Distant eQTL	EIGEN 5% FDR	No	IV	42.5	Yes	39	41.5, 42, 42.5	145
C32C4.1e.1	WBGene00007862	kvs-2	mRNA	V	10639868	10645067	II	946924	619231	1412399	6.18909441255126	0.114059968455868	Distant eQTL	EIGEN 5% FDR	No	II	2.5	Yes	184	2.5	184
C32E8.10a.2	WBGene00006751	unc-11	mRNA	I	3798395	3805739	V	12707053	8965890	14114354	6.26715485903284	0.11619290303329	Distant eQTL	EIGEN 5% FDR	No	V	25	No	8	NA	NA
C32H11.10.1	WBGene00007873	dod-21	mRNA	IV	12936738	12937988	IV	12887293	9330791	13692818	7.55096205780551	0.241966088472181	Local eQTL	EIGEN 5% FDR	No	NA	NA	NA	NA	NA	NA
C32H11.13.1	WBGene00007876	dct-19	mRNA	IV	12942933	12944526	IV	12867385	6245387	14079438	19.744330726078	0.454962515081675	Local eQTL	BF 5% FDR	Yes	NA	NA	NA	NA	NA	NA
C32H11.13.1	WBGene00007876	dct-19	mRNA	IV	12942933	12944526	V	18108540	17681708	19537466	6.69025742718388	0.275031399824775	Distant eQTL	EIGEN 5% FDR	No	V	34.5	Yes	12	34.5	12
C32H11.1b.1	WBGene00007864	irg-6	mRNA	IV	12913058	12914962	IV	12887293	6471602	14420820	34.8517447808037	0.692555179513778	Local eQTL	BF 5% FDR	No	NA	NA	NA	NA	NA	NA
C32H11.5.1	WBGene00007868	C32H11.5	mRNA	IV	12923525	12924432	IV	16047511	15491997	16474100	6.40163751726227	0.126170068397981	Distant eQTL	EIGEN 5% FDR	No	IV	42	Yes	78	41.5, 42, 42.5	145
C32H11.7	WBGene00007870	C32H11.7	pseudogenic_transcript	IV	12930889	12931514	IV	12884643	4786509	16558122	28.7483488436907	0.55443871284326	Local eQTL	BF 5% FDR	No	NA	NA	NA	NA	NA	NA
C33A12.7.1	WBGene00007886	ethe-1	mRNA	IV	9506936	9508789	IV	10357654	6179627	13384235	8.99733748432526	0.132274117924793	Local eQTL	BF 5% FDR	No	NA	NA	NA	NA	NA	NA
C33B4.3a.1	WBGene00006444	shn-1	mRNA	II	11384564	11390862	II	11160203	8895459	12306578	23.4535743230181	0.396864738996556	Local eQTL	BF 5% FDR	No	NA	NA	NA	NA	NA	NA
C33B4.3a.2	WBGene00006444	shn-1	mRNA	II	11384564	11390864	II	11145670	10464795	11747559	6.89045978679928	0.154666507111993	Local eQTL	EIGEN 5% FDR	No	NA	NA	NA	NA	NA	NA
C33B4.3c.1	WBGene00006444	shn-1	mRNA	II	11384579	11390864	V	14444778	12903236	15294340	6.71050041317935	0.124612832492208	Distant eQTL	EIGEN 5% FDR	No	V	26.5	Yes	51	26, 26.5, 27	152
C33C12.10.2	WBGene00016342	C33C12.10	mRNA	II	2192346	2204139	II	2196441	775218	2698131	11.0717279744883	0.342702249632153	Local eQTL	BF 5% FDR	No	NA	NA	NA	NA	NA	NA
C33C12.11.1	WBGene00044360	C33C12.11	mRNA	II	2163341	2163832	II	2194057	7733	4468340	29.5104330770354	0.522693831301552	Local eQTL	BF 5% FDR	No	NA	NA	NA	NA	NA	NA
C33C12.12.1	WBGene00219322	C33C12.12	mRNA	II	2169062	2169511	II	2196511	745191	2691028	8.31736289676392	0.240600720193499	Local eQTL	BF 5% FDR	No	NA	NA	NA	NA	NA	NA
C33C12.5.1	WBGene00016337	fbxb-38	mRNA	II	2167756	2168759	II	2112565	873752	2630814	7.65928513006561	0.219160024952913	Local eQTL	BF 5% FDR	Yes	NA	NA	NA	NA	NA	NA
C33C12.6	WBGene00016338	srb-14	pseudogenic_transcript	II	2170325	2173219	II	2196511	931856	2716732	7.54698342990155	0.33456647827228	Local eQTL	EIGEN 5% FDR	No	NA	NA	NA	NA	NA	NA
C33C12.7.1	WBGene00016339	C33C12.7	mRNA	II	2174581	2175467	II	1243162	744778	2187483	6.24612766030436	0.145545813684679	Local eQTL	EIGEN 5% FDR	No	NA	NA	NA	NA	NA	NA
C33C12.9.1	WBGene00016341	mtq-2	mRNA	II	2187149	2189457	II	2196441	765545	2698131	12.0237656023914	0.311897546267515	Local eQTL	BF 5% FDR	No	NA	NA	NA	NA	NA	NA
C33D12.6.1	WBGene00016344	rsef-1	mRNA	X	3055156	3059398	X	2959582	303285	5158805	10.9317760185863	0.201507018647788	Local eQTL	BF 5% FDR	No	NA	NA	NA	NA	NA	NA
C33D3.3.1	WBGene00007894	C33D3.3	mRNA	X	10485350	10486873	X	10349253	9582931	13417863	9.27935743594906	0.174946704545413	Local eQTL	BF 5% FDR	No	NA	NA	NA	NA	NA	NA
C33D9.2.1	WBGene00007897	clec-182	mRNA	IV	8796881	8798355	X	7257582	6132617	7893968	8.99886322546471	0.191292324363488	Distant eQTL	BF 5% FDR	No	X	19.5	Yes	25	18.5, 19, 19.5	60
C33D9.6a.1	WBGene00007900	C33D9.6	mRNA	IV	8775422	8778145	V	20014990	18849929	20900332	6.1521741007821	0.113349930353123	Distant eQTL	EIGEN 5% FDR	No	V	44.5	Yes	24	44.5, 45, 45.5	151
C33D9.9	WBGene00007902	C33D9.9	pseudogenic_transcript	IV	8773952	8775274	IV	8752110	4197890	12877681	9.75071451590387	0.235336398089583	Local eQTL	BF 5% FDR	No	NA	NA	NA	NA	NA	NA
C33D9.9	WBGene00007902	C33D9.9	pseudogenic_transcript	IV	8773952	8775274	X	12981252	12307787	13612616	6.91355235747623	0.143881582562464	Distant eQTL	EIGEN 5% FDR	No	X	30.5	No	1	NA	NA
C33E10.1.1	WBGene00016345	C33E10.1	mRNA	X	17305220	17306370	X	15838772	15446946	16237716	6.93960981088243	0.192426906674331	Distant eQTL	EIGEN 5% FDR	No	X	44	Yes	16	44	16
C33E10.3	WBGene00023245	C33E10.3	pseudogenic_transcript	X	17284339	17285449	X	15765032	15383945	16779877	8.26333407452201	0.261911513069812	Distant eQTL	BF 5% FDR	No	X	44	Yes	16	44	16
C33E10.8.1	WBGene00016349	C33E10.8	mRNA	X	17293119	17294828	X	17188019	16229226	17696299	7.60921706819621	0.177080205742388	Local eQTL	BF 5% FDR	No	NA	NA	NA	NA	NA	NA
C33F10.11a.1	WBGene00016357	C33F10.11	mRNA	II	4834145	4834861	II	4366599	3782230	5056400	7.65720629553883	0.167389419460825	Local eQTL	BF 5% FDR	No	NA	NA	NA	NA	NA	NA
C33F10.11b.1	WBGene00016357	C33F10.11	mRNA	II	4834189	4834641	II	4596748	3725149	9675067	34.1139767409816	0.732913793166118	Local eQTL	BF 5% FDR	No	NA	NA	NA	NA	NA	NA
C33F10.1.1	WBGene00016351	C33F10.1	mRNA	II	4835023	4835717	II	4782347	3397693	7333755	11.771676766085	0.299232790675751	Local eQTL	BF 5% FDR	No	NA	NA	NA	NA	NA	NA
C33F10.12.1	WBGene00016358	C33F10.12	mRNA	II	4836306	4837759	II	4837879	3693216	7241321	26.9446180801157	0.600542806887595	Local eQTL	BF 5% FDR	No	NA	NA	NA	NA	NA	NA
C33F10.13.1	WBGene00016359	fbxb-88	mRNA	II	4826522	4827884	II	6131540	5413295	6954154	6.27618190459671	0.116806656875301	Distant eQTL	EIGEN 5% FDR	No	II	18	No	6	NA	NA
C33F10.13.1	WBGene00016359	fbxb-88	mRNA	II	4826522	4827884	IV	7858491	5341798	12846509	6.16616250961501	0.114674163424952	Distant eQTL	EIGEN 5% FDR	No	IV	31	Yes	31	30.5, 31, 31.5, 32, 32.5	110
C33F10.13.1	WBGene00016359	fbxb-88	mRNA	II	4826522	4827884	V	4425853	2893605	5155282	8.31919967747395	0.155687263041032	Distant eQTL	BF 5% FDR	No	V	15	Yes	13	14.5, 15	57
C33G3.6.1	WBGene00007906	C33G3.6	mRNA	X	14080381	14084318	X	13969699	13570947	14336972	6.68333973345086	0.163044623202457	Local eQTL	EIGEN 5% FDR	No	NA	NA	NA	NA	NA	NA
C33G3.6.2	WBGene00007906	C33G3.6	mRNA	X	14079396	14084318	X	14541508	13352779	17672764	12.0162371554294	0.220398216939102	Local eQTL	BF 5% FDR	No	NA	NA	NA	NA	NA	NA
C33G8.2.1	WBGene00016360	C33G8.2	mRNA	V	7009761	7012311	V	6457872	4981259	10037950	6.74444819555776	0.124328114121167	Local eQTL	EIGEN 5% FDR	No	NA	NA	NA	NA	NA	NA
C33G8.3.1	WBGene00016361	drd-10	mRNA	V	7007607	7008299	V	4415549	3704985	5065362	7.10763185739903	0.234832217657378	Distant eQTL	EIGEN 5% FDR	No	V	14.5	Yes	44	14.5, 15	57
C34B4.2a.1	WBGene00007907	C34B4.2	mRNA	V	13083055	13090260	V	20067849	18908637	20900332	6.3787976347025	0.118792264242685	Distant eQTL	EIGEN 5% FDR	Yes	NA	NA	NA	NA	NA	NA
C34C12.3.2	WBGene00007922	pph-6	mRNA	III	3461701	3467725	III	12080737	11750564	12439859	6.11679589525614	0.112669167089737	Distant eQTL	EIGEN 5% FDR	No	III	42.5	No	7	NA	NA
C34C6.10.1	WBGene00206355	C34C6.10	mRNA	II	8694427	8695883	II	744778	131607	1408380	6.95344595089512	0.135121639418243	Distant eQTL	EIGEN 5% FDR	No	II	2.5	Yes	184	2.5	184
C34D10.1.2	WBGene00016406	C34D10.1	mRNA	X	8029477	8031615	II	13265642	13093425	13628609	7.67670649490513	0.15302976618291	Distant eQTL	BF 5% FDR	No	II	34.5	Yes	42	34.5	42
C34D4.10.1	WBGene00016402	C34D4.10	mRNA	IV	7119916	7121413	IV	7646319	2659819	13399981	92.7220765796918	0.883584754182463	Local eQTL	BF 5% FDR	No	NA	NA	NA	NA	NA	NA
C34D4.14e.1	WBGene00016405	hecd-1	mRNA	IV	7134346	7144719	X	7897043	7285474	8682952	6.11294845902859	0.113115832775356	Distant eQTL	EIGEN 5% FDR	No	X	20.5	Yes	18	20.5	18
C34D4.15a.1	WBGene00000687	col-113	mRNA	IV	7150663	7152509	V	14649731	13598611	15294340	6.75090290155322	0.136450831372768	Distant eQTL	EIGEN 5% FDR	Yes	NA	NA	NA	NA	NA	NA
C34D4.3.2	WBGene00016399	C34D4.3	mRNA	IV	7153652	7154198	IV	7791948	5382546	12631574	6.46593296037197	0.173068218132019	Local eQTL	EIGEN 5% FDR	No	NA	NA	NA	NA	NA	NA
C34D4.3.2	WBGene00016399	C34D4.3	mRNA	IV	7153652	7154198	V	4390262	3635414	5065362	6.81627068877204	0.177484020647228	Distant eQTL	EIGEN 5% FDR	No	V	14.5	Yes	44	14.5, 15	57
C34E10.3.1	WBGene00001660	gop-1	mRNA	III	5254438	5258942	III	5185185	3402416	6529633	23.5041531288129	0.541977570832849	Local eQTL	BF 5% FDR	No	NA	NA	NA	NA	NA	NA
C34E10.3.2	WBGene00001660	gop-1	mRNA	III	5254044	5258942	III	5185185	3022364	8787039	95.678229582323	0.904741162787877	Local eQTL	BF 5% FDR	No	NA	NA	NA	NA	NA	NA
C34E10.4b.1	WBGene00006946	prx-10	mRNA	III	5236886	5240383	III	4808373	2847149	7201196	11.5859479438722	0.332387255167267	Local eQTL	BF 5% FDR	No	NA	NA	NA	NA	NA	NA
C34E10.6.2	WBGene00000229	atp-2	mRNA	III	5228098	5230544	I	3351378	2708465	7118752	6.11324519308386	0.114073866294253	Distant eQTL	EIGEN 5% FDR	No	I	18.5	No	2	NA	NA
C34E10.8.2	WBGene00016409	sumv-1	mRNA	III	5249075	5254196	X	12633622	11388820	13230768	6.51899659990112	0.120386160927554	Distant eQTL	EIGEN 5% FDR	No	X	28.5	Yes	33	28.5	33
C34E7.1a.2	WBGene00004108	pqn-18	mRNA	X	12907825	12920260	V	14649731	13598611	15294340	6.22008460613768	0.114655646130961	Distant eQTL	EIGEN 5% FDR	Yes	NA	NA	NA	NA	NA	NA
C34F11.3a.1	WBGene00016415	ampd-1	mRNA	II	5203322	5209801	V	20030979	18899820	20900332	6.26463565426857	0.128091201712322	Distant eQTL	EIGEN 5% FDR	No	V	45	Yes	55	44.5, 45, 45.5	151
C34F11.4.1	WBGene00003443	msp-50	mRNA	II	5199797	5200180	II	5056463	3917466	6800786	34.6770029900342	0.750479263338749	Local eQTL	BF 5% FDR	No	NA	NA	NA	NA	NA	NA
C34F11.5.1	WBGene00016416	C34F11.5	mRNA	II	5195804	5199264	IV	15491997	15062676	16047511	6.41557621195625	0.133818921740685	Distant eQTL	EIGEN 5% FDR	No	IV	41.5	Yes	28	41.5, 42, 42.5	145
C34F11.6.1	WBGene00003442	msp-49	mRNA	II	5194366	5194749	II	5362800	4548926	6059658	6.79921355744244	0.30730444969157	Local eQTL	EIGEN 5% FDR	No	NA	NA	NA	NA	NA	NA
C34F11.9a.2	WBGene00001101	dsh-1	mRNA	II	5215118	5225384	IV	1040866	536867	1658768	7.29949873110725	0.135216591195534	Distant eQTL	EIGEN 5% FDR	No	IV	5	No	5	NA	NA
C34F11.9a.2	WBGene00001101	dsh-1	mRNA	II	5215118	5225384	IV	16558552	16114564	17072978	7.47070106896082	0.137763270954306	Distant eQTL	EIGEN 5% FDR	No	IV	42.5	Yes	39	41.5, 42, 42.5	145
C34F6.2.1	WBGene00000751	col-178	mRNA	X	11199455	11200460	X	10270646	9440127	12829905	14.6818900637234	0.301579805629945	Local eQTL	BF 5% FDR	No	NA	NA	NA	NA	NA	NA
C34F6.3.1	WBGene00000752	col-179	mRNA	X	11201465	11202491	X	10326067	7285474	13330007	22.9304929389916	0.492466515133162	Local eQTL	BF 5% FDR	No	NA	NA	NA	NA	NA	NA
C34F6.9.1	WBGene00007943	C34F6.9	mRNA	X	11218132	11222647	X	13070113	12537311	13612616	6.31386281118777	0.134178682591941	Distant eQTL	EIGEN 5% FDR	No	X	31	No	4	NA	NA
C34G6.6a.2	WBGene00016422	noah-1	mRNA	I	5874416	5878956	II	13265642	13093425	13605531	6.7209744135756	0.149725660385811	Distant eQTL	EIGEN 5% FDR	No	II	34.5	Yes	42	34.5	42
C34H3.1.1	WBGene00016423	tag-275	mRNA	X	6142403	6150549	X	6526258	5382505	7342027	7.51678964733303	0.274148342558588	Local eQTL	EIGEN 5% FDR	No	NA	NA	NA	NA	NA	NA
C34H4.1a.1	WBGene00016424	C34H4.1	mRNA	IV	1555579	1557560	IV	1551295	1208930	1929224	7.19175691421769	0.104721002253017	Local eQTL	EIGEN 5% FDR	No	NA	NA	NA	NA	NA	NA
C34H4.2.1	WBGene00016425	C34H4.2	mRNA	IV	1553752	1555567	IV	1542923	1082917	1964452	12.0032547200226	0.231606550333153	Local eQTL	BF 5% FDR	No	NA	NA	NA	NA	NA	NA
C34H4.3a.1	WBGene00044073	tag-244	mRNA	IV	1550878	1553119	IV	1552349	945695	2048526	21.9257160735628	0.379587532461585	Local eQTL	BF 5% FDR	No	NA	NA	NA	NA	NA	NA
C35A5.2.1	WBGene00007946	ugt-33	mRNA	V	10493407	10496477	II	946924	619231	1412399	6.8420490386329	0.15109571777391	Distant eQTL	EIGEN 5% FDR	No	II	2.5	Yes	184	2.5	184
C35A5.3.2	WBGene00007947	C35A5.3	mRNA	V	10499356	10501401	V	3853202	2121953	4443529	6.50696338007784	0.12015600120634	Distant eQTL	EIGEN 5% FDR	Yes	NA	NA	NA	NA	NA	NA
C35B1.1.1	WBGene00006701	ubc-1	mRNA	IV	4103020	4106263	IV	4043877	3357610	6258862	8.44129441549766	0.151941686731955	Local eQTL	BF 5% FDR	No	NA	NA	NA	NA	NA	NA
C35B1.1.2	WBGene00006701	ubc-1	mRNA	IV	4103018	4106262	IV	5553943	4044788	9092582	9.53549206385069	0.188606934584426	Distant eQTL	BF 5% FDR	No	IV	29.5	No	1	NA	NA
C35B1.5.2	WBGene00016435	C35B1.5	mRNA	IV	4083610	4084215	IV	10645731	6366271	13201980	6.21336124912643	0.181133922011953	Distant eQTL	EIGEN 5% FDR	No	IV	32	Yes	13	30.5, 31, 31.5, 32, 32.5	110
C35B1.8.1	WBGene00016437	C35B1.8	mRNA	IV	4077643	4079001	II	12149641	11968347	12421383	6.93535022700419	0.178246742046474	Distant eQTL	EIGEN 5% FDR	No	II	25	No	10	NA	NA
C35B1.8.1	WBGene00016437	C35B1.8	mRNA	IV	4077643	4079001	IV	3977772	2637292	7467569	27.8652132692186	0.508166880610589	Local eQTL	BF 5% FDR	No	NA	NA	NA	NA	NA	NA
C35B1.8.1	WBGene00016437	C35B1.8	mRNA	IV	4077643	4079001	V	19140114	18018535	20196542	8.2247583918331	0.275020186924204	Distant eQTL	BF 5% FDR	No	V	40.5	No	3	NA	NA
C35C5.10b.1	WBGene00007959	C35C5.10	mRNA	X	11556244	11559873	X	12678590	10154580	13550462	8.42976790633207	0.158969782959716	Distant eQTL	BF 5% FDR	No	X	29	No	2	NA	NA
C35C5.10b.2	WBGene00007959	C35C5.10	mRNA	X	11556244	11559863	X	12022654	10238773	13173934	6.82155841699061	0.135990298471735	Local eQTL	EIGEN 5% FDR	No	NA	NA	NA	NA	NA	NA
C35C5.6.1	WBGene00007956	trpp-9	mRNA	X	11563923	11569753	X	11602809	8437235	13645471	9.7614593449189	0.289564627412235	Local eQTL	BF 5% FDR	No	NA	NA	NA	NA	NA	NA
C35D10.10.2	WBGene00016446	C35D10.10	mRNA	III	4860679	4861796	III	5105911	4068082	5748591	8.4805343447688	0.179235813557457	Local eQTL	BF 5% FDR	No	NA	NA	NA	NA	NA	NA
C35D10.5.2	WBGene00016442	C35D10.5	mRNA	III	4862349	4866942	IV	15391345	15010343	15989666	6.61077042669248	0.119754176058951	Distant eQTL	EIGEN 5% FDR	No	IV	41.5	Yes	28	41.5, 42, 42.5	145
C35D6.3.1	WBGene00007960	C35D6.3	mRNA	IV	16346814	16347489	IV	16554237	14338697	17490095	25.5993262358873	0.54825717667297	Local eQTL	BF 5% FDR	No	NA	NA	NA	NA	NA	NA
C35D6.5	WBGene00007962	C35D6.5	pseudogenic_transcript	IV	16366996	16368943	IV	16459758	14988151	17490095	29.8840428960243	0.63070526341406	Local eQTL	BF 5% FDR	No	NA	NA	NA	NA	NA	NA
C35E7.5a.1	WBGene00016457	C35E7.5	mRNA	I	10823363	10828402	I	11293639	7751595	12101828	6.13807662094468	0.179852152449465	Local eQTL	EIGEN 5% FDR	No	NA	NA	NA	NA	NA	NA
C35E7.5b.1	WBGene00016457	C35E7.5	mRNA	I	10823381	10826789	I	11023315	5330184	13272845	19.2944187009115	0.362949268294047	Local eQTL	BF 5% FDR	No	NA	NA	NA	NA	NA	NA
C35E7.5b.1	WBGene00016457	C35E7.5	mRNA	I	10823381	10826789	X	11378563	10299079	13699885	8.983162755942	0.190507171173718	Distant eQTL	BF 5% FDR	No	X	24.5	No	4	NA	NA
C35E7.8.2	WBGene00016460	C35E7.8	mRNA	I	10808588	10810497	IV	14412461	13745921	15028027	6.49858730342025	0.119995764159261	Distant eQTL	EIGEN 5% FDR	No	IV	39.5	Yes	13	39.5	13
C36A4.11.1	WBGene00044167	C36A4.11	mRNA	III	3840579	3841248	I	4696683	3035873	9574181	7.77657694878838	0.165390184038783	Distant eQTL	BF 5% FDR	No	I	21	Yes	13	21	13
C36A4.11.1	WBGene00044167	C36A4.11	mRNA	III	3840579	3841248	IV	16147246	15570114	16539826	6.24115233465906	0.139861019302686	Distant eQTL	EIGEN 5% FDR	No	IV	42	Yes	78	41.5, 42, 42.5	145
C36A4.1.1	WBGene00007963	cyp-25A1	mRNA	III	3832591	3834586	II	4576260	4063054	5430480	6.35504504464429	0.183591783461837	Distant eQTL	EIGEN 5% FDR	No	II	14.5	No	2	NA	NA
C36A4.12	WBGene00164983	C36A4.12	pseudogenic_transcript	III	3855072	3856931	I	10702236	4820355	13831566	36.4846107448555	0.586326724264631	Distant eQTL	BF 5% FDR	No	I	27	No	4	NA	NA
C36A4.6.1	WBGene00007967	cyp-25A4	mRNA	III	3849756	3852080	I	1636553	1095862	2073189	6.83966664904879	0.136857953206794	Distant eQTL	EIGEN 5% FDR	No	I	8.5	Yes	14	8.5	14
C36B1.11.2	WBGene00007978	C36B1.11	mRNA	I	8755841	8757609	I	8447886	3333530	11648672	10.7622160262862	0.227740848891655	Local eQTL	BF 5% FDR	No	NA	NA	NA	NA	NA	NA
C36B1.12a.2	WBGene00007979	imp-1	mRNA	I	8752230	8755678	I	11466069	7699530	12185950	7.06056592140017	0.149715027789693	Distant eQTL	EIGEN 5% FDR	No	I	31	No	5	NA	NA
C36B1.12b.1	WBGene00007979	imp-1	mRNA	I	8752236	8755679	II	4355779	2783452	5713156	7.48893481268191	0.138786194250365	Distant eQTL	EIGEN 5% FDR	No	II	13.5	No	6	NA	NA
C36B1.9.1	WBGene00007976	C36B1.9	mRNA	I	8743849	8746985	X	12848796	12219763	13446247	6.62030697636247	0.147787855634605	Distant eQTL	EIGEN 5% FDR	No	X	30	No	11	NA	NA
C36C5.12.1	WBGene00016481	C36C5.12	mRNA	V	3158406	3159165	V	3582240	1651368	4447984	19.8005791303033	0.393883737128721	Local eQTL	BF 5% FDR	No	NA	NA	NA	NA	NA	NA
C36C5.14.1	WBGene00016483	C36C5.14	mRNA	V	3164675	3165538	V	3232905	1727439	4418475	24.4745318278069	0.530619702333716	Local eQTL	BF 5% FDR	No	NA	NA	NA	NA	NA	NA
C36C5.15.1	WBGene00016484	C36C5.15	mRNA	V	3167968	3168750	V	3232905	1727439	4418475	25.3814255950274	0.556447830345195	Local eQTL	BF 5% FDR	No	NA	NA	NA	NA	NA	NA
C36C5.4b.1	WBGene00016473	C36C5.4	mRNA	V	3166560	3167268	V	3582240	1018114	5374807	47.910991569886	0.817467354219201	Local eQTL	BF 5% FDR	No	NA	NA	NA	NA	NA	NA
C36C5.5.1	WBGene00016474	C36C5.5	mRNA	V	3157077	3157870	V	3232905	1944414	4430383	12.0499817384249	0.322405156789654	Local eQTL	BF 5% FDR	No	NA	NA	NA	NA	NA	NA
C36C9.3.1	WBGene00016486	fbxa-170	mRNA	X	1676205	1678123	V	6679927	5001753	10597469	6.55511207450778	0.127623178754295	Distant eQTL	EIGEN 5% FDR	No	V	20.5	No	6	NA	NA
C36C9.3.1	WBGene00016486	fbxa-170	mRNA	X	1676205	1678123	X	404607	303285	2704154	6.92894034827466	0.128787484181341	Distant eQTL	EIGEN 5% FDR	No	X	1.5	No	1	NA	NA
C37A5.2.1	WBGene00007989	fipr-22	mRNA	I	14155470	14156336	I	14154326	12762897	15058146	44.065579085879	0.693480850692468	Local eQTL	BF 5% FDR	No	NA	NA	NA	NA	NA	NA
C37A5.3.2	WBGene00014698	C37A5.3	mRNA	I	14154769	14155249	I	14154326	12810396	15028329	14.3927504154434	0.314067685660465	Local eQTL	BF 5% FDR	No	NA	NA	NA	NA	NA	NA
C37A5.4.1	WBGene00007990	fipr-23	mRNA	I	14153228	14154168	I	14140181	12771585	15058146	18.4521593558115	0.45581378119058	Local eQTL	BF 5% FDR	No	NA	NA	NA	NA	NA	NA
C37A5.7.1	WBGene00007991	C37A5.7	mRNA	I	14163530	14168316	I	14400730	13193629	15058146	8.67445458956014	0.185408592643051	Local eQTL	BF 5% FDR	No	NA	NA	NA	NA	NA	NA
C37C3.6a.1	WBGene00003242	mig-6	mRNA	V	7827232	7833673	II	209512	7028	749410	6.98584716006128	0.165015697059377	Distant eQTL	EIGEN 5% FDR	No	II	2.5	Yes	184	2.5	184
C37C3.6a.1	WBGene00003242	mig-6	mRNA	V	7827232	7833673	IV	4308862	3617705	6266331	6.12162235785676	0.150446761997409	Distant eQTL	EIGEN 5% FDR	No	IV	27.5	Yes	14	27.5, 28	122
C37C3.6a.1	WBGene00003242	mig-6	mRNA	V	7827232	7833673	V	12397073	5805043	14029602	13.4051375231112	0.243986346979314	Distant eQTL	BF 5% FDR	No	V	24.5	Yes	19	24.5	19
C37E2.1.2	WBGene00007993	idhb-1	mRNA	X	14170846	14174063	II	5418371	4574488	6102248	7.394750011685	0.157969260104791	Distant eQTL	EIGEN 5% FDR	No	II	16.5	No	3	NA	NA
C37E2.1.2	WBGene00007993	idhb-1	mRNA	X	14170846	14174063	X	14103573	11830006	14696495	11.4996393102976	0.24024421184563	Local eQTL	BF 5% FDR	No	NA	NA	NA	NA	NA	NA
C37E2.4.1	WBGene00000457	ceh-36	mRNA	X	14183449	14185597	V	4415549	3704985	5065362	6.30882814769636	0.203691155984167	Distant eQTL	EIGEN 5% FDR	No	V	14.5	Yes	44	14.5, 15	57
C37E2.5d.1	WBGene00000458	ceh-37	mRNA	X	14197373	14208000	V	14649731	13357668	15938469	6.56106460300928	0.121190447181185	Distant eQTL	EIGEN 5% FDR	Yes	NA	NA	NA	NA	NA	NA
C38C10.4.2	WBGene00001689	gpr-2	mRNA	III	9391270	9393183	III	7867229	7305440	8633697	6.33510230213841	0.116863915137027	Distant eQTL	EIGEN 5% FDR	No	III	27	Yes	35	26, 26.5, 27, 27.5	78
C38C3.8	WBGene00016516	C38C3.8	pseudogenic_transcript	V	1501420	1505310	V	20410593	19557398	20900332	6.56260134798139	0.12177762227082	Distant eQTL	EIGEN 5% FDR	No	V	45.5	Yes	72	44.5, 45, 45.5	151
C38C6.3.1	WBGene00007996	C38C6.3	mRNA	II	14633123	14634657	IV	4430374	3699373	6457100	6.80203286072485	0.146585766051579	Distant eQTL	EIGEN 5% FDR	No	IV	28	Yes	108	27.5, 28	122
C38C6.3.1	WBGene00007996	C38C6.3	mRNA	II	14633123	14634657	V	14654518	13594151	15302950	7.37069467455319	0.137757209073881	Distant eQTL	EIGEN 5% FDR	No	V	27	Yes	50	26, 26.5, 27	152
C38C6.6.2	WBGene00007999	tag-297	mRNA	II	14627626	14630119	V	14649731	11238035	20900332	10.4898863210996	0.193689806196396	Distant eQTL	BF 5% FDR	Yes	NA	NA	NA	NA	NA	NA
C38D4.10.1	WBGene00044225	C38D4.10	mRNA	III	4782526	4782735	III	10433216	9830571	11271967	7.39940895550572	0.256622851364998	Distant eQTL	EIGEN 5% FDR	No	III	30	No	9	NA	NA
C38D4.3.2	WBGene00003210	mel-28	mRNA	III	4786074	4792391	X	12575289	11290182	13083108	6.1349688661848	0.116597288934782	Distant eQTL	EIGEN 5% FDR	No	X	28.5	Yes	33	28.5	33
C38D9.12	WBGene00045293	fbxa-175	pseudogenic_transcript	V	17547383	17549288	V	17928339	16887841	18899820	7.1570737905111	0.170292229867391	Local eQTL	EIGEN 5% FDR	No	NA	NA	NA	NA	NA	NA
C38D9.2.1	WBGene00008010	C38D9.2	mRNA	V	17567513	17571703	II	4428551	3087493	5225281	7.90533043902143	0.197155130419001	Distant eQTL	BF 5% FDR	No	II	13.5	No	6	NA	NA
C38D9.2.1	WBGene00008010	C38D9.2	mRNA	V	17567513	17571703	II	9909364	9349351	10531028	6.70566859539595	0.194275897263937	Distant eQTL	EIGEN 5% FDR	No	II	20	No	6	NA	NA
C38D9.2.1	WBGene00008010	C38D9.2	mRNA	V	17567513	17571703	III	3699517	3119811	4911067	6.81883887037289	0.181116524459005	Distant eQTL	EIGEN 5% FDR	No	III	23	No	1	NA	NA
C38D9.2.1	WBGene00008010	C38D9.2	mRNA	V	17567513	17571703	IV	3317382	2598999	4046022	10.0187915556792	0.234226383568583	Distant eQTL	BF 5% FDR	No	IV	23	No	4	NA	NA
C38D9.2.1	WBGene00008010	C38D9.2	mRNA	V	17567513	17571703	V	18019275	15293983	19651457	13.8401443862391	0.292940809657632	Local eQTL	BF 5% FDR	No	NA	NA	NA	NA	NA	NA
C38D9.6.1	WBGene00008014	fbxa-172	mRNA	V	17559246	17561612	V	16634342	16007037	19299140	9.98972515163569	0.227062465024709	Local eQTL	BF 5% FDR	Yes	NA	NA	NA	NA	NA	NA
C38D9.8.1	WBGene00008016	C38D9.8	mRNA	V	17551506	17552816	V	16968496	15983702	18117183	14.3117705180668	0.26343764233414	Local eQTL	BF 5% FDR	No	NA	NA	NA	NA	NA	NA
C38D9.9.1	WBGene00008017	fbxa-176	mRNA	V	17549675	17551209	V	17082781	15302894	18934490	23.1709405180325	0.446416744079746	Local eQTL	BF 5% FDR	Yes	NA	NA	NA	NA	NA	NA
C39B10.3.1	WBGene00008023	C39B10.3	mRNA	X	10444136	10444674	X	11606759	8834392	13806382	11.2502242768382	0.216194848344677	Distant eQTL	BF 5% FDR	No	X	26	No	2	NA	NA
C39B10.6a.1	WBGene00001252	elt-4	mRNA	X	10475527	10475959	X	10498540	9335545	13495730	19.6301614759277	0.401783355444028	Local eQTL	BF 5% FDR	No	NA	NA	NA	NA	NA	NA
C39B5.10.1	WBGene00016528	C39B5.10	mRNA	III	2239328	2239637	I	14307332	12702898	15058146	54.2404223858938	0.802732785251228	Distant eQTL	BF 5% FDR	No	I	47	No	1	NA	NA
C39B5.2.2	WBGene00016520	C39B5.2	mRNA	III	2234874	2236987	III	2363241	1322691	2782670	15.5505243674346	0.317966336694478	Local eQTL	BF 5% FDR	No	NA	NA	NA	NA	NA	NA
C39B5.2.2	WBGene00016520	C39B5.2	mRNA	III	2234874	2236987	III	7315694	6896085	10373688	8.37368462901114	0.164919703341123	Distant eQTL	BF 5% FDR	No	III	27	Yes	35	26, 26.5, 27, 27.5	78
C39B5.3.1	WBGene00016521	fbxa-62	mRNA	III	2227707	2229228	III	2214057	1604698	2758212	13.049346682826	0.223246528984582	Local eQTL	BF 5% FDR	Yes	NA	NA	NA	NA	NA	NA
C39B5.6.1	WBGene00016524	C39B5.6	mRNA	III	2198006	2206882	III	1985360	1609288	2514662	6.66269903952783	0.127258535664931	Local eQTL	EIGEN 5% FDR	No	NA	NA	NA	NA	NA	NA
C39B5.6.1	WBGene00016524	C39B5.6	mRNA	III	2198006	2206882	III	12614426	12237181	13772968	6.74782765440301	0.132299772164071	Distant eQTL	EIGEN 5% FDR	No	III	45.5	Yes	29	45.5	29
C39D10.3a.1	WBGene00016531	pcyt-2.2	mRNA	X	7884288	7887479	V	18109630	17684026	19548641	6.21339210435646	0.114527030301492	Distant eQTL	EIGEN 5% FDR	No	V	34.5	Yes	12	34.5	12
C39D10.6.1	WBGene00016533	C39D10.6	mRNA	X	7896221	7897790	X	7944476	5149052	8868316	7.49417519481473	0.145201849539304	Local eQTL	EIGEN 5% FDR	No	NA	NA	NA	NA	NA	NA
C39E6.6.1	WBGene00003807	npr-1	mRNA	X	4767152	4769985	I	1585923	1059258	1991708	6.52102782638562	0.126315843936474	Distant eQTL	EIGEN 5% FDR	No	I	7.5	Yes	36	7.5	36
C40A11.1.1	WBGene00016544	math-18	mRNA	II	2154008	2155220	II	1677238	7733	2701901	14.1483058806257	0.302236867739951	Local eQTL	BF 5% FDR	No	NA	NA	NA	NA	NA	NA
C40A11.2.2	WBGene00016545	C40A11.2	mRNA	II	2146950	2148775	II	1730486	1185009	2605618	6.46311468156964	0.161068125255771	Local eQTL	EIGEN 5% FDR	No	NA	NA	NA	NA	NA	NA
C40A11.3.1	WBGene00016546	C40A11.3	mRNA	II	2141117	2142957	II	1539480	7733	2810468	8.63508663533561	0.308322833410963	Local eQTL	BF 5% FDR	Yes	NA	NA	NA	NA	NA	NA
C40A11.3.1	WBGene00016546	C40A11.3	mRNA	II	2141117	2142957	V	14068470	11404019	15288037	7.44772415371615	0.25137137887324	Distant eQTL	EIGEN 5% FDR	No	V	26.5	Yes	51	26, 26.5, 27	152
C40A11.8.1	WBGene00016551	C40A11.8	mRNA	II	2150552	2150935	II	1224887	763243	2063402	6.13140902995519	0.119272391780136	Local eQTL	EIGEN 5% FDR	No	NA	NA	NA	NA	NA	NA
C40C9.5d.1	WBGene00006412	nlg-1	mRNA	X	13625433	13631172	X	13663272	13133845	14047935	6.61328336485365	0.128269223785815	Local eQTL	EIGEN 5% FDR	No	NA	NA	NA	NA	NA	NA
C40D2.2.1	WBGene00016555	math-20	mRNA	II	1996530	1998531	II	1722800	835851	2641447	13.4552745130113	0.247874784665541	Local eQTL	BF 5% FDR	No	NA	NA	NA	NA	NA	NA
C40D2.2.2	WBGene00016555	math-20	mRNA	II	1996530	1998543	II	1510086	7028	2700622	29.0165870852808	0.549846690265505	Local eQTL	BF 5% FDR	No	NA	NA	NA	NA	NA	NA
C40D2.3.1	WBGene00016556	math-21	mRNA	II	1994038	1995718	II	1612208	637176	2724907	22.2268459061248	0.42566603574704	Local eQTL	BF 5% FDR	Yes	NA	NA	NA	NA	NA	NA
C40H5.4.1	WBGene00008047	lact-7	mRNA	X	11759198	11764535	V	14649731	13598611	15294340	6.46713868200421	0.11939395024257	Distant eQTL	EIGEN 5% FDR	Yes	NA	NA	NA	NA	NA	NA
C40H5.8	WBGene00044585	C40H5.8	pseudogenic_transcript	X	11775729	11776574	X	11814341	10269636	12908118	12.1332859256446	0.365447110715249	Local eQTL	BF 5% FDR	No	NA	NA	NA	NA	NA	NA
C41A3.1b.1	WBGene00016558	pks-1	mRNA	X	5413810	5441956	X	5389261	4122175	7185656	8.50435898393113	0.242582828153145	Local eQTL	BF 5% FDR	No	NA	NA	NA	NA	NA	NA
C41C4.1.1	WBGene00008050	chst-1	mRNA	II	8105613	8106968	III	6453825	5767019	7119950	6.51592544108139	0.120327423481182	Distant eQTL	EIGEN 5% FDR	No	III	26.5	Yes	13	26, 26.5, 27, 27.5	78
C41C4.5a.1	WBGene00006832	unc-105	mRNA	II	8117170	8122909	X	4590025	2903499	5565323	6.75231422819127	0.125809399679943	Distant eQTL	EIGEN 5% FDR	No	X	14	Yes	19	14	19
C41C4.6.2	WBGene00006739	ulp-4	mRNA	II	8129954	8134749	V	20067849	19021483	20900332	6.15154240607076	0.105692616820361	Distant eQTL	EIGEN 5% FDR	Yes	NA	NA	NA	NA	NA	NA
C41C4.8.2	WBGene00008053	cdc-48.2	mRNA	II	8138492	8141269	II	8625472	8013548	9723316	6.5306993886749	0.133987400901937	Local eQTL	EIGEN 5% FDR	No	NA	NA	NA	NA	NA	NA
C41D11.1a.2	WBGene00016561	eri-6	mRNA	I	4457375	4458737	I	4434616	2818332	10756606	38.3137608262816	0.608597862818932	Local eQTL	BF 5% FDR	No	NA	NA	NA	NA	NA	NA
C41D11.1a.2	WBGene00016561	eri-6	mRNA	I	4457375	4458737	V	2792989	1984698	4157672	6.35592679567761	0.223188415342208	Distant eQTL	EIGEN 5% FDR	No	V	7	No	4	NA	NA
C41D11.1b.1	WBGene00016561	eri-6	mRNA	I	4457381	4461276	I	4502140	2818332	11458256	11.444662155142	0.212115417585356	Local eQTL	BF 5% FDR	No	NA	NA	NA	NA	NA	NA
C41D11.1b.2	WBGene00016561	eri-6	mRNA	I	4457383	4466886	I	4502140	2795012	11391086	15.3756072300633	0.285886154872005	Local eQTL	BF 5% FDR	No	NA	NA	NA	NA	NA	NA
C41D11.1c.1	WBGene00016561	eri-6	mRNA	I	4457391	4466716	II	2180534	1279042	2630814	6.28771754655535	0.115954643551089	Distant eQTL	EIGEN 5% FDR	Yes	NA	NA	NA	NA	NA	NA
C41D11.1d.1	WBGene00016561	eri-6	mRNA	I	4457377	4469458	I	4375134	2786569	11391086	29.6120703728723	0.473040675274721	Local eQTL	BF 5% FDR	No	NA	NA	NA	NA	NA	NA
C41D11.1e.1	WBGene00016561	eri-6	mRNA	I	4463854	4466863	I	4434616	2818332	10672652	28.8200510253016	0.463632557192462	Local eQTL	BF 5% FDR	No	NA	NA	NA	NA	NA	NA
C41D11.1e.1	WBGene00016561	eri-6	mRNA	I	4463854	4466863	IV	17072978	15391345	17300072	11.1283303014955	0.204961894699537	Distant eQTL	BF 5% FDR	No	IV	43.5	No	6	NA	NA
C41D11.1e.1	WBGene00016561	eri-6	mRNA	I	4463854	4466863	V	2792989	1984698	4157672	9.76183900398574	0.194983346263051	Distant eQTL	BF 5% FDR	No	V	7	No	4	NA	NA
C41D11.1f.2	WBGene00016561	eri-6	mRNA	I	4457381	4466921	I	4434616	2852511	9621616	24.8970332024493	0.438306589385958	Local eQTL	BF 5% FDR	No	NA	NA	NA	NA	NA	NA
C41D11.6.1	WBGene00016565	C41D11.6	mRNA	I	4460146	4462704	I	4502140	2798340	10877398	26.7413782311548	0.408218768430284	Local eQTL	BF 5% FDR	No	NA	NA	NA	NA	NA	NA
C41G11.1.1	WBGene00016568	C41G11.1	mRNA	X	5717538	5720268	X	5720265	2769812	7218396	40.3458016508467	0.620848993878628	Local eQTL	BF 5% FDR	No	NA	NA	NA	NA	NA	NA
C41G11.1.2	WBGene00016568	C41G11.1	mRNA	X	5717534	5720268	X	6302545	5067480	7184984	6.23582238406893	0.115615303340757	Local eQTL	EIGEN 5% FDR	No	NA	NA	NA	NA	NA	NA
C41G11.3a.2	WBGene00004349	rgs-6	mRNA	X	5720381	5728658	II	499521	7028	914730	6.51599447043357	0.12244791144725	Distant eQTL	EIGEN 5% FDR	No	II	2.5	Yes	184	2.5	184
C41G11.3a.2	WBGene00004349	rgs-6	mRNA	X	5720381	5728658	IV	11635759	5504914	16199228	7.07752595471989	0.131018850595605	Distant eQTL	EIGEN 5% FDR	No	IV	32.5	Yes	23	30.5, 31, 31.5, 32, 32.5	110
C41G11.3a.2	WBGene00004349	rgs-6	mRNA	X	5720381	5728658	V	14444778	13166974	15294340	7.06000449919258	0.147821206006125	Distant eQTL	EIGEN 5% FDR	No	V	26.5	Yes	51	26, 26.5, 27	152
C41G11.3a.2	WBGene00004349	rgs-6	mRNA	X	5720381	5728658	X	6526258	5382505	7342027	6.16505858646432	0.138451201030935	Local eQTL	EIGEN 5% FDR	No	NA	NA	NA	NA	NA	NA
C41H7.3.1	WBGene00016573	lido-12	mRNA	II	3003058	3007510	II	2701077	7028	3264531	8.84736171607846	0.216686862748126	Local eQTL	BF 5% FDR	No	NA	NA	NA	NA	NA	NA
C41H7.4.1	WBGene00016574	lido-11	mRNA	II	3003967	3005593	II	2701077	7028	3497438	12.9345683941352	0.384464660855271	Local eQTL	BF 5% FDR	No	NA	NA	NA	NA	NA	NA
C41H7.5a.1	WBGene00016575	lido-10	mRNA	II	3002511	3003856	II	2476363	1485343	3741814	21.5307056684277	0.323272832921733	Local eQTL	BF 5% FDR	Yes	NA	NA	NA	NA	NA	NA
C41H7.5a.1	WBGene00016575	lido-10	mRNA	II	3002511	3003856	IV	4282387	3587546	6256756	6.55815329239649	0.0708584836464655	Distant eQTL	EIGEN 5% FDR	No	IV	27.5	Yes	14	27.5, 28	122
C41H7.5a.1	WBGene00016575	lido-10	mRNA	II	3002511	3003856	V	6065111	4608693	10889256	8.11008015791261	0.0582610598092376	Distant eQTL	BF 5% FDR	No	V	20	No	2	NA	NA
C41H7.5b.1	WBGene00016575	lido-10	mRNA	II	3002518	3002934	II	2476363	1489520	4382390	29.8584063684429	0.506956464170452	Local eQTL	BF 5% FDR	Yes	NA	NA	NA	NA	NA	NA
C41H7.5b.1	WBGene00016575	lido-10	mRNA	II	3002518	3002934	IV	4282387	1808139	6256756	7.03212434747058	0.154549657439576	Distant eQTL	EIGEN 5% FDR	No	IV	27.5	Yes	14	27.5, 28	122
C41H7.5b.1	WBGene00016575	lido-10	mRNA	II	3002518	3002934	V	6989071	5057228	10889256	8.53316849301039	0.190247838390055	Distant eQTL	BF 5% FDR	No	V	21	Yes	20	21	20
C41H7.6.2	WBGene00016576	lido-9	mRNA	II	3000371	3002442	II	3052938	1156235	3500038	8.01485599370819	0.292941775376618	Local eQTL	BF 5% FDR	No	NA	NA	NA	NA	NA	NA
C41H7.7.1	WBGene00016577	clec-3	mRNA	II	3017468	3019907	II	3767356	2746557	4353617	6.69217420635964	0.113421505894521	Local eQTL	EIGEN 5% FDR	No	NA	NA	NA	NA	NA	NA
C41H7.7.1	WBGene00016577	clec-3	mRNA	II	3017468	3019907	II	10628031	10046616	11039606	6.38371867059971	0.131071101275674	Distant eQTL	EIGEN 5% FDR	No	II	21.5	Yes	14	21.5	14
C42C1.11c.2	WBGene00016589	ltah-1.1	mRNA	IV	12279623	12281738	II	12797310	12605117	13013390	6.60794878734465	0.125551283963355	Distant eQTL	EIGEN 5% FDR	No	II	29.5	No	5	NA	NA
C42C1.4a.1	WBGene00016582	vps-8	mRNA	IV	12270490	12275992	IV	10931703	6471602	13399981	6.68885702024345	0.203146335567311	Distant eQTL	EIGEN 5% FDR	No	IV	32.5	Yes	23	30.5, 31, 31.5, 32, 32.5	110
C42C1.5.1	WBGene00016583	tag-335	mRNA	IV	12276090	12278594	IV	12038229	4055325	13799677	38.1540622135565	0.62099434074064	Local eQTL	BF 5% FDR	No	NA	NA	NA	NA	NA	NA
C42D4.13a.1	WBGene00016598	C42D4.13	mRNA	IV	7187189	7188130	IV	16027005	15445553	16490636	7.71042237559327	0.155108100426836	Distant eQTL	BF 5% FDR	No	IV	42	Yes	78	41.5, 42, 42.5	145
C42D4.18.1	WBGene00206380	C42D4.18	mRNA	IV	7166783	7167930	X	2600717	1612592	3838099	6.90481046624048	0.129698577130063	Distant eQTL	EIGEN 5% FDR	No	X	7	No	6	NA	NA
C42D8.2.2	WBGene00006926	vit-2	mRNA	X	5101032	5106171	IV	6395975	4363569	10551485	7.11292826616444	0.132291685568079	Distant eQTL	EIGEN 5% FDR	No	IV	30.5	Yes	18	30.5, 31, 31.5, 32, 32.5	110
C42D8.2.2	WBGene00006926	vit-2	mRNA	X	5101032	5106171	IV	16060309	15425824	16490636	6.30933434329127	0.116906536932101	Distant eQTL	EIGEN 5% FDR	No	IV	42	Yes	78	41.5, 42, 42.5	145
C42D8.4a.1	WBGene00016600	ets-5	mRNA	X	5079657	5083431	X	5196380	3955337	6386228	6.73125683141858	0.166930981632468	Local eQTL	EIGEN 5% FDR	No	NA	NA	NA	NA	NA	NA
C43C3.4.1	WBGene00195084	C43C3.4	mRNA	X	9674309	9674899	X	9598632	8418432	12219763	15.4429339054998	0.339797853937974	Local eQTL	BF 5% FDR	No	NA	NA	NA	NA	NA	NA
C43D7.11	WBGene00077664	C43D7.11	pseudogenic_transcript	V	19311863	19312819	V	19516368	17951999	20899078	6.41204757130977	0.201976104096335	Local eQTL	EIGEN 5% FDR	No	NA	NA	NA	NA	NA	NA
C43E11.3a.1	WBGene00016603	met-1	mRNA	I	4254380	4264699	II	1100853	674080	1482088	7.7549889795041	0.166135041614183	Distant eQTL	BF 5% FDR	No	II	2.5	Yes	184	2.5	184
C43G2.5a.1	WBGene00006621	try-3	mRNA	IV	6557155	6560954	II	9243856	8652170	9737554	6.27701362469935	0.166188481760318	Distant eQTL	EIGEN 5% FDR	No	II	19.5	Yes	26	19, 19.5	54
C43H8.2.1	WBGene00016622	mafr-1	mRNA	I	10623173	10624361	V	20204407	19228333	20900332	6.14472886346771	0.110115555509651	Distant eQTL	EIGEN 5% FDR	Yes	NA	NA	NA	NA	NA	NA
C44B11.6.1	WBGene00016635	C44B11.6	mRNA	III	3153148	3153336	II	14242669	13906945	15007263	6.40744073599831	0.2481961410477	Distant eQTL	EIGEN 5% FDR	No	II	41	No	7	NA	NA
C44B11.6.1	WBGene00016635	C44B11.6	mRNA	III	3153148	3153336	III	3131140	12249	10672150	46.6817839148035	0.708537625092707	Local eQTL	BF 5% FDR	No	NA	NA	NA	NA	NA	NA
C44B11.6.1	WBGene00016635	C44B11.6	mRNA	III	3153148	3153336	V	6698818	4195943	18024660	12.6582648931905	0.387404383827828	Distant eQTL	BF 5% FDR	No	V	20.5	No	6	NA	NA
C44B12.6d.1	WBGene00016639	C44B12.6	mRNA	IV	1129148	1136758	IV	1024423	734856	1320316	7.58932853898077	0.158517865186725	Local eQTL	BF 5% FDR	No	NA	NA	NA	NA	NA	NA
C44B7.10.2	WBGene00016630	acer-1	mRNA	II	6888552	6890418	II	1186497	619231	1604326	6.46467915480677	0.127649275068674	Distant eQTL	EIGEN 5% FDR	No	II	2.5	Yes	184	2.5	184
C44B7.10.2	WBGene00016630	acer-1	mRNA	II	6888552	6890418	X	14446308	14181642	14718907	6.66163262416963	0.132746112782726	Distant eQTL	EIGEN 5% FDR	No	X	38	Yes	23	38	23
C44B7.2a.1	WBGene00016624	hrpl-1	mRNA	II	6898736	6901799	II	10685640	4355622	12189346	9.89567635163672	0.183068906688828	Distant eQTL	BF 5% FDR	No	II	21.5	Yes	14	21.5	14
C44B7.2a.1	WBGene00016624	hrpl-1	mRNA	II	6898736	6901799	II	13557834	13231393	13927502	8.04109763720809	0.162025843115761	Distant eQTL	BF 5% FDR	No	II	36.5	No	3	NA	NA
C44B9.4.1	WBGene00008081	athp-1	mRNA	III	10881766	10893672	III	10924547	10485502	11683354	10.6568353215733	0.298274239061383	Local eQTL	BF 5% FDR	No	NA	NA	NA	NA	NA	NA
C44C8.1.1	WBGene00016646	fbxc-5	mRNA	IV	903696	905071	IV	789169	43186	1148188	18.6205182081483	0.335943479146254	Local eQTL	BF 5% FDR	No	NA	NA	NA	NA	NA	NA
C44C8.2.1	WBGene00016647	fbxc-4	mRNA	IV	899543	900918	IV	847708	43186	1129314	13.4786378496954	0.358133613253022	Local eQTL	BF 5% FDR	No	NA	NA	NA	NA	NA	NA
C44C8.3.1	WBGene00016648	fbxc-2	mRNA	IV	895391	896766	IV	847708	43186	1129314	13.4786378496954	0.358133613253022	Local eQTL	BF 5% FDR	No	NA	NA	NA	NA	NA	NA
C44C8.4.1	WBGene00016649	fbxc-1	mRNA	IV	891239	892614	IV	789169	43186	1148188	18.6205182081483	0.335943479146254	Local eQTL	BF 5% FDR	No	NA	NA	NA	NA	NA	NA
C44C8.7.1	WBGene00045298	fbxc-12	mRNA	IV	905263	907044	I	11681502	9430889	12559752	7.24293782443083	0.140241048989444	Distant eQTL	EIGEN 5% FDR	No	I	32	Yes	14	32	14
C44E4.1b.2	WBGene00016650	ubr-4	mRNA	I	4610160	4633379	I	4622776	2896967	10732655	11.898430053908	0.191833485820427	Local eQTL	BF 5% FDR	No	NA	NA	NA	NA	NA	NA
C44F1.3.1	WBGene00002267	lec-4	mRNA	III	3771425	3773326	V	15881683	8968088	16230090	7.9437604050948	0.149742322829176	Distant eQTL	BF 5% FDR	No	V	29.5	No	8	NA	NA
C44H4.2.1	WBGene00002282	let-4	mRNA	X	14577935	14580923	I	1549172	993217	1938599	7.99718688941852	0.199403306290575	Distant eQTL	BF 5% FDR	No	I	7.5	Yes	36	7.5	36
C44H4.2.1	WBGene00002282	let-4	mRNA	X	14577935	14580923	II	13265642	13092155	13629846	7.96514696225943	0.183230349803917	Distant eQTL	BF 5% FDR	No	II	34.5	Yes	42	34.5	42
C44H4.2.1	WBGene00002282	let-4	mRNA	X	14577935	14580923	IV	4430374	3699373	12719917	7.25046592198421	0.171136996905256	Distant eQTL	EIGEN 5% FDR	No	IV	28	Yes	108	27.5, 28	122
C44H4.3.1	WBGene00006366	sym-1	mRNA	X	14581643	14584378	II	13273993	13105096	13628609	6.24078975815062	0.147909248008367	Distant eQTL	EIGEN 5% FDR	No	II	34.5	Yes	42	34.5	42
C44H4.4.1	WBGene00008094	C44H4.4	mRNA	X	14568854	14589101	X	12826915	12018484	13410133	6.15475051914807	0.123254858340065	Distant eQTL	EIGEN 5% FDR	No	X	30	No	11	NA	NA
C44H4.6.1	WBGene00008095	C44H4.6	mRNA	X	14596261	14599345	X	15235396	14806537	15650503	6.66273783240283	0.123132017248187	Local eQTL	EIGEN 5% FDR	No	NA	NA	NA	NA	NA	NA
C44H4.8.1	WBGene00008096	C44H4.8	mRNA	X	14595125	14596364	III	11891019	11531435	12219434	8.93727836480996	0.164468641226246	Distant eQTL	BF 5% FDR	No	III	41	Yes	23	41	23
C44H9.4.1	WBGene00008099	C44H9.4	mRNA	V	12835688	12839854	V	13262662	2813511	15281011	13.8731303511604	0.251782160165658	Local eQTL	BF 5% FDR	No	NA	NA	NA	NA	NA	NA
C45B11.7	WBGene00050945	C45B11.7	pseudogenic_transcript	V	11050326	11052020	V	11238035	7225148	13849401	6.87427455136839	0.127161092053083	Local eQTL	EIGEN 5% FDR	No	NA	NA	NA	NA	NA	NA
C45B2.8.1	WBGene00016662	C45B2.8	mRNA	X	6087976	6088408	IV	4430374	3699373	6453908	6.48189338073783	0.159873261491358	Distant eQTL	EIGEN 5% FDR	No	IV	28	Yes	108	27.5, 28	122
C45B2.8.1	WBGene00016662	C45B2.8	mRNA	X	6087976	6088408	V	14654518	13624982	15302894	7.27950641809194	0.161331953474186	Distant eQTL	EIGEN 5% FDR	No	V	27	Yes	50	26, 26.5, 27	152
C45E5.1.1	WBGene00016664	C45E5.1	mRNA	IV	5744336	5747110	IV	5600222	3706309	12852431	15.5149104034657	0.29003462959835	Local eQTL	BF 5% FDR	No	NA	NA	NA	NA	NA	NA
C45E5.1.2	WBGene00016664	C45E5.1	mRNA	IV	5744403	5747109	IV	6201289	4081159	11998958	6.73928060247701	0.124591544171266	Local eQTL	EIGEN 5% FDR	No	NA	NA	NA	NA	NA	NA
C45E5.2.1	WBGene00016665	chil-11	mRNA	IV	5741345	5742980	IV	2146989	1732971	2682695	6.18393325730751	0.13105285746118	Distant eQTL	EIGEN 5% FDR	No	IV	17.5	No	4	NA	NA
C45G7.2.1	WBGene00016669	ilys-2	mRNA	IV	2467679	2468879	IV	2265051	1822341	3557485	7.76999600379681	0.174040708155528	Local eQTL	BF 5% FDR	No	NA	NA	NA	NA	NA	NA
C45G9.15.1	WBGene00050919	C45G9.15	mRNA	III	5050101	5052068	III	4482501	3447506	5735790	7.40657101205733	0.137235649906111	Local eQTL	EIGEN 5% FDR	No	NA	NA	NA	NA	NA	NA
C45G9.6a.2	WBGene00016677	C45G9.6	mRNA	III	5036381	5040414	I	14700446	13888847	15058146	6.35710077094885	0.131225558453919	Distant eQTL	EIGEN 5% FDR	No	I	48.5	Yes	15	48.5	15
C45G9.6a.2	WBGene00016677	C45G9.6	mRNA	III	5036381	5040414	V	16448517	15982400	16735486	6.38381342797822	0.129056880629289	Distant eQTL	EIGEN 5% FDR	No	V	30.5	Yes	12	30.5	12
C45G9.6a.2	WBGene00016677	C45G9.6	mRNA	III	5036381	5040414	X	14460051	14194579	14734478	6.58166980371721	0.136556404416292	Distant eQTL	EIGEN 5% FDR	No	X	38	Yes	23	38	23
C45H4.14b.1	WBGene00016695	C45H4.14	mRNA	V	2158800	2159195	III	3129299	2768121	4344823	8.14718519092372	0.152574846434348	Distant eQTL	BF 5% FDR	No	III	20	No	8	NA	NA
C46A5.3b.1	WBGene00000603	col-14	mRNA	IV	7753522	7754612	V	14649731	13598611	15294340	7.05548095809753	0.172539640393588	Distant eQTL	EIGEN 5% FDR	Yes	NA	NA	NA	NA	NA	NA
C46A5.8.1	WBGene00016703	rdl-1	mRNA	IV	7768227	7770262	IV	15382854	14796879	17301743	13.8710874194794	0.25174829591845	Distant eQTL	BF 5% FDR	No	IV	41.5	Yes	28	41.5, 42, 42.5	145
C46C11.4.1	WBGene00044567	C46C11.4	mRNA	X	4644404	4647192	IV	12635109	7858491	13468181	6.7724636598431	0.15044059101084	Distant eQTL	EIGEN 5% FDR	No	IV	33.5	Yes	14	33.5	14
C46C2.3.1	WBGene00008111	C46C2.3	mRNA	IV	9225125	9227781	V	12391298	7662156	13949567	8.00462952538008	0.237553325671851	Distant eQTL	BF 5% FDR	No	V	24.5	Yes	19	24.5	19
C46C2.7.1	WBGene00045078	C46C2.7	mRNA	IV	9194824	9196068	IV	9116894	4061755	13690931	64.6850170127089	0.822020133945312	Local eQTL	BF 5% FDR	No	NA	NA	NA	NA	NA	NA
C46C2.7.1	WBGene00045078	C46C2.7	mRNA	IV	9194824	9196068	X	5067480	3651726	6302545	6.21715245295527	0.153876254939958	Distant eQTL	EIGEN 5% FDR	No	X	15	Yes	20	15	20
C46F11.2a.1	WBGene00008117	gsr-1	mRNA	III	3650905	3652973	I	1727192	1177889	2198927	6.47070965013843	0.114251817007194	Distant eQTL	EIGEN 5% FDR	No	I	9	No	2	NA	NA
C46F11.4.1	WBGene00008119	C46F11.4	mRNA	III	3657712	3664304	III	4030052	2987712	5703532	8.07778244279199	0.178774563676614	Local eQTL	BF 5% FDR	No	NA	NA	NA	NA	NA	NA
C46F9.1a.1	WBGene00016717	math-22	mRNA	II	1905404	1907831	II	1611691	7028	2785684	39.5847697518686	0.772826196457434	Local eQTL	BF 5% FDR	Yes	NA	NA	NA	NA	NA	NA
C46F9.2.1	WBGene00016718	math-23	mRNA	II	1902281	1904446	II	2439617	7028	3248821	32.9881910340632	0.718803726957509	Local eQTL	BF 5% FDR	No	NA	NA	NA	NA	NA	NA
C46F9.3.1	WBGene00016719	math-24	mRNA	II	1900234	1901975	II	1161863	7028	2864843	19.6441666618434	0.551494286898346	Local eQTL	BF 5% FDR	No	NA	NA	NA	NA	NA	NA
C46G7.4b.1	WBGene00004112	pqn-22	mRNA	IV	6019978	6027085	IV	7428170	3706309	14303359	9.98178766622958	0.208960445588978	Distant eQTL	BF 5% FDR	No	IV	31	Yes	31	30.5, 31, 31.5, 32, 32.5	110
C46G7.4f.1	WBGene00004112	pqn-22	mRNA	IV	6019978	6027085	IV	5339074	4034344	12383852	10.6846778526681	0.216936512085334	Local eQTL	BF 5% FDR	No	NA	NA	NA	NA	NA	NA
C46G7.4q.1	WBGene00004112	pqn-22	mRNA	IV	6019711	6033639	IV	5952137	4081159	12626534	7.46998630429387	0.113621276176471	Local eQTL	EIGEN 5% FDR	No	NA	NA	NA	NA	NA	NA
C46G7.4t.1	WBGene00004112	pqn-22	mRNA	IV	6019978	6033639	II	946924	619231	1412399	6.40106830376355	0.14171425281097	Distant eQTL	EIGEN 5% FDR	No	II	2.5	Yes	184	2.5	184
C46G7.4t.1	WBGene00004112	pqn-22	mRNA	IV	6019978	6033639	IV	6958917	4875081	12107291	6.49598707669387	0.137188070656569	Local eQTL	EIGEN 5% FDR	No	NA	NA	NA	NA	NA	NA
C46H11.8.1	WBGene00016732	phat-1	mRNA	I	5044198	5045720	V	13722936	10951366	14844697	6.55179306586568	0.128917425392153	Distant eQTL	EIGEN 5% FDR	No	V	26	Yes	51	26, 26.5, 27	152
C47A10.5a.1	WBGene00008127	ddo-1	mRNA	V	17774187	17777227	V	17785359	16591874	18692277	15.9929886986858	0.348804592858415	Local eQTL	BF 5% FDR	No	NA	NA	NA	NA	NA	NA
C47A10.5b.1	WBGene00008127	ddo-1	mRNA	V	17774540	17777214	V	17785359	16593714	19565963	29.0672936538619	0.505830582238869	Local eQTL	BF 5% FDR	No	NA	NA	NA	NA	NA	NA
C47A10.6.1	WBGene00008128	srab-12	mRNA	V	17780271	17783642	V	17785359	16262970	18523254	10.5554050947518	0.285792146753839	Local eQTL	BF 5% FDR	No	NA	NA	NA	NA	NA	NA
C47A4.3.1	WBGene00008124	C47A4.3	mRNA	IV	13740951	13742344	V	20410593	19563918	20900332	6.51878134826989	0.133944839701508	Distant eQTL	EIGEN 5% FDR	No	V	45.5	Yes	72	44.5, 45, 45.5	151
C47A4.4	WBGene00014703	C47A4.4	pseudogenic_transcript	IV	13744155	13744988	IV	13897322	11272576	14908117	19.5502446325069	0.340430458061135	Local eQTL	BF 5% FDR	No	NA	NA	NA	NA	NA	NA
C47A4.5.1	WBGene00008125	C47A4.5	mRNA	IV	13745709	13745936	V	4425853	3764867	5105644	6.63729730160863	0.134015538404236	Distant eQTL	EIGEN 5% FDR	No	V	15	Yes	13	14.5, 15	57
C47B2.6a.1	WBGene00008132	gale-1	mRNA	I	12970241	12978787	I	12966551	11574114	14106800	19.3295878440232	0.397096048701081	Local eQTL	BF 5% FDR	No	NA	NA	NA	NA	NA	NA
C47B2.6b.1	WBGene00008132	gale-1	mRNA	I	12970239	12978778	I	12959042	11800672	15058146	28.7756599315704	0.516201780703846	Local eQTL	BF 5% FDR	No	NA	NA	NA	NA	NA	NA
C47B2.7a.2	WBGene00008133	efsc-1	mRNA	I	12978836	12982453	I	12981519	4820355	14106800	16.771139712135	0.317903804672118	Local eQTL	BF 5% FDR	No	NA	NA	NA	NA	NA	NA
C47B2.7b.1	WBGene00008133	efsc-1	mRNA	I	12978839	12982451	I	12981519	10057643	14579289	13.3103100730777	0.271669348014914	Local eQTL	BF 5% FDR	No	NA	NA	NA	NA	NA	NA
C47B2.8.1	WBGene00004196	prx-11	mRNA	I	12971615	12972259	I	12966551	11977137	14103199	6.78557469308013	0.151760525355791	Local eQTL	EIGEN 5% FDR	No	NA	NA	NA	NA	NA	NA
C47B2.9.1	WBGene00008134	C47B2.9	mRNA	I	12983002	12983974	I	12959042	11972059	14106800	7.1936004230053	0.136935883741197	Local eQTL	EIGEN 5% FDR	No	NA	NA	NA	NA	NA	NA
C47B2.9.2	WBGene00008134	C47B2.9	mRNA	I	12982052	12983969	I	12981519	11764026	14106800	18.2887958334183	0.331011442492876	Local eQTL	BF 5% FDR	No	NA	NA	NA	NA	NA	NA
C47C12.3a.1	WBGene00004335	ref-2	mRNA	X	7745815	7750013	V	4415549	3704985	5065362	6.91486310949537	0.221500003566335	Distant eQTL	EIGEN 5% FDR	No	V	14.5	Yes	44	14.5, 15	57
C47C12.4	WBGene00016737	miro-2	pseudogenic_transcript	X	7756701	7758154	I	3524078	2384912	12088290	9.49155085114749	0.237111720101097	Distant eQTL	BF 5% FDR	No	I	19	No	3	NA	NA
C47D12.1c.1	WBGene00007028	trr-1	mRNA	II	11661800	11675856	X	7897043	7285474	8682952	6.66305010942926	0.134198961929421	Distant eQTL	EIGEN 5% FDR	No	X	20.5	Yes	18	20.5	18
C47D12.3b.2	WBGene00008137	sfxn-1.4	mRNA	II	11679091	11680360	V	20410593	19563918	20900332	6.52994750676072	0.122384105314923	Distant eQTL	EIGEN 5% FDR	No	V	45.5	Yes	72	44.5, 45, 45.5	151
C47D12.5.2	WBGene00008139	C47D12.5	mRNA	II	11683478	11685289	II	11615223	11178592	11933454	7.57703270789962	0.194193944731191	Local eQTL	EIGEN 5% FDR	No	NA	NA	NA	NA	NA	NA
C47E12.6.1	WBGene00008150	mam-2	mRNA	IV	9983195	9989678	IV	4430374	3699373	6457100	7.15844426517516	0.148240889191506	Distant eQTL	EIGEN 5% FDR	No	IV	28	Yes	108	27.5, 28	122
C47E12.6.1	WBGene00008150	mam-2	mRNA	IV	9983195	9989678	V	14654518	13594151	15302950	6.62288832089335	0.122934157348807	Distant eQTL	EIGEN 5% FDR	No	V	27	Yes	50	26, 26.5, 27	152
C47E8.5.1	WBGene00000915	hsp-90	mRNA	V	14684918	14688543	V	15310752	11396876	15994874	8.99640204065975	0.281431346572949	Local eQTL	BF 5% FDR	Yes	NA	NA	NA	NA	NA	NA
C47E8.6.1	WBGene00008144	gasr-8	mRNA	V	14689110	14691963	V	14689759	10037950	16622808	30.7042636736116	0.590852100882819	Local eQTL	BF 5% FDR	No	NA	NA	NA	NA	NA	NA
C47E8.7.1	WBGene00006836	unc-112	mRNA	V	14691851	14696654	V	14649731	13594151	15310126	6.96572728868737	0.162500487902651	Local eQTL	EIGEN 5% FDR	Yes	NA	NA	NA	NA	NA	NA
C47E8.7.2	WBGene00006836	unc-112	mRNA	V	14691851	14697107	I	11381435	7933871	12123431	6.51870137135583	0.367806605620527	Distant eQTL	EIGEN 5% FDR	No	I	30	No	8	NA	NA
C47E8.7.2	WBGene00006836	unc-112	mRNA	V	14691851	14697107	V	14696659	11396876	16693034	45.0931338674194	0.693130053212016	Local eQTL	BF 5% FDR	No	NA	NA	NA	NA	NA	NA
C47E8.8a.1	WBGene00008145	set-5	mRNA	V	14698970	14707601	V	14614108	10864727	16701799	22.1580631738285	0.501108383592441	Local eQTL	BF 5% FDR	No	NA	NA	NA	NA	NA	NA
C47E8.8c.1	WBGene00008145	set-5	mRNA	V	14700226	14707465	V	14689759	13678796	16061098	17.1294378950578	0.30394281767203	Local eQTL	BF 5% FDR	No	NA	NA	NA	NA	NA	NA
C47E8.8d.1	WBGene00008145	set-5	mRNA	V	14698970	14707465	I	1334072	921931	1876381	6.19977707218705	0.112301080050251	Distant eQTL	EIGEN 5% FDR	No	I	7.5	Yes	36	7.5	36
C47E8.8d.1	WBGene00008145	set-5	mRNA	V	14698970	14707465	V	14689759	9553144	16373009	15.0541825633781	0.388316815840491	Local eQTL	BF 5% FDR	No	NA	NA	NA	NA	NA	NA
C47F8.1.1	WBGene00008157	C47F8.1	mRNA	I	12335035	12336605	I	12335691	4710525	14067665	75.0677805681235	0.849299713344403	Local eQTL	BF 5% FDR	No	NA	NA	NA	NA	NA	NA
C47G2.3.1	WBGene00008164	C47G2.3	mRNA	II	11288690	11290159	V	14696659	13678796	15310126	6.5218666591575	0.166934405084135	Distant eQTL	EIGEN 5% FDR	No	V	27	Yes	50	26, 26.5, 27	152
C47G2.5a.1	WBGene00008166	saps-1	mRNA	II	11297700	11301259	II	11024572	9777260	12612816	54.4207340826004	0.701170928246989	Local eQTL	BF 5% FDR	No	NA	NA	NA	NA	NA	NA
C47G2.5b.1	WBGene00008166	saps-1	mRNA	II	11297688	11301258	II	11146347	10016976	12787036	30.9174686761496	0.517875145909141	Local eQTL	BF 5% FDR	No	NA	NA	NA	NA	NA	NA
C48A7.2a.1	WBGene00016739	pitr-1	mRNA	IV	7394085	7397584	III	12528761	12237181	13662846	6.89292230031539	0.149773727758714	Distant eQTL	EIGEN 5% FDR	No	III	45.5	Yes	29	45.5	29
C48B4.1.2	WBGene00008167	acox-1.5	mRNA	III	9586612	9592194	III	8937523	7904663	9803338	6.61000355762937	0.122125398048616	Local eQTL	EIGEN 5% FDR	No	NA	NA	NA	NA	NA	NA
C48B4.4d.1	WBGene00000421	ced-7	mRNA	III	9570688	9579873	I	12987942	11998938	14109069	8.87505852717596	0.16453566791266	Distant eQTL	BF 5% FDR	No	I	39	No	8	NA	NA
C48B4.4d.1	WBGene00000421	ced-7	mRNA	III	9570688	9579873	III	2923217	2739541	3299975	6.31518476242596	0.116481797299814	Distant eQTL	EIGEN 5% FDR	No	III	19	No	9	NA	NA
C48B4.4d.1	WBGene00000421	ced-7	mRNA	III	9570688	9579873	V	3693718	2091058	4405410	6.21776580957335	0.114611084674264	Distant eQTL	EIGEN 5% FDR	No	V	12	No	2	NA	NA
C48B4.6.1	WBGene00008169	C48B4.6	mRNA	III	9557448	9558563	III	9601547	5743727	10635400	33.9985147417715	0.602049693284048	Local eQTL	BF 5% FDR	No	NA	NA	NA	NA	NA	NA
C48B4.7.1	WBGene00008170	C48B4.7	mRNA	III	9558660	9561216	II	485573	7028	914346	6.40154638004778	0.136429452873193	Distant eQTL	EIGEN 5% FDR	No	II	2.5	Yes	184	2.5	184
C48B4.7.2	WBGene00008170	C48B4.7	mRNA	III	9558660	9559435	III	9601547	5743727	10627852	32.2031453175743	0.573591055664063	Local eQTL	BF 5% FDR	No	NA	NA	NA	NA	NA	NA
C48B6.6a.2	WBGene00004879	smg-1	mRNA	I	6900947	6913585	X	7897043	7134299	12727640	8.30380458336842	0.154003483239484	Distant eQTL	BF 5% FDR	No	X	20.5	Yes	18	20.5	18
C48D1.1a.1	WBGene00008177	C48D1.1	mRNA	IV	13193563	13197382	IV	13260170	10940933	13881242	8.08952917371667	0.195927763419234	Local eQTL	BF 5% FDR	No	NA	NA	NA	NA	NA	NA
C48D1.3.2	WBGene00000501	cho-1	mRNA	IV	13209729	13214568	II	620637	7028	965612	6.11570279994612	0.112648128606831	Distant eQTL	EIGEN 5% FDR	No	II	2.5	Yes	184	2.5	184
C48D1.3.2	WBGene00000501	cho-1	mRNA	IV	13209729	13214568	V	14654518	13598611	15302894	6.88994134618769	0.127458925299363	Distant eQTL	EIGEN 5% FDR	No	V	27	Yes	50	26, 26.5, 27	152
C48D1.7	WBGene00044909	C48D1.7	pseudogenic_transcript	IV	13206783	13207278	II	9780	7028	756972	6.95263556921294	0.202404688811513	Distant eQTL	EIGEN 5% FDR	No	II	1.5	No	4	NA	NA
C48D1.7	WBGene00044909	C48D1.7	pseudogenic_transcript	IV	13206783	13207278	IV	10962520	6165098	14424269	15.4174432528175	0.306542491000924	Distant eQTL	BF 5% FDR	No	IV	32.5	Yes	23	30.5, 31, 31.5, 32, 32.5	110
C48D1.7	WBGene00044909	C48D1.7	pseudogenic_transcript	IV	13206783	13207278	V	13571248	10371207	15078019	8.39547073962866	0.218056887026533	Distant eQTL	BF 5% FDR	No	V	26	Yes	51	26, 26.5, 27	152
C48D1.7	WBGene00044909	C48D1.7	pseudogenic_transcript	IV	13206783	13207278	X	3893981	2606338	5162156	7.49163957268111	0.206262727107695	Distant eQTL	EIGEN 5% FDR	No	X	12	No	6	NA	NA
C48E7.2.2	WBGene00016750	let-611	mRNA	I	6255033	6257791	V	16017666	15743593	16587072	6.33192362384744	0.128031325579061	Distant eQTL	EIGEN 5% FDR	Yes	NA	NA	NA	NA	NA	NA
C49C3.1.1	WBGene00004908	snf-9	mRNA	IV	17312141	17315462	IV	16652631	13788710	17490095	35.0229300204007	0.590367434963963	Local eQTL	BF 5% FDR	No	NA	NA	NA	NA	NA	NA
C49C3.1.2	WBGene00004908	snf-9	mRNA	IV	17312141	17315464	IV	17024336	15510239	17490095	14.3026807887839	0.3810692216709	Local eQTL	BF 5% FDR	No	NA	NA	NA	NA	NA	NA
C49C3.8a.1	WBGene00008198	C49C3.8	mRNA	IV	17335203	17336685	IV	16221134	15355966	17490095	7.74016193578346	0.172051448134483	Distant eQTL	BF 5% FDR	No	IV	42	Yes	78	41.5, 42, 42.5	145
C49F5.13.1	WBGene00268215	C49F5.13	mRNA	X	11961436	11962036	X	11893642	9552349	13576409	22.3624140823767	0.482227552951379	Local eQTL	BF 5% FDR	No	NA	NA	NA	NA	NA	NA
C49F5.2.1	WBGene00008206	set-6	mRNA	X	11970030	11974679	X	13040434	12495993	13576409	6.33490293122205	0.116860090405549	Distant eQTL	EIGEN 5% FDR	No	X	31	No	4	NA	NA
C49F5.7.1	WBGene00008211	C49F5.7	mRNA	X	11994766	11995839	X	11690885	10399190	12697191	10.2991752366881	0.209611642203347	Local eQTL	BF 5% FDR	No	NA	NA	NA	NA	NA	NA
C49F5.8.1	WBGene00008212	C49F5.8	mRNA	X	11960145	11961530	X	12094478	10013556	13484482	9.18804176195153	0.181957514619049	Local eQTL	BF 5% FDR	No	NA	NA	NA	NA	NA	NA
C49F5.9	WBGene00045316	C49F5.9	pseudogenic_transcript	X	11962413	11962646	X	11936644	10067300	13369535	13.1180506795464	0.309205132789675	Local eQTL	BF 5% FDR	No	NA	NA	NA	NA	NA	NA
C49G7.11.1	WBGene00016789	djr-1.2	mRNA	V	4054074	4055125	I	922115	6415	3530563	7.57288817946317	0.198018043307229	Distant eQTL	EIGEN 5% FDR	No	I	4.5	No	4	NA	NA
C49G7.11.1	WBGene00016789	djr-1.2	mRNA	V	4054074	4055125	V	4037590	2171591	13935995	11.956914675465	0.221282488624293	Local eQTL	BF 5% FDR	No	NA	NA	NA	NA	NA	NA
C49G7.11.1	WBGene00016789	djr-1.2	mRNA	V	4054074	4055125	X	8579010	7885130	9309653	6.56296844641212	0.189458881217334	Distant eQTL	EIGEN 5% FDR	No	X	21.5	Yes	24	21.5, 22	38
C49G7.13.1	WBGene00269425	C49G7.13	mRNA	V	4036111	4038054	I	2733130	1588915	3434148	7.71814588518783	0.467951635253147	Distant eQTL	BF 5% FDR	No	I	15	No	7	NA	NA
C49G7.13.1	WBGene00269425	C49G7.13	mRNA	V	4036111	4038054	V	4037590	1892267	14781308	60.6014890357876	0.872961748289223	Local eQTL	BF 5% FDR	No	NA	NA	NA	NA	NA	NA
C49G7.4.1	WBGene00016782	phat-3	mRNA	V	4043916	4044951	I	1105334	293332	1653135	8.41475439979638	0.401233770930413	Distant eQTL	BF 5% FDR	Yes	NA	NA	NA	NA	NA	NA
C49G7.4.1	WBGene00016782	phat-3	mRNA	V	4043916	4044951	V	4039065	1892267	5870504	41.6648472062979	0.714979334145841	Local eQTL	BF 5% FDR	No	NA	NA	NA	NA	NA	NA
C49G7.7.2	WBGene00016785	C49G7.7	mRNA	V	4034538	4036024	IV	6539887	3771041	16218716	8.48502956761368	0.187471787121594	Distant eQTL	BF 5% FDR	No	IV	30.5	Yes	18	30.5, 31, 31.5, 32, 32.5	110
C49G7.7.2	WBGene00016785	C49G7.7	mRNA	V	4034538	4036024	V	4415549	2022864	15501901	11.7835348729845	0.21921892558057	Local eQTL	BF 5% FDR	No	NA	NA	NA	NA	NA	NA
C49G7.8.1	WBGene00016786	cyp-35A4	mRNA	V	4031619	4033446	II	3047704	2715471	3745802	7.27173826302594	0.19202007898982	Distant eQTL	EIGEN 5% FDR	No	II	9.5	No	4	NA	NA
C49G7.8.1	WBGene00016786	cyp-35A4	mRNA	V	4031619	4033446	V	4042785	2197659	5714095	9.29481257503836	0.2644722673089	Local eQTL	BF 5% FDR	No	NA	NA	NA	NA	NA	NA
C49G9.1.1	WBGene00008216	mec-19	mRNA	I	12562826	12565895	I	12567086	5330184	14067665	47.9210512690058	0.653075786309878	Local eQTL	BF 5% FDR	No	NA	NA	NA	NA	NA	NA
C50B6.9.2	WBGene00008222	C50B6.9	mRNA	V	13336364	13337967	X	12673082	10702407	13286183	6.32842338857658	0.122080210976916	Distant eQTL	EIGEN 5% FDR	No	X	29	No	2	NA	NA
C50D2.1a.1	WBGene00016805	C50D2.1	mRNA	II	111621	114458	I	1549172	993217	1938599	6.22773700845569	0.115332945801387	Distant eQTL	EIGEN 5% FDR	No	I	7.5	Yes	36	7.5	36
C50D2.1a.1	WBGene00016805	C50D2.1	mRNA	II	111621	114458	IV	4430374	3699373	6457100	7.43605433069233	0.138418829826941	Distant eQTL	EIGEN 5% FDR	No	IV	28	Yes	108	27.5, 28	122
C50D2.6a.1	WBGene00016809	C50D2.6	mRNA	II	84434	87823	II	799753	7028	2219377	17.133290978368	0.38006770151338	Local eQTL	BF 5% FDR	No	NA	NA	NA	NA	NA	NA
C50D2.6b.1	WBGene00016809	C50D2.6	mRNA	II	84813	87804	II	88086	7028	2631593	13.6353953830847	0.247831519136698	Local eQTL	BF 5% FDR	No	NA	NA	NA	NA	NA	NA
C50D2.8b.1	WBGene00016811	C50D2.8	mRNA	II	96219	97753	II	1158584	730241	1502142	6.22308694254808	0.114713339538088	Distant eQTL	EIGEN 5% FDR	No	II	2.5	Yes	184	2.5	184
C50D2.9.2	WBGene00016812	C50D2.9	mRNA	II	88221	91523	II	619371	7028	2219377	11.5927092271925	0.272879709310576	Local eQTL	BF 5% FDR	No	NA	NA	NA	NA	NA	NA
C50E10.2a.2	WBGene00016826	C50E10.2	mRNA	II	12305456	12309687	II	12609559	12386009	12909136	6.33839882373505	0.116927147341571	Local eQTL	EIGEN 5% FDR	No	NA	NA	NA	NA	NA	NA
C50E10.2b.1	WBGene00016826	C50E10.2	mRNA	II	12305543	12309714	II	12308692	12026288	12605117	14.5476120432585	0.280316804694788	Local eQTL	BF 5% FDR	No	NA	NA	NA	NA	NA	NA
C50E10.2c.1	WBGene00016826	C50E10.2	mRNA	II	12305543	12309135	II	4494212	2762332	5732655	8.0840361927965	0.149921641650297	Distant eQTL	BF 5% FDR	No	II	14	No	5	NA	NA
C50E10.2c.1	WBGene00016826	C50E10.2	mRNA	II	12305543	12309135	II	12301768	9721339	13736585	11.2664849502242	0.207382071096608	Local eQTL	BF 5% FDR	No	NA	NA	NA	NA	NA	NA
C50E10.4c.1	WBGene00004945	sop-2	mRNA	II	12341954	12344410	III	2802646	2514892	3004733	6.1237966057945	0.112803907518323	Distant eQTL	EIGEN 5% FDR	No	III	17.5	No	4	NA	NA
C50E3.12.2	WBGene00016823	C50E3.12	mRNA	V	7620490	7622067	V	2278071	1797781	4590367	6.14354697731223	0.145258228779926	Distant eQTL	EIGEN 5% FDR	No	V	5.5	No	6	NA	NA
C50E3.12.2	WBGene00016823	C50E3.12	mRNA	V	7620490	7622067	X	13516932	12826915	15802855	8.70143298780741	0.207560397899541	Distant eQTL	BF 5% FDR	No	X	34	No	5	NA	NA
C50E3.6.1	WBGene00016817	C50E3.6	mRNA	V	7588530	7590554	V	7595410	5276186	15272598	8.22595715883544	0.271608787944876	Local eQTL	BF 5% FDR	Yes	NA	NA	NA	NA	NA	NA
C50F2.6a.2	WBGene00001430	fkb-5	mRNA	I	3898046	3899351	V	14444778	13166974	15294340	7.78654069600018	0.144369894349862	Distant eQTL	BF 5% FDR	No	V	26.5	Yes	51	26, 26.5, 27	152
C50F2.9.1	WBGene00000012	abf-1	mRNA	I	3886073	3887085	X	8752693	8009357	9397284	6.88207417345594	0.127309375854373	Distant eQTL	EIGEN 5% FDR	No	X	21.5	Yes	24	21.5, 22	38
C50F4.1.2	WBGene00008229	C50F4.1	mRNA	V	9526698	9529259	V	15730294	4903065	16017037	6.70133330532442	0.123868193036295	Distant eQTL	EIGEN 5% FDR	Yes	NA	NA	NA	NA	NA	NA
C50F4.13.2	WBGene00001909	his-35	mRNA	V	9544611	9545398	IV	2695801	2177206	3402655	6.19706135779981	0.114213132806826	Distant eQTL	EIGEN 5% FDR	Yes	NA	NA	NA	NA	NA	NA
C50F7.1b.2	WBGene00016842	npr-35	mRNA	IV	7743839	7746086	III	11891019	11531435	12219434	6.26328698582302	0.115485574056833	Distant eQTL	EIGEN 5% FDR	No	III	41	Yes	23	41	23
C51F7.1.2	WBGene00001493	frm-7	mRNA	V	12302482	12306978	V	12397073	7662156	13949567	6.39655389462217	0.0977534670021182	Local eQTL	EIGEN 5% FDR	No	NA	NA	NA	NA	NA	NA
C52A10.2.1	WBGene00016863	cest-35.2	mRNA	V	5234768	5237169	X	15750452	15364801	16107877	6.71071966876687	0.169863030925409	Distant eQTL	EIGEN 5% FDR	No	X	44	Yes	16	44	16
C52B11.3.1	WBGene00016872	dop-4	mRNA	X	1295254	1298829	V	4375888	3594707	5024143	7.165653438897	0.216271897000022	Distant eQTL	EIGEN 5% FDR	No	V	14.5	Yes	44	14.5, 15	57
C52B11.3.1	WBGene00016872	dop-4	mRNA	X	1295254	1298829	X	1436636	303285	2378658	7.13364416444731	0.216713669908641	Local eQTL	EIGEN 5% FDR	No	NA	NA	NA	NA	NA	NA
C52B9.19.1	WBGene00304788	C52B9.19	mRNA	X	4282645	4284176	IV	4097021	3521802	6090293	6.43686261309843	0.118814283424328	Distant eQTL	EIGEN 5% FDR	No	IV	27	No	2	NA	NA
C52D10.6.1	WBGene00004818	skr-12	mRNA	IV	17167274	17167792	IV	16398669	15382854	17333182	12.3689586859764	0.232257624333741	Local eQTL	BF 5% FDR	No	NA	NA	NA	NA	NA	NA
C52D10.8.1	WBGene00004819	skr-13	mRNA	IV	17162097	17162615	IV	17175207	14507555	17490095	27.5556976661781	0.576003002926958	Local eQTL	BF 5% FDR	No	NA	NA	NA	NA	NA	NA
C52D10.9.1	WBGene00004814	skr-8	mRNA	IV	17165250	17165834	IV	17175207	14829208	17490095	11.9683793536165	0.308178891058123	Local eQTL	BF 5% FDR	No	NA	NA	NA	NA	NA	NA
C52E12.4.1	WBGene00016889	lst-6	mRNA	II	7012785	7022509	III	12461544	12167289	13111797	6.33201497503027	0.127053492498225	Distant eQTL	EIGEN 5% FDR	No	III	45.5	Yes	29	45.5	29
C52E12.4.2	WBGene00016889	lst-6	mRNA	II	7012788	7022509	III	1286892	904909	1734580	6.30614774420058	0.118462038384417	Distant eQTL	EIGEN 5% FDR	Yes	NA	NA	NA	NA	NA	NA
C52E12.4.2	WBGene00016889	lst-6	mRNA	II	7012788	7022509	III	12564875	12260613	13772968	8.57891389550963	0.154635824064115	Distant eQTL	BF 5% FDR	No	III	45.5	Yes	29	45.5	29
C52E2.4.1	WBGene00016883	C52E2.4	mRNA	II	1843570	1846235	II	2198780	7028	2858645	12.5114001675418	0.395896716799875	Local eQTL	BF 5% FDR	No	NA	NA	NA	NA	NA	NA
C52E2.5.1	WBGene00016884	C52E2.5	mRNA	II	1840975	1842936	II	1611691	7028	2786101	19.0084261416234	0.534478111957769	Local eQTL	BF 5% FDR	Yes	NA	NA	NA	NA	NA	NA
C52E2.6.1	WBGene00016885	fbxb-97	mRNA	II	1846979	1848161	II	1676521	7028	2834136	37.8450992391078	0.809731348872952	Local eQTL	BF 5% FDR	No	NA	NA	NA	NA	NA	NA
C52E2.7.1	WBGene00016886	fbxb-96	mRNA	II	1849375	1850403	II	1604331	7028	2834136	22.5125769193786	0.57518514557339	Local eQTL	BF 5% FDR	Yes	NA	NA	NA	NA	NA	NA
C53A3.4.1	WBGene00303231	C53A3.4	mRNA	V	5758217	5758880	V	5714095	4438766	10889256	21.036686650317	0.438767264869857	Local eQTL	BF 5% FDR	No	NA	NA	NA	NA	NA	NA
C53A5.13b.1	WBGene00008270	C53A5.13	mRNA	V	14547179	14554455	V	14649731	10597469	15998936	10.6473823729851	0.20641343602716	Local eQTL	BF 5% FDR	Yes	NA	NA	NA	NA	NA	NA
C53B4.8.1	WBGene00008277	mltn-12	mRNA	IV	8993086	9000777	III	11891019	11514718	12221934	6.22279289736447	0.131476254316143	Distant eQTL	EIGEN 5% FDR	No	III	41	Yes	23	41	23
C53B7.5.1	WBGene00003856	odr-10	mRNA	X	6864313	6865939	V	3249178	2056169	4405410	6.47914580857887	0.119623759830457	Distant eQTL	EIGEN 5% FDR	Yes	NA	NA	NA	NA	NA	NA
C53B7.6.1	WBGene00016895	C53B7.6	mRNA	X	6868632	6868769	X	6686001	5072234	8052163	7.9105804278389	0.273153805817135	Local eQTL	BF 5% FDR	No	NA	NA	NA	NA	NA	NA
C53B7.7.1	WBGene00016896	nep-4	mRNA	X	6860947	6863424	X	6884788	4974260	9242485	27.2496600219874	0.733624238323594	Local eQTL	BF 5% FDR	No	NA	NA	NA	NA	NA	NA
C53C7.1a.1	WBGene00008278	npr-10	mRNA	X	13018393	13022042	X	13072681	10414505	13744243	13.0585374873646	0.261327699132314	Local eQTL	BF 5% FDR	No	NA	NA	NA	NA	NA	NA
C53D5.1a.2	WBGene00016902	C53D5.1	mRNA	I	291209	305473	IV	1208429	1111717	1540290	7.50560813302953	0.14739274071861	Distant eQTL	EIGEN 5% FDR	No	IV	6.5	No	6	NA	NA
C54C6.1.1	WBGene00004451	rpl-37	mRNA	III	3528642	3528917	III	3563455	1926088	10481511	16.435491651513	0.293128080287891	Local eQTL	BF 5% FDR	No	NA	NA	NA	NA	NA	NA
C54C6.2.1	WBGene00000248	ben-1	mRNA	III	3537642	3541639	II	9695013	1539480	10614850	8.94206112737953	0.208602764728391	Distant eQTL	BF 5% FDR	No	II	20	No	6	NA	NA
C54C6.2.1	WBGene00000248	ben-1	mRNA	III	3537642	3541639	V	17029962	16700322	18671693	8.57230835232746	0.209955492264318	Distant eQTL	BF 5% FDR	Yes	NA	NA	NA	NA	NA	NA
C54D10.13.1	WBGene00045400	C54D10.13	mRNA	V	12431368	12432289	IV	2144505	1731149	2681865	6.12606815040656	0.117724100373051	Distant eQTL	EIGEN 5% FDR	No	IV	17.5	No	4	NA	NA
C54D10.14a.1	WBGene00138721	pals-37	mRNA	V	12437440	12441520	II	630902	7028	1125430	8.31314738256698	0.172798419846204	Distant eQTL	BF 5% FDR	No	II	2.5	Yes	184	2.5	184
C54D10.14b.1	WBGene00138721	pals-37	mRNA	V	12437499	12440990	II	3564780	3130270	3782230	6.8770999189784	0.1713638666657	Distant eQTL	EIGEN 5% FDR	No	II	12	Yes	24	12	24
C54D10.14b.1	WBGene00138721	pals-37	mRNA	V	12437499	12440990	V	13309513	6679927	14844697	6.26415314279759	0.129151668235859	Local eQTL	EIGEN 5% FDR	No	NA	NA	NA	NA	NA	NA
C54E10.1	WBGene00008306	C54E10.1	pseudogenic_transcript	V	18815036	18818593	I	1572898	1014347	1973940	6.21742291614331	0.134338070931872	Distant eQTL	EIGEN 5% FDR	No	I	7.5	Yes	36	7.5	36
C54E10.1	WBGene00008306	C54E10.1	pseudogenic_transcript	V	18815036	18818593	II	14292281	13918929	15112148	6.18277533876657	0.154155641489544	Distant eQTL	EIGEN 5% FDR	No	II	41	No	7	NA	NA
C54E10.1	WBGene00008306	C54E10.1	pseudogenic_transcript	V	18815036	18818593	V	18828736	17887418	20900332	8.93224071225295	0.170987051112078	Local eQTL	BF 5% FDR	Yes	NA	NA	NA	NA	NA	NA
C54F6.13b.1	WBGene00003731	nhx-3	mRNA	V	7540959	7544021	II	1186497	576668	1670372	7.71634197513915	0.14396649312659	Distant eQTL	BF 5% FDR	No	II	2.5	Yes	184	2.5	184
C54G4.4.1	WBGene00008314	C54G4.4	mRNA	I	7996660	8003179	IV	4430374	3699373	6457100	6.44327371654584	0.127305524398422	Distant eQTL	EIGEN 5% FDR	No	IV	28	Yes	108	27.5, 28	122
C54G4.7.1	WBGene00008317	C54G4.7	mRNA	I	8019501	8022731	V	20410593	19563918	20900332	6.15651953664178	0.112061885417543	Distant eQTL	EIGEN 5% FDR	No	V	45.5	Yes	72	44.5, 45, 45.5	151
C54G4.7.2	WBGene00008317	C54G4.7	mRNA	I	8019295	8022731	II	13878919	13502415	14749657	6.7124942041327	0.124080988675979	Distant eQTL	EIGEN 5% FDR	No	II	39	No	1	NA	NA
C54G6.8.1	WBGene00236808	C54G6.8	mRNA	I	1015196	1015741	V	20060851	18518103	20900332	6.2679834055441	0.115575759752165	Distant eQTL	EIGEN 5% FDR	No	V	45	Yes	55	44.5, 45, 45.5	151
C54G7.3a.1	WBGene00002983	lgx-1	mRNA	X	5525315	5538514	I	661425	6415	1179213	6.14402951778698	0.113716549690697	Distant eQTL	EIGEN 5% FDR	No	I	3.5	Yes	14	3, 3.5	27
C54G7.3a.1	WBGene00002983	lgx-1	mRNA	X	5525315	5538514	I	14700446	12421147	15058146	7.78672578373503	0.145028639034852	Distant eQTL	BF 5% FDR	No	I	48.5	Yes	15	48.5	15
C54G7.3a.1	WBGene00002983	lgx-1	mRNA	X	5525315	5538514	III	11891019	11528641	12221934	6.53873786597205	0.121319512522346	Distant eQTL	EIGEN 5% FDR	No	III	41	Yes	23	41	23
C54G7.3a.1	WBGene00002983	lgx-1	mRNA	X	5525315	5538514	IV	4430374	3699373	6457100	8.58319640909949	0.15988469984995	Distant eQTL	BF 5% FDR	No	IV	28	Yes	108	27.5, 28	122
C54G7.3a.1	WBGene00002983	lgx-1	mRNA	X	5525315	5538514	V	14649731	13594151	15302950	6.99870888095344	0.132330968083811	Distant eQTL	EIGEN 5% FDR	Yes	NA	NA	NA	NA	NA	NA
C54G7.3b.1	WBGene00002983	lgx-1	mRNA	X	5528212	5538516	IV	4430374	3699373	6457100	6.32429335419367	0.135800252158638	Distant eQTL	EIGEN 5% FDR	No	IV	28	Yes	108	27.5, 28	122
C54H2.4.1	WBGene00016938	C54H2.4	mRNA	X	5766190	5770683	V	14649731	11238035	16061098	8.23202117815915	0.152672045183721	Distant eQTL	BF 5% FDR	Yes	NA	NA	NA	NA	NA	NA
C55A1.6.1	WBGene00008323	C55A1.6	mRNA	V	15648035	15648852	V	16008358	15395018	16733728	6.61279616129134	0.154431361165061	Local eQTL	EIGEN 5% FDR	Yes	NA	NA	NA	NA	NA	NA
C55A6.1.1	WBGene00008330	C55A6.1	mRNA	V	11503811	11504884	I	13171417	12108392	14219502	6.26965454966767	0.166991705167186	Distant eQTL	EIGEN 5% FDR	No	I	39.5	Yes	14	39.5	14
C55A6.1.1	WBGene00008330	C55A6.1	mRNA	V	11503811	11504884	V	11238035	6713492	13728639	8.25594545170248	0.184048682068689	Local eQTL	BF 5% FDR	No	NA	NA	NA	NA	NA	NA
C55A6.1.2	WBGene00008330	C55A6.1	mRNA	V	11503821	11504859	I	13171417	12108392	14219502	6.42919929293303	0.118667518085002	Distant eQTL	EIGEN 5% FDR	No	I	39.5	Yes	14	39.5	14
C55A6.1.2	WBGene00008330	C55A6.1	mRNA	V	11503821	11504859	IV	12688395	8129515	13494689	6.15294741615861	0.113364807425404	Distant eQTL	EIGEN 5% FDR	No	IV	33.5	Yes	14	33.5	14
C55A6.1.2	WBGene00008330	C55A6.1	mRNA	V	11503821	11504859	V	11238035	2916816	15078019	7.09147722152397	0.134999699875038	Local eQTL	EIGEN 5% FDR	No	NA	NA	NA	NA	NA	NA
C55A6.1.2	WBGene00008330	C55A6.1	mRNA	V	11503821	11504859	V	18849905	17910668	20009197	6.85336263882122	0.126763424643109	Distant eQTL	EIGEN 5% FDR	No	V	38.5	No	7	NA	NA
C55A6.1.2	WBGene00008330	C55A6.1	mRNA	V	11503821	11504859	X	6526258	2606338	12227564	8.0120261663166	0.148580577752676	Distant eQTL	BF 5% FDR	No	X	18.5	Yes	21	18.5, 19, 19.5	60
C55A6.2b.1	WBGene00008331	ttll-5	mRNA	V	11509068	11512321	V	10584114	6025085	13759577	8.62248961226953	0.178412765076687	Local eQTL	BF 5% FDR	No	NA	NA	NA	NA	NA	NA
C55A6.5.2	WBGene00008334	sdz-8	mRNA	V	11515084	11516193	V	11516185	7587293	13722936	6.37689497315346	0.152909490319568	Local eQTL	EIGEN 5% FDR	No	NA	NA	NA	NA	NA	NA
C55B7.11.1	WBGene00016947	C55B7.11	mRNA	I	6511614	6513843	X	13244713	12700352	13766380	6.13638800854783	0.1130462130692	Distant eQTL	EIGEN 5% FDR	No	X	31.5	No	5	NA	NA
C55B7.4a.2	WBGene00016943	acdh-1	mRNA	I	6497438	6501412	X	2273035	1182338	3054600	6.30980134799124	0.116378496578475	Distant eQTL	EIGEN 5% FDR	No	X	5.5	No	7	NA	NA
C55B7.4b.1	WBGene00016943	acdh-1	mRNA	I	6498085	6499552	I	1536513	987047	1918566	7.45262898138083	0.161524185091635	Distant eQTL	EIGEN 5% FDR	No	I	7.5	Yes	36	7.5	36
C55B7.4b.1	WBGene00016943	acdh-1	mRNA	I	6498085	6499552	III	3353294	2942649	4225288	8.36825025426749	0.168369210021124	Distant eQTL	BF 5% FDR	No	III	20.5	Yes	29	20.5	29
C55B7.4b.1	WBGene00016943	acdh-1	mRNA	I	6498085	6499552	IV	2212564	1790543	2734724	6.32648005240198	0.131224320076666	Distant eQTL	EIGEN 5% FDR	No	IV	18.5	No	3	NA	NA
C55B7.4b.1	WBGene00016943	acdh-1	mRNA	I	6498085	6499552	V	15310752	14699598	15923725	6.57444895879464	0.1214462222762	Distant eQTL	EIGEN 5% FDR	Yes	NA	NA	NA	NA	NA	NA
C55B7.4b.1	WBGene00016943	acdh-1	mRNA	I	6498085	6499552	X	2273035	1182338	3065755	7.23354769310882	0.133971074822114	Distant eQTL	EIGEN 5% FDR	No	X	5.5	No	7	NA	NA
C55C2.2.1	WBGene00006047	ssp-19	mRNA	I	2562668	2562997	I	2562945	2119977	3479286	8.75793854215523	0.153077315867918	Local eQTL	BF 5% FDR	No	NA	NA	NA	NA	NA	NA
C55C2.3.1	WBGene00016949	C55C2.3	mRNA	I	2560372	2561828	I	2556319	2183613	3042556	6.3806761736209	0.118280675827077	Local eQTL	EIGEN 5% FDR	No	NA	NA	NA	NA	NA	NA
C55C3.1.1	WBGene00016951	C55C3.1	mRNA	IV	5709096	5714500	V	18109630	17684026	19548641	6.29416532213768	0.120964374084589	Distant eQTL	EIGEN 5% FDR	No	V	34.5	Yes	12	34.5	12
C55C3.5.1	WBGene00016955	perm-5	mRNA	IV	5695771	5703468	IV	5715815	3563173	14540434	27.677519570604	0.53050765280214	Local eQTL	BF 5% FDR	No	NA	NA	NA	NA	NA	NA
C55C3.8.1	WBGene00044501	C55C3.8	mRNA	IV	5691030	5694835	V	20410593	18847432	20900332	6.92552516873628	0.133513231690485	Distant eQTL	EIGEN 5% FDR	No	V	45.5	Yes	72	44.5, 45, 45.5	151
C56A3.10	WBGene00077568	C56A3.10	pseudogenic_transcript	V	13527601	13528864	V	14689759	13427941	17661589	7.85029735824034	0.149615145745083	Distant eQTL	BF 5% FDR	No	V	27	Yes	50	26, 26.5, 27	152
C56A3.6f.1	WBGene00008345	C56A3.6	mRNA	V	13553380	13556397	V	14112266	10285793	15294340	8.32019193649289	0.115046607582186	Local eQTL	BF 5% FDR	No	NA	NA	NA	NA	NA	NA
C56A3.9	WBGene00044800	C56A3.9	pseudogenic_transcript	V	13527600	13528531	V	14773604	11093249	16569761	17.8355727948137	0.386542471754062	Distant eQTL	BF 5% FDR	No	V	27	Yes	50	26, 26.5, 27	152
C56C10.4.1	WBGene00016962	C56C10.4	mRNA	II	6583039	6584504	V	14649731	13598611	15294340	6.43248631463607	0.118730472916649	Distant eQTL	EIGEN 5% FDR	Yes	NA	NA	NA	NA	NA	NA
C56E6.3a.2	WBGene00016971	toe-2	mRNA	II	6517188	6520455	III	6664724	5936562	7202581	6.20648318868152	0.138055681211183	Distant eQTL	EIGEN 5% FDR	No	III	26.5	Yes	13	26, 26.5, 27, 27.5	78
C56G2.3.1	WBGene00016978	C56G2.3	mRNA	III	6346281	6348403	I	8484435	3882216	11513251	6.33864022356847	0.116931777016874	Distant eQTL	EIGEN 5% FDR	No	I	25	No	5	NA	NA
C56G2.3.1	WBGene00016978	C56G2.3	mRNA	III	6346281	6348403	III	3353294	2942649	4225288	7.53084638720329	0.147569720257753	Distant eQTL	EIGEN 5% FDR	No	III	20.5	Yes	29	20.5	29
C56G2.3.1	WBGene00016978	C56G2.3	mRNA	III	6346281	6348403	V	15743935	15280032	16018750	6.70452333247122	0.128304496990673	Distant eQTL	EIGEN 5% FDR	Yes	NA	NA	NA	NA	NA	NA
C56G2.3.1	WBGene00016978	C56G2.3	mRNA	III	6346281	6348403	X	2209898	474197	4305248	7.64851917515699	0.146269913329953	Distant eQTL	BF 5% FDR	No	X	4.5	No	4	NA	NA
C56G2.4.1	WBGene00016979	C56G2.4	mRNA	III	6331732	6335839	IV	4430374	3699373	6453908	6.11975325179044	0.112726088350869	Distant eQTL	EIGEN 5% FDR	No	IV	28	Yes	108	27.5, 28	122
CC8.2a.2	WBGene00016987	CC8.2	mRNA	IV	3645162	3647661	III	3353294	2942649	4225288	9.22973344036409	0.171017635655303	Distant eQTL	BF 5% FDR	No	III	20.5	Yes	29	20.5	29
CC8.2a.2	WBGene00016987	CC8.2	mRNA	IV	3645162	3647661	III	12079457	11741084	12379826	6.42103129933415	0.118511065730206	Distant eQTL	EIGEN 5% FDR	No	III	42.5	No	7	NA	NA
CC8.2a.2	WBGene00016987	CC8.2	mRNA	IV	3645162	3647661	V	4148393	2249236	16018750	7.45151872666392	0.138082095011982	Distant eQTL	EIGEN 5% FDR	Yes	NA	NA	NA	NA	NA	NA
CD4.8.1	WBGene00016993	CD4.8	mRNA	V	5599145	5601361	V	5648293	4568670	7681064	6.99733605749784	0.113592161632287	Local eQTL	EIGEN 5% FDR	No	NA	NA	NA	NA	NA	NA
CE7X_3.1	WBGene00008349	CE7X_3.1	pseudogenic_transcript	X	261	7587	I	13410898	12571927	14513613	7.36413143513295	0.282597248817663	Distant eQTL	EIGEN 5% FDR	No	I	41.5	No	3	NA	NA
CE7X_3.1	WBGene00008349	CE7X_3.1	pseudogenic_transcript	X	261	7587	X	303285	303285	2283929	12.1275036811622	0.323176167558051	Local eQTL	BF 5% FDR	No	NA	NA	NA	NA	NA	NA
CE7X_3.2	WBGene00008350	CE7X_3.2	pseudogenic_transcript	X	7582	9933	X	1334379	303285	2735266	11.3831758307667	0.331783467230442	Distant eQTL	BF 5% FDR	No	X	3	No	5	NA	NA
cTel54X.1.1	WBGene00008352	fbxa-6	mRNA	III	1219	3097	III	12276	12249	2367121	19.7550231038458	0.37070115012561	Local eQTL	BF 5% FDR	Yes	NA	NA	NA	NA	NA	NA
cTel54X.2.1	WBGene00305997	cTel54X.2	mRNA	III	3278	3690	III	673816	12249	1008603	6.70896898235408	0.142463505972222	Local eQTL	EIGEN 5% FDR	No	NA	NA	NA	NA	NA	NA
cTel55X.1a.2	WBGene00007068	cTel55X.1	mRNA	X	17714961	17718721	IV	17252810	16786173	17490095	6.44636204450425	0.119544475341716	Distant eQTL	EIGEN 5% FDR	No	IV	44	No	6	NA	NA
D1005.1.1	WBGene00016995	acly-1	mRNA	X	1479542	1484087	X	1464184	303285	2406952	7.39370210408388	0.147350585052561	Local eQTL	EIGEN 5% FDR	No	NA	NA	NA	NA	NA	NA
D1007.10a.1	WBGene00017007	D1007.10	mRNA	I	4587505	4589450	I	4842353	3017236	10327838	12.9059498493969	0.179376314080028	Local eQTL	BF 5% FDR	No	NA	NA	NA	NA	NA	NA
D1007.16.2	WBGene00017011	eaf-1	mRNA	I	4603217	4605380	II	1186497	791733	1604326	6.25996762196839	0.107050581447594	Distant eQTL	EIGEN 5% FDR	No	II	2.5	Yes	184	2.5	184
D1007.5b.1	WBGene00017003	D1007.5	mRNA	I	4580733	4583804	I	11710782	9651408	12597637	6.12661252976392	0.112858100427842	Distant eQTL	EIGEN 5% FDR	No	I	32	Yes	14	32	14
D1014.3b.1	WBGene00017016	snap-1	mRNA	V	8130611	8131653	II	14016247	13716029	14542457	6.13892993588255	0.184634843329588	Distant eQTL	EIGEN 5% FDR	No	II	40.5	No	11	NA	NA
D1014.3b.1	WBGene00017016	snap-1	mRNA	V	8130611	8131653	IV	13055128	6237686	13788710	8.30821936251082	0.211861967452396	Distant eQTL	BF 5% FDR	No	IV	35	No	1	NA	NA
D1014.3b.1	WBGene00017016	snap-1	mRNA	V	8130611	8131653	V	10844287	4133746	13762996	18.6705611244971	0.32739139108193	Distant eQTL	BF 5% FDR	No	V	23	Yes	22	23, 23.5	35
D1014.3b.1	WBGene00017016	snap-1	mRNA	V	8130611	8131653	X	5067480	3651726	12227564	15.9405729317986	0.285316442858089	Distant eQTL	BF 5% FDR	No	X	15	Yes	20	15	20
D1014.3b.2	WBGene00017016	snap-1	mRNA	V	8130613	8133326	II	13907987	13514417	14832112	8.17586444098941	0.15162921506116	Distant eQTL	BF 5% FDR	No	II	39.5	No	5	NA	NA
D1014.3b.2	WBGene00017016	snap-1	mRNA	V	8130613	8133326	V	13879788	6457872	15078019	7.8500857875295	0.145558270215771	Distant eQTL	BF 5% FDR	No	V	26	Yes	51	26, 26.5, 27	152
D1014.3b.2	WBGene00017016	snap-1	mRNA	V	8130613	8133326	V	18849905	17910668	20900332	6.67456437108825	0.123357648614196	Distant eQTL	EIGEN 5% FDR	No	V	38.5	No	7	NA	NA
D1014.3b.2	WBGene00017016	snap-1	mRNA	V	8130613	8133326	X	7896461	2606338	9529756	9.56511406454272	0.177106396111657	Distant eQTL	BF 5% FDR	No	X	20.5	Yes	18	20.5	18
D1022.3.1	WBGene00017022	D1022.3	mRNA	II	7455190	7456284	II	7420139	5890413	9319180	14.1689058887036	0.326064812052727	Local eQTL	BF 5% FDR	No	NA	NA	NA	NA	NA	NA
D1025.3.1	WBGene00008355	fbxa-141	mRNA	X	14511248	14512917	X	14473333	13610684	14760767	7.73377954266117	0.148378610288454	Local eQTL	BF 5% FDR	No	NA	NA	NA	NA	NA	NA
D1025.4.1	WBGene00008356	nspc-20	mRNA	X	14529788	14530214	X	14396596	13599371	17696299	21.776698914918	0.594534954905324	Local eQTL	BF 5% FDR	No	NA	NA	NA	NA	NA	NA
D1025.4.2	WBGene00008356	nspc-20	mRNA	X	14529785	14530214	X	14711035	13599371	17696299	19.2907829338329	0.508212369953369	Local eQTL	BF 5% FDR	No	NA	NA	NA	NA	NA	NA
D1025.6.1	WBGene00008357	nspc-16	mRNA	X	14523575	14524021	V	2004076	1678104	2900329	8.84319271009652	0.209268807440853	Distant eQTL	BF 5% FDR	No	V	4	No	4	NA	NA
D1025.7.1	WBGene00008358	nspc-18	mRNA	X	14527170	14527659	X	15138530	13232170	16190800	12.540191270987	0.318775483177829	Local eQTL	BF 5% FDR	No	NA	NA	NA	NA	NA	NA
D1025.8.1	WBGene00008359	nspc-17	mRNA	X	14524754	14525181	X	14634055	13841276	14831851	8.29262442821988	0.197570825434511	Local eQTL	BF 5% FDR	No	NA	NA	NA	NA	NA	NA
D1025.9.1	WBGene00008360	nspc-19	mRNA	X	14528699	14529113	X	15557012	13744243	15881979	8.99436300699486	0.17922811895014	Distant eQTL	BF 5% FDR	No	X	44	Yes	16	44	16
D1037.1.1	WBGene00017025	D1037.1	mRNA	I	3684781	3690347	I	3673319	2795012	8183419	6.71055229439965	0.129982004165513	Local eQTL	EIGEN 5% FDR	No	NA	NA	NA	NA	NA	NA
D1044.2b.2	WBGene00017028	dex-1	mRNA	III	5527745	5535507	X	13306943	12716900	13904860	7.59883685242472	0.140851640407565	Distant eQTL	BF 5% FDR	No	X	32.5	No	1	NA	NA
D1044.7.1	WBGene00017032	D1044.7	mRNA	III	5507050	5508738	III	4892173	2816622	11231362	8.04625952764631	0.22171999919191	Local eQTL	BF 5% FDR	No	NA	NA	NA	NA	NA	NA
D1054.1.1	WBGene00008370	D1054.1	mRNA	V	10768463	10770217	V	9947621	4531927	14602858	42.8642097817508	0.69048314403352	Local eQTL	BF 5% FDR	No	NA	NA	NA	NA	NA	NA
D1054.2.2	WBGene00003923	pas-2	mRNA	V	10770321	10771351	II	7867402	7318596	8353282	6.24543497440925	0.115142702217161	Distant eQTL	EIGEN 5% FDR	No	II	19	Yes	28	19, 19.5	54
D1054.9c.1	WBGene00008376	D1054.9	mRNA	V	10785803	10791057	V	14649731	12293869	15294340	7.32564424337854	0.143267693169745	Distant eQTL	EIGEN 5% FDR	Yes	NA	NA	NA	NA	NA	NA
D1054.9d.1	WBGene00008376	D1054.9	mRNA	V	10785801	10790811	I	1549172	993217	1938599	6.34808221869037	0.131063733755007	Distant eQTL	EIGEN 5% FDR	No	I	7.5	Yes	36	7.5	36
D1054.9d.1	WBGene00008376	D1054.9	mRNA	V	10785801	10790811	IV	4430374	3699373	6457100	8.48932768583553	0.171726510230679	Distant eQTL	BF 5% FDR	No	IV	28	Yes	108	27.5, 28	122
D1054.9d.1	WBGene00008376	D1054.9	mRNA	V	10785801	10790811	V	14654518	11216597	15302950	7.5597722734426	0.14075553852339	Distant eQTL	EIGEN 5% FDR	No	V	27	Yes	50	26, 26.5, 27	152
D1065.5a.1	WBGene00005421	srh-211	mRNA	V	4078061	4081383	V	4116419	2076606	14068470	50.4521632537953	0.716733934522594	Local eQTL	BF 5% FDR	Yes	NA	NA	NA	NA	NA	NA
D1069.4a.1	WBGene00017038	dmsr-4	mRNA	II	348174	357069	IV	13801745	13110416	14540434	6.16591280451141	0.113614197314515	Distant eQTL	EIGEN 5% FDR	No	IV	38.5	No	4	NA	NA
D1081.11.1	WBGene00050879	D1081.11	mRNA	I	8472556	8473481	V	20410593	19563918	20900332	6.27339647216616	0.116391407409631	Distant eQTL	EIGEN 5% FDR	No	V	45.5	Yes	72	44.5, 45, 45.5	151
D1081.19a.1	WBGene00304981	D1081.19	mRNA	I	8463356	8467224	I	8738362	3416900	12803092	10.7624646221112	0.210918144129184	Local eQTL	BF 5% FDR	No	NA	NA	NA	NA	NA	NA
D1081.19b.2	WBGene00304981	D1081.19	mRNA	I	8463319	8463831	I	8738362	3261566	13299914	22.7132701806375	0.395739894106637	Local eQTL	BF 5% FDR	No	NA	NA	NA	NA	NA	NA
D1086.11b.1	WBGene00044081	D1086.11	mRNA	V	14074613	14076725	V	4369135	2735494	5175241	6.8226001206199	0.144239668964739	Distant eQTL	EIGEN 5% FDR	No	V	14.5	Yes	44	14.5, 15	57
D1086.18.1	WBGene00045405	D1086.18	mRNA	V	14085889	14087186	V	13722936	11516185	14772600	6.21800991069424	0.121778854901878	Local eQTL	EIGEN 5% FDR	No	NA	NA	NA	NA	NA	NA
D1086.4a.1	WBGene00001864	him-5	mRNA	V	14090426	14092454	I	1636553	1090252	2073189	6.27248114727064	0.135654362984189	Distant eQTL	EIGEN 5% FDR	No	I	8.5	Yes	14	8.5	14
D1086.7.1	WBGene00008394	D1086.7	mRNA	V	14084270	14085811	II	3978307	3684888	4526844	7.25230810828389	0.298996473680457	Distant eQTL	EIGEN 5% FDR	No	II	12.5	No	8	NA	NA
D1086.7.1	WBGene00008394	D1086.7	mRNA	V	14084270	14085811	V	15169717	13568225	15994874	8.58333611540164	0.306840336375954	Distant eQTL	BF 5% FDR	No	V	28	No	2	NA	NA
D2005.4.2	WBGene00008399	D2005.4	mRNA	I	7814982	7819411	I	7917218	3540450	11391086	6.14681183063549	0.167180589230001	Local eQTL	EIGEN 5% FDR	No	NA	NA	NA	NA	NA	NA
D2005.5.2	WBGene00008400	drh-3	mRNA	I	7820767	7826384	IV	1144942	1029231	1385881	6.63163514230125	0.11671926783535	Distant eQTL	EIGEN 5% FDR	No	IV	6	No	1	NA	NA
D2005.6.1	WBGene00008401	D2005.6	mRNA	I	7785956	7793614	V	14649731	11396876	15984210	10.5581077329117	0.194901191244194	Distant eQTL	BF 5% FDR	Yes	NA	NA	NA	NA	NA	NA
D2007.2a.1	WBGene00017042	D2007.2	mRNA	III	8148963	8154621	III	6453825	5362673	8776499	7.61762188538965	0.141204274093057	Distant eQTL	BF 5% FDR	No	III	26.5	Yes	13	26, 26.5, 27, 27.5	78
D2007.4.1	WBGene00017044	mrpl-18	mRNA	III	8145015	8145974	III	7304548	6879961	7866694	6.27411991335162	0.115693590755495	Local eQTL	EIGEN 5% FDR	No	NA	NA	NA	NA	NA	NA
D2013.10.1	WBGene00006520	tag-175	mRNA	II	9323960	9324700	II	9349351	8712363	10947437	41.808017849059	0.678352656614416	Local eQTL	BF 5% FDR	No	NA	NA	NA	NA	NA	NA
D2023.1e.2	WBGene00014300	D2023.1	mRNA	V	11789550	11800545	V	4332518	3193598	5001295	6.34538673981014	0.127195720405037	Distant eQTL	EIGEN 5% FDR	No	V	14.5	Yes	44	14.5, 15	57
D2023.2a.1	WBGene00004258	pyc-1	mRNA	V	11817783	11822529	I	1181220	664678	1739195	6.43735182865499	0.12258954687045	Distant eQTL	EIGEN 5% FDR	No	I	6	No	4	NA	NA
D2023.4.1	WBGene00008408	D2023.4	mRNA	V	11825033	11825764	V	10864889	6979316	13629698	6.32627193327844	0.140895940266266	Local eQTL	EIGEN 5% FDR	No	NA	NA	NA	NA	NA	NA
D2023.5.2	WBGene00008409	mpst-1	mRNA	V	11825891	11827069	V	10037950	6457872	13722936	7.53129010655188	0.300753232154832	Distant eQTL	EIGEN 5% FDR	No	V	22.5	No	11	NA	NA
D2023.7.1	WBGene00000731	col-158	mRNA	V	11829582	11831220	III	3353294	2941327	4226117	6.60989487374766	0.151793947547688	Distant eQTL	EIGEN 5% FDR	No	III	20.5	Yes	29	20.5	29
D2023.7.1	WBGene00000731	col-158	mRNA	V	11829582	11831220	III	12099354	11784625	12403979	8.46414040309075	0.186155780561212	Distant eQTL	BF 5% FDR	No	III	42.5	No	7	NA	NA
D2023.7.1	WBGene00000731	col-158	mRNA	V	11829582	11831220	IV	16114207	15518135	16496848	7.43303093749844	0.135929750007518	Distant eQTL	EIGEN 5% FDR	No	IV	42	Yes	78	41.5, 42, 42.5	145
D2023.7.1	WBGene00000731	col-158	mRNA	V	11829582	11831220	V	17745063	16780160	18374467	6.21188391429751	0.143151438613215	Distant eQTL	EIGEN 5% FDR	No	V	33.5	Yes	12	33.5	12
D2023.8	WBGene00050970	D2023.8	pseudogenic_transcript	V	11814145	11814296	V	12023320	6799867	13764000	7.98931375638091	0.148157230607847	Local eQTL	BF 5% FDR	No	NA	NA	NA	NA	NA	NA
D2024.10	WBGene00044505	D2024.10	pseudogenic_transcript	IV	7251541	7252428	V	14396609	13049648	15233225	6.2527102874471	0.154814323289453	Distant eQTL	EIGEN 5% FDR	No	V	26.5	Yes	51	26, 26.5, 27	152
D2045.2.1	WBGene00008422	D2045.2	mRNA	III	10452753	10460551	IV	10940663	6475037	13258232	6.13824985927506	0.135182335200406	Distant eQTL	EIGEN 5% FDR	No	IV	32.5	Yes	23	30.5, 31, 31.5, 32, 32.5	110
D2062.1.1	WBGene00017055	D2062.1	mRNA	II	2631469	2633085	II	2622125	2054496	2862717	6.57695970571417	0.154594855066683	Local eQTL	EIGEN 5% FDR	No	NA	NA	NA	NA	NA	NA
D2062.4b.1	WBGene00017056	D2062.4	mRNA	II	2623402	2624727	II	2625621	2166339	2854363	6.26160192892436	0.153194924546804	Local eQTL	EIGEN 5% FDR	No	NA	NA	NA	NA	NA	NA
D2062.7.1	WBGene00017059	msrp-5	mRNA	II	2616934	2617338	II	2626577	1310072	3493217	16.2666765138037	0.374061040474283	Local eQTL	BF 5% FDR	No	NA	NA	NA	NA	NA	NA
D2063.3a.2	WBGene00017062	glrx-3	mRNA	V	4338854	4341310	V	4330245	2188300	13849401	10.6988613207545	0.200018337743244	Local eQTL	BF 5% FDR	No	NA	NA	NA	NA	NA	NA
D2063.3b.1	WBGene00017062	glrx-3	mRNA	V	4338877	4341312	V	4371412	2103344	5880208	41.3964260166166	0.66313158234564	Local eQTL	BF 5% FDR	No	NA	NA	NA	NA	NA	NA
D2085.5c.1	WBGene00008430	hgap-2	mRNA	II	8669353	8677878	II	3629604	3018501	4338908	7.010564735155	0.129749386547998	Distant eQTL	EIGEN 5% FDR	No	II	12	Yes	24	12	24
D2085.5c.1	WBGene00008430	hgap-2	mRNA	II	8669353	8677878	V	13709420	11396876	16626580	8.63413544291826	0.160107573467955	Distant eQTL	BF 5% FDR	No	V	26	Yes	51	26, 26.5, 27	152
D2089.8.1	WBGene00271706	D2089.8	mRNA	II	10662256	10662781	III	6604811	5896741	7160024	6.37699517108555	0.118757415164271	Distant eQTL	EIGEN 5% FDR	No	III	26.5	Yes	13	26, 26.5, 27, 27.5	78
D2092.8.1	WBGene00017068	D2092.8	mRNA	I	6620665	6621294	V	14649731	13598611	15294340	6.17941128465531	0.126269688361838	Distant eQTL	EIGEN 5% FDR	Yes	NA	NA	NA	NA	NA	NA
D2096.10.1	WBGene00017077	D2096.10	mRNA	IV	8387626	8394204	IV	7957120	5342758	12867385	6.66158274286337	0.133712952691879	Local eQTL	EIGEN 5% FDR	No	NA	NA	NA	NA	NA	NA
D2096.10.1	WBGene00017077	D2096.10	mRNA	IV	8387626	8394204	X	4563807	2863701	5542736	6.40662034600744	0.125737471067612	Distant eQTL	EIGEN 5% FDR	No	X	14	Yes	19	14	19
D2096.10.2	WBGene00017077	D2096.10	mRNA	IV	8387626	8394199	IV	9254991	5788448	12955926	9.10688051017059	0.228281128545138	Local eQTL	BF 5% FDR	No	NA	NA	NA	NA	NA	NA
D2096.11.1	WBGene00017078	D2096.11	mRNA	IV	8388853	8394205	IV	8752110	4197890	12899742	15.9935664545945	0.382385681007107	Local eQTL	BF 5% FDR	No	NA	NA	NA	NA	NA	NA
D2096.11.2	WBGene00017078	D2096.11	mRNA	IV	8388853	8394203	IV	8326752	4620584	12955926	8.15410491278551	0.159583348851868	Local eQTL	BF 5% FDR	No	NA	NA	NA	NA	NA	NA
D2096.13.1	WBGene00044953	D2096.13	mRNA	IV	8357938	8358592	II	9091122	8451682	9602438	6.2917684105223	0.116032402923091	Distant eQTL	EIGEN 5% FDR	No	II	19.5	Yes	26	19, 19.5	54
D2096.7b.1	WBGene00017074	D2096.7	mRNA	IV	8375727	8377630	IV	8461418	5939571	12877681	6.83969100519672	0.126503363695104	Local eQTL	EIGEN 5% FDR	No	NA	NA	NA	NA	NA	NA
D2096.7c.1	WBGene00017074	D2096.7	mRNA	IV	8375733	8377630	V	15294340	14649731	15891669	6.49844289871452	0.119993001792565	Distant eQTL	EIGEN 5% FDR	Yes	NA	NA	NA	NA	NA	NA
DC2.3a.1	WBGene00017080	lec-12	mRNA	V	204382	208389	V	23692	1191	1562943	13.6460246696462	0.40792110532503	Local eQTL	BF 5% FDR	No	NA	NA	NA	NA	NA	NA
DC2.3b.2	WBGene00017080	lec-12	mRNA	V	204376	209758	V	738822	1191	1750319	15.7249534676101	0.409597565580448	Local eQTL	BF 5% FDR	Yes	NA	NA	NA	NA	NA	NA
DC2.5a.1	WBGene00017082	DC2.5	mRNA	V	210145	212787	V	1714	1191	2056287	28.8238708413321	0.509128621833215	Local eQTL	BF 5% FDR	No	NA	NA	NA	NA	NA	NA
DC2.5a.1	WBGene00017082	DC2.5	mRNA	V	210145	212787	X	14966284	14707195	15411872	6.37766449766413	0.1884780372593	Distant eQTL	EIGEN 5% FDR	No	X	43	Yes	20	43	20
DC2.7b.1	WBGene00017083	kin-33	mRNA	V	232814	234668	V	423094	1191	1790020	27.8407548123526	0.564747041167749	Local eQTL	BF 5% FDR	Yes	NA	NA	NA	NA	NA	NA
DH11.3.2	WBGene00004005	pgp-11	mRNA	II	7995587	8000469	II	7033661	6267686	7707388	6.14283580485642	0.11886186526721	Local eQTL	EIGEN 5% FDR	No	NA	NA	NA	NA	NA	NA
DH11.5b.1	WBGene00008438	DH11.5	mRNA	II	7976608	7988186	V	20247813	19507269	20900332	6.54103153367774	0.120807508894923	Distant eQTL	EIGEN 5% FDR	Yes	NA	NA	NA	NA	NA	NA
DY3.5.1	WBGene00004115	pqn-26	mRNA	I	8771275	8777514	IV	4430374	3699373	6457100	6.50360710510468	0.135695586965365	Distant eQTL	EIGEN 5% FDR	No	IV	28	Yes	108	27.5, 28	122
DY3.5.1	WBGene00004115	pqn-26	mRNA	I	8771275	8777514	V	14654518	13594151	15302950	6.88101075832843	0.127872812987578	Distant eQTL	EIGEN 5% FDR	No	V	27	Yes	50	26, 26.5, 27	152
E01A2.2b.1	WBGene00017085	E01A2.2	mRNA	I	4132498	4135239	III	7788842	7258951	8636160	6.28301926825761	0.115864450548345	Distant eQTL	EIGEN 5% FDR	No	III	27	Yes	35	26, 26.5, 27, 27.5	78
E01A2.7.2	WBGene00017089	poml-2	mRNA	I	4142282	4144589	I	4316884	2820771	9915074	10.4731140313935	0.196954368765472	Local eQTL	BF 5% FDR	No	NA	NA	NA	NA	NA	NA
E01G4.1a.1	WBGene00008444	tbc-14	mRNA	II	13436923	13447593	II	13510131	12934310	15272855	37.2631874827211	0.764290991849547	Local eQTL	BF 5% FDR	No	NA	NA	NA	NA	NA	NA
E01G4.1a.2	WBGene00008444	tbc-14	mRNA	II	13436923	13447604	II	13510131	13002820	14794270	35.1641915145825	0.773911192582078	Local eQTL	BF 5% FDR	No	NA	NA	NA	NA	NA	NA
E01G4.5.1	WBGene00008447	E01G4.5	mRNA	II	13472401	13473995	II	13495889	13092155	14526037	27.1292800866731	0.685170188984584	Local eQTL	BF 5% FDR	No	NA	NA	NA	NA	NA	NA
E01G4.7	WBGene00045410	E01G4.7	pseudogenic_transcript	II	13477471	13478929	II	13495889	13002820	14258126	30.5770706361785	0.632764756242434	Local eQTL	BF 5% FDR	No	NA	NA	NA	NA	NA	NA
E01G6.1.1	WBGene00008449	E01G6.1	mRNA	X	12260881	12266561	IV	4430374	3699373	6457100	6.13420135649409	0.113526628430131	Distant eQTL	EIGEN 5% FDR	No	IV	28	Yes	108	27.5, 28	122
E01G6.3.1	WBGene00008451	cest-3	mRNA	X	12241627	12244657	X	12236098	10474409	12860970	12.184431731893	0.238538514103717	Local eQTL	BF 5% FDR	No	NA	NA	NA	NA	NA	NA
E02A10.3f.1	WBGene00008453	E02A10.3	mRNA	V	12586388	12588000	V	4331269	3182448	4999597	6.4094927296335	0.11829001738581	Distant eQTL	EIGEN 5% FDR	No	V	14.5	Yes	44	14.5, 15	57
E02C12.6.1	WBGene00017092	E02C12.6	mRNA	V	9369490	9371086	V	19945382	18687753	20900332	8.01748256683356	0.148682254432654	Distant eQTL	BF 5% FDR	Yes	NA	NA	NA	NA	NA	NA
E02C12.8c.2	WBGene00017093	E02C12.8	mRNA	V	9371574	9373613	III	2644030	2213183	2875086	6.27840543561915	0.121058952796326	Distant eQTL	EIGEN 5% FDR	No	III	16.5	Yes	13	16.5	13
E02H1.2.1	WBGene00008456	eral-1	mRNA	II	9588184	9589767	I	1549172	993217	1938599	6.54383445325063	0.0845062297393467	Distant eQTL	EIGEN 5% FDR	No	I	7.5	Yes	36	7.5	36
E02H1.2.1	WBGene00008456	eral-1	mRNA	II	9588184	9589767	II	10055669	8163605	10651124	9.78101516148038	0.250630124923225	Local eQTL	BF 5% FDR	No	NA	NA	NA	NA	NA	NA
E02H1.3.1	WBGene00006473	tag-124	mRNA	II	9591292	9592936	V	14444778	13166974	15294340	7.00075006459295	0.195260861192637	Distant eQTL	EIGEN 5% FDR	No	V	26.5	Yes	51	26, 26.5, 27	152
E02H1.4.2	WBGene00004050	parp-2	mRNA	II	9593031	9595165	II	12525946	12322956	12740479	6.2002620890436	0.114274660623662	Distant eQTL	EIGEN 5% FDR	No	II	28.5	No	3	NA	NA
E02H4.3b.1	WBGene00006517	madd-3	mRNA	X	14284757	14296658	V	19793012	18518103	20900332	6.32084448511501	0.119679188033425	Distant eQTL	EIGEN 5% FDR	No	V	44	No	5	NA	NA
E02H4.3d.1	WBGene00006517	madd-3	mRNA	X	14284757	14296658	X	13083108	12575289	13630767	7.27268853003298	0.147112013510802	Distant eQTL	EIGEN 5% FDR	No	X	31.5	No	5	NA	NA
E02H4.3e.1	WBGene00006517	madd-3	mRNA	X	14285476	14290940	V	19671203	18374467	20753513	6.20874588545774	0.11511392956308	Distant eQTL	EIGEN 5% FDR	No	V	43	No	5	NA	NA
E02H4.4.1	WBGene00008462	E02H4.4	mRNA	X	14257961	14262620	X	14214194	12736703	15861709	76.1260007227885	0.888046379335053	Local eQTL	BF 5% FDR	No	NA	NA	NA	NA	NA	NA
E02H4.6.2	WBGene00008464	E02H4.6	mRNA	X	14250509	14252142	X	14044929	13304703	14696495	11.3477346076971	0.208802231158572	Local eQTL	BF 5% FDR	No	NA	NA	NA	NA	NA	NA
E02H4.7.1	WBGene00077757	E02H4.7	mRNA	X	14256273	14257425	X	14188139	13332891	17254746	31.415136921021	0.584298670389787	Local eQTL	BF 5% FDR	No	NA	NA	NA	NA	NA	NA
E02H9.12	WBGene00305991	E02H9.12	pseudogenic_transcript	III	2456176	2457012	III	2449975	1975865	2847009	19.6055680775326	0.460842448175347	Local eQTL	BF 5% FDR	No	NA	NA	NA	NA	NA	NA
E02H9.2	WBGene00017100	E02H9.2	pseudogenic_transcript	III	2465413	2466901	III	2332063	1725974	2866913	49.2564752558228	0.660515809150439	Local eQTL	BF 5% FDR	No	NA	NA	NA	NA	NA	NA
E02H9.3a.1	WBGene00017101	E02H9.3	mRNA	III	2459042	2465081	III	2452510	2012152	2781955	6.35273651316108	0.126249218698809	Local eQTL	EIGEN 5% FDR	No	NA	NA	NA	NA	NA	NA
E02H9.3a.2	WBGene00017101	E02H9.3	mRNA	III	2461904	2465081	III	2473436	1863995	2788088	7.93205147084963	0.184872526533834	Local eQTL	BF 5% FDR	No	NA	NA	NA	NA	NA	NA
E02H9.3b.1	WBGene00017101	E02H9.3	mRNA	III	2462007	2464876	III	2292712	1814028	3483746	19.5102387816589	0.414054065622471	Local eQTL	BF 5% FDR	Yes	NA	NA	NA	NA	NA	NA
E02H9.7.1	WBGene00017105	E02H9.7	mRNA	III	2445243	2445674	I	13853090	12772086	14693080	6.45764609229261	0.0735297509707706	Distant eQTL	EIGEN 5% FDR	No	I	44	No	2	NA	NA
E02H9.9.1	WBGene00017106	E02H9.9	mRNA	III	2467284	2468302	III	2477040	1857632	2788107	10.6312737878093	0.302979674909029	Local eQTL	BF 5% FDR	No	NA	NA	NA	NA	NA	NA
E03E2.1.2	WBGene00017108	cyp-43A1	mRNA	X	5714279	5717601	II	9243856	8652170	9737554	6.26998845412474	0.115614262197742	Distant eQTL	EIGEN 5% FDR	No	II	19.5	Yes	26	19, 19.5	54
E03H4.8.1	WBGene00008476	E03H4.8	mRNA	I	12424412	12426850	I	12422178	4696683	14085152	25.9999738087697	0.442072119046217	Local eQTL	BF 5% FDR	No	NA	NA	NA	NA	NA	NA
E03H4.8.2	WBGene00008476	E03H4.8	mRNA	I	12424415	12426518	I	12422178	7282216	13922513	22.6705705057579	0.420346990831044	Local eQTL	BF 5% FDR	No	NA	NA	NA	NA	NA	NA
E04A4.4a.1	WBGene00001983	hoe-1	mRNA	IV	4739490	4744267	III	5030815	3497826	5711688	8.05114692530227	0.179930085476545	Distant eQTL	BF 5% FDR	No	III	25.5	No	5	NA	NA
E04D5.1a.2	WBGene00008480	eif-2A	mRNA	II	10416786	10419239	II	8843293	1493504	13141613	9.42752517746384	0.186059862551868	Distant eQTL	BF 5% FDR	No	II	19	Yes	28	19, 19.5	54
E04D5.3.2	WBGene00008482	cut-4	mRNA	II	10436135	10440096	II	1186497	775218	1664487	8.20750596922781	0.153598365270537	Distant eQTL	BF 5% FDR	No	II	2.5	Yes	184	2.5	184
E04F6.11a.1	WBGene00000530	clh-3	mRNA	II	7217943	7225662	II	7152183	5681839	8025320	13.2259015660773	0.329576921515583	Local eQTL	BF 5% FDR	No	NA	NA	NA	NA	NA	NA
E04F6.11f.1	WBGene00000530	clh-3	mRNA	II	7217948	7222997	II	7152183	5942476	8025320	8.53771748064427	0.200399360048218	Local eQTL	BF 5% FDR	No	NA	NA	NA	NA	NA	NA
E04F6.5a.2	WBGene00017125	acdh-12	mRNA	II	7192429	7194815	II	12943220	12716131	13125464	6.80683783608815	0.132125325332729	Distant eQTL	EIGEN 5% FDR	No	II	31	No	2	NA	NA
E04F6.8.2	WBGene00017127	E04F6.8	mRNA	II	7210731	7211386	II	7271017	6636759	7835292	6.28439590649987	0.19237859301987	Local eQTL	EIGEN 5% FDR	No	NA	NA	NA	NA	NA	NA
E04F6.9.2	WBGene00017128	E04F6.9	mRNA	II	7211623	7212161	II	6267686	5595528	7083390	7.45403279405761	0.138129420054858	Local eQTL	EIGEN 5% FDR	No	NA	NA	NA	NA	NA	NA
EEED8.14.2	WBGene00017142	EEED8.14	mRNA	II	5412711	5414056	II	5418371	4574488	6102248	6.79004576069193	0.126134820702308	Local eQTL	EIGEN 5% FDR	No	NA	NA	NA	NA	NA	NA
EEED8.16.2	WBGene00017144	brap-2	mRNA	II	5390232	5393192	III	8920680	8311987	9762697	7.17929678244868	0.133553000741117	Distant eQTL	EIGEN 5% FDR	No	III	27.5	Yes	18	26, 26.5, 27, 27.5	78
EEED8.8.1	WBGene00003583	ndx-6	mRNA	II	5388829	5390104	II	5404993	3998416	9969412	20.7728203789376	0.344684248338739	Local eQTL	BF 5% FDR	No	NA	NA	NA	NA	NA	NA
EGAP1.5a.1	WBGene00271775	EGAP1.5	mRNA	III	5931721	5932788	III	5819529	3131140	7624271	36.3803697120723	0.547053261357345	Local eQTL	BF 5% FDR	No	NA	NA	NA	NA	NA	NA
EGAP2.2.1	WBGene00017148	EGAP2.2	mRNA	II	5229994	5230782	II	5179383	4428551	5944790	6.39950665587511	0.231025290996729	Local eQTL	EIGEN 5% FDR	No	NA	NA	NA	NA	NA	NA
EGAP9.2.1	WBGene00001506	fut-2	mRNA	V	6573939	6575890	II	946924	303892	1604326	9.58895396779564	0.177537697050798	Distant eQTL	BF 5% FDR	No	II	2.5	Yes	184	2.5	184
F01D5.2.1	WBGene00008493	F01D5.2	mRNA	II	13998460	13999064	II	14014821	13477780	14540817	6.6887621201826	0.125949637934203	Local eQTL	EIGEN 5% FDR	No	NA	NA	NA	NA	NA	NA
F01D5.3.1	WBGene00008494	F01D5.3	mRNA	II	13999059	14000144	II	14014821	13557834	14540817	8.23882795322451	0.120932145167509	Local eQTL	BF 5% FDR	No	NA	NA	NA	NA	NA	NA
F01D5.7b.1	WBGene00008497	F01D5.7	mRNA	II	14008659	14010634	X	6906818	5866230	7646449	6.22627850262314	0.139819199258665	Distant eQTL	EIGEN 5% FDR	No	X	19	Yes	14	18.5, 19, 19.5	60
F01E11.1.1	WBGene00017154	ugt-57	mRNA	X	6991727	6994162	I	1549172	993217	1938599	7.3287645199083	0.150216934394561	Distant eQTL	EIGEN 5% FDR	No	I	7.5	Yes	36	7.5	36
F01E11.1.1	WBGene00017154	ugt-57	mRNA	X	6991727	6994162	II	13158734	12996369	13397524	6.67113571978116	0.133831275186856	Distant eQTL	EIGEN 5% FDR	No	II	33	No	9	NA	NA
F01E11.3.1	WBGene00017156	F01E11.3	mRNA	X	6967369	6983132	X	12850823	10702407	13503855	9.30696580758306	0.180806151449171	Distant eQTL	BF 5% FDR	No	X	30	No	11	NA	NA
F01F1.3.1	WBGene00017160	F01F1.3	mRNA	III	5872628	5874706	III	5409094	4546978	7760609	6.60771295606188	0.122081653957892	Local eQTL	EIGEN 5% FDR	No	NA	NA	NA	NA	NA	NA
F01F1.7.1	WBGene00017162	ddx-23	mRNA	III	5848838	5853269	III	8079796	5152584	8787039	7.5185370607606	0.214206741481601	Distant eQTL	EIGEN 5% FDR	No	III	27	Yes	35	26, 26.5, 27, 27.5	78
F01F1.9a.1	WBGene00017163	dnpp-1	mRNA	III	5861842	5863800	III	9932807	9089134	10777374	7.55875455785562	0.140098820732418	Distant eQTL	EIGEN 5% FDR	Yes	NA	NA	NA	NA	NA	NA
F01G4.3.1	WBGene00008502	skih-2	mRNA	IV	11135566	11142364	IV	12233805	5553943	14424269	9.84987998867595	0.182245155148423	Distant eQTL	BF 5% FDR	No	IV	33.5	Yes	14	33.5	14
F01G4.3.1	WBGene00008502	skih-2	mRNA	IV	11135566	11142364	V	10037950	5670411	13492184	7.55125956471303	0.139957990498461	Distant eQTL	EIGEN 5% FDR	No	V	22.5	No	11	NA	NA
F01G4.3.2	WBGene00008502	skih-2	mRNA	IV	11135563	11142364	IV	9183820	5553943	14284371	20.1971142237462	0.393030075034104	Distant eQTL	BF 5% FDR	No	IV	31.5	Yes	25	30.5, 31, 31.5, 32, 32.5	110
F01G4.3.2	WBGene00008502	skih-2	mRNA	IV	11135563	11142364	V	8285021	5670411	14654284	11.9904831297531	0.305072616488889	Distant eQTL	BF 5% FDR	No	V	21.5	No	3	NA	NA
F01G4.4b.1	WBGene00008503	F01G4.4	mRNA	IV	11143339	11146018	IV	10940663	6475037	13520367	8.72998271659877	0.164555429921358	Local eQTL	BF 5% FDR	No	NA	NA	NA	NA	NA	NA
F02A9.6.1	WBGene00001609	glp-1	mRNA	III	9092241	9099698	X	12717301	11767347	13271061	6.20373414659104	0.114341401178925	Distant eQTL	EIGEN 5% FDR	No	X	29.5	No	2	NA	NA
F02C9.3.1	WBGene00017174	tat-6	mRNA	V	3129103	3133412	X	11548574	10324665	12663567	6.48252739438992	0.158830988469729	Distant eQTL	EIGEN 5% FDR	No	X	25.5	No	1	NA	NA
F02D10.5.1	WBGene00001465	flr-1	mRNA	X	13452667	13456658	III	12368134	12071807	12857635	6.39289084973576	0.118515789379119	Distant eQTL	EIGEN 5% FDR	Yes	NA	NA	NA	NA	NA	NA
F02D8.2.1	WBGene00001701	grd-12	mRNA	V	14978505	14980248	IV	4430374	3699373	6457100	6.40278827605005	0.118706263382137	Distant eQTL	EIGEN 5% FDR	No	IV	28	Yes	108	27.5, 28	122
F02E11.3.1	WBGene00017181	F02E11.3	mRNA	II	3273437	3275023	II	3249418	2797814	3611666	7.95170009061677	0.180656712831141	Local eQTL	BF 5% FDR	Yes	NA	NA	NA	NA	NA	NA
F02E8.3.2	WBGene00000157	aps-2	mRNA	X	4458266	4459264	I	3904748	2842684	8556080	6.67179519124678	0.12347586617636	Distant eQTL	EIGEN 5% FDR	No	I	20	No	1	NA	NA
F02H6.1	WBGene00008534	F02H6.1	pseudogenic_transcript	IV	14199263	14201780	IV	14910524	10482193	16785392	19.8726962950638	0.476129554707253	Local eQTL	BF 5% FDR	No	NA	NA	NA	NA	NA	NA
F02H6.3a.1	WBGene00008536	F02H6.3	mRNA	IV	14203470	14205162	IV	14910524	12881571	16224947	27.53733713264	0.570878021823191	Local eQTL	BF 5% FDR	No	NA	NA	NA	NA	NA	NA
F02H6.3a.2	WBGene00008536	F02H6.3	mRNA	IV	14203427	14205357	I	10826462	6055656	11886472	7.92457545717405	0.0830410356580309	Distant eQTL	BF 5% FDR	No	I	27.5	No	4	NA	NA
F02H6.3a.2	WBGene00008536	F02H6.3	mRNA	IV	14203427	14205357	IV	14910524	12881571	15664367	26.128437225829	0.57387775626672	Local eQTL	BF 5% FDR	No	NA	NA	NA	NA	NA	NA
F02H6.3b.1	WBGene00008536	F02H6.3	mRNA	IV	14203427	14205354	IV	14910524	10515538	15995431	25.8535361725516	0.537963398012318	Local eQTL	BF 5% FDR	No	NA	NA	NA	NA	NA	NA
F02H6.4a	WBGene00008537	F02H6.4	pseudogenic_transcript	IV	14216113	14219159	IV	14420820	13561631	15517804	15.0707922461789	0.545995843315765	Local eQTL	BF 5% FDR	No	NA	NA	NA	NA	NA	NA
F02H6.4a	WBGene00008537	F02H6.4	pseudogenic_transcript	IV	14216113	14219159	V	16674284	16236905	17005251	6.46021074312151	0.0929660973929683	Distant eQTL	EIGEN 5% FDR	No	V	31	No	1	NA	NA
F02H6.4b	WBGene00008537	F02H6.4	pseudogenic_transcript	IV	14218892	14219159	IV	14811150	12009649	16218205	56.5317168465244	0.8276420313053	Local eQTL	BF 5% FDR	No	NA	NA	NA	NA	NA	NA
F02H6.4c	WBGene00008537	F02H6.4	pseudogenic_transcript	IV	14207564	14219159	IV	14420820	13357957	15981811	13.0811894827895	0.469604124646085	Local eQTL	BF 5% FDR	No	NA	NA	NA	NA	NA	NA
F02H6.6.1	WBGene00008539	F02H6.6	mRNA	IV	14229273	14230899	IV	14811150	12009649	16410833	19.1239838215393	0.523679672693703	Local eQTL	BF 5% FDR	No	NA	NA	NA	NA	NA	NA
F07A11.1.1	WBGene00008545	F07A11.1	mRNA	II	11588524	11592060	I	1207814	709938	1781097	6.40834097667057	0.118813112072869	Distant eQTL	EIGEN 5% FDR	Yes	NA	NA	NA	NA	NA	NA
F07B7.10.1	WBGene00001925	his-51	mRNA	V	8849788	8850171	II	2319784	7028	3265775	6.97112986186797	0.129131973713967	Distant eQTL	EIGEN 5% FDR	Yes	NA	NA	NA	NA	NA	NA
F07B7.11.1	WBGene00001928	his-54	mRNA	V	8853006	8853377	II	209512	7028	3127455	11.3932064210442	0.254884712902209	Distant eQTL	BF 5% FDR	No	II	2.5	Yes	184	2.5	184
F07B7.11.1	WBGene00001928	his-54	mRNA	V	8853006	8853377	V	8681460	5024107	13592121	9.52981068229335	0.225185317778125	Local eQTL	BF 5% FDR	No	NA	NA	NA	NA	NA	NA
F07B7.1.1	WBGene00017185	F07B7.1	mRNA	V	8872277	8873535	II	6994573	6221000	7949635	6.51874015608226	0.166100855096102	Distant eQTL	EIGEN 5% FDR	No	II	18.5	No	9	NA	NA
F07B7.1.1	WBGene00017185	F07B7.1	mRNA	V	8872277	8873535	V	17029962	16695067	18031225	8.15202146412014	0.1958270022571	Distant eQTL	BF 5% FDR	Yes	NA	NA	NA	NA	NA	NA
F07B7.2.1	WBGene00017186	F07B7.2	mRNA	V	8870259	8872003	V	16535765	15998936	16777102	7.18001700212567	0.217983196850302	Distant eQTL	EIGEN 5% FDR	No	V	30.5	Yes	12	30.5	12
F07B7.3.1	WBGene00001927	his-53	mRNA	V	8853670	8854053	II	2319784	7028	3265775	6.97112986186797	0.129131973713967	Distant eQTL	EIGEN 5% FDR	Yes	NA	NA	NA	NA	NA	NA
F07B7.4.1	WBGene00001926	his-52	mRNA	V	8850464	8850835	II	209512	7028	3127455	11.3932064210442	0.254884712902209	Distant eQTL	BF 5% FDR	No	II	2.5	Yes	184	2.5	184
F07B7.4.1	WBGene00001926	his-52	mRNA	V	8850464	8850835	V	8681460	5024107	13592121	9.52981068229335	0.225185317778125	Local eQTL	BF 5% FDR	No	NA	NA	NA	NA	NA	NA
F07B7.5.1	WBGene00001923	his-49	mRNA	V	8847943	8848353	V	9008821	5280803	13484984	9.75267923462798	0.180494330113202	Local eQTL	BF 5% FDR	No	NA	NA	NA	NA	NA	NA
F07C3.17	WBGene00304202	F07C3.17	pseudogenic_transcript	V	9228693	9229118	IV	4026629	3357610	5117686	6.11751402702583	0.157618464188033	Distant eQTL	EIGEN 5% FDR	No	IV	26.5	No	8	NA	NA
F07C6.4c.2	WBGene00008555	F07C6.4	mRNA	IV	12805925	12830109	IV	12827322	6797915	13695511	9.37598070334008	0.191760440396154	Local eQTL	BF 5% FDR	No	NA	NA	NA	NA	NA	NA
F07E5.12.1	WBGene00219315	F07E5.12	mRNA	II	2068354	2069160	II	1612208	7028	2797814	14.9149368138377	0.520657086712047	Local eQTL	BF 5% FDR	Yes	NA	NA	NA	NA	NA	NA
F07E5.8.1	WBGene00017213	F07E5.8	mRNA	II	2072221	2075596	II	2180709	7028	2797814	8.76837817960092	0.272365885489048	Local eQTL	BF 5% FDR	Yes	NA	NA	NA	NA	NA	NA
F07F6.6.1	WBGene00003774	nmr-1	mRNA	II	5440242	5446606	II	1186497	619231	1604326	7.41003636456857	0.137300930773371	Distant eQTL	EIGEN 5% FDR	No	II	2.5	Yes	184	2.5	184
F07F6.7.2	WBGene00017219	F07F6.7	mRNA	II	5422732	5423860	II	11279813	10691681	11756053	6.29873566433724	0.12630439732689	Distant eQTL	EIGEN 5% FDR	No	II	21.5	Yes	14	21.5	14
F07G6.7.1	WBGene00017226	fbxa-53	mRNA	X	1716253	1718579	III	763976	12249	1905583	10.8460007020206	0.173741233068021	Distant eQTL	BF 5% FDR	No	III	1.5	No	5	NA	NA
F07H5.13.1	WBGene00008563	F07H5.13	mRNA	II	8790557	8791437	II	13158734	12996369	13394583	6.98491433462707	0.152265326695055	Distant eQTL	EIGEN 5% FDR	No	II	33	No	9	NA	NA
F07H5.4	WBGene00014308	F07H5.4	pseudogenic_transcript	II	8786457	8787119	II	7867402	7318596	8353282	6.16379002798192	0.215942515774594	Local eQTL	EIGEN 5% FDR	No	NA	NA	NA	NA	NA	NA
F07H5.8.1	WBGene00008559	F07H5.8	mRNA	II	8801130	8804889	V	14649731	13598611	15294340	6.84076484823811	0.126523792891385	Distant eQTL	EIGEN 5% FDR	Yes	NA	NA	NA	NA	NA	NA
F08A7.1a.1	WBGene00045013	F08A7.1	mRNA	IV	17440642	17442144	IV	17201200	16669146	17333182	6.35076290344122	0.128920212423908	Local eQTL	EIGEN 5% FDR	No	NA	NA	NA	NA	NA	NA
F08A7.1c.1	WBGene00045013	F08A7.1	mRNA	IV	17440607	17442129	IV	16920466	15989049	17490095	9.75026395240105	0.194834027289856	Local eQTL	BF 5% FDR	No	NA	NA	NA	NA	NA	NA
F08A8.4.1	WBGene00008567	acox-1.4	mRNA	I	12951134	12954015	III	2125160	1745759	2531834	6.21125931249098	0.109365049073178	Distant eQTL	EIGEN 5% FDR	No	III	12.5	No	1	NA	NA
F08A8.4.2	WBGene00008567	acox-1.4	mRNA	I	12948772	12954015	I	11788608	9855337	12702898	6.84854443490798	0.120588900909684	Distant eQTL	EIGEN 5% FDR	No	I	32	Yes	14	32	14
F08A8.5a.1	WBGene00008568	F08A8.5	mRNA	I	12955328	12957902	IV	1220516	1118182	1544742	6.97812892356502	0.135073667239759	Distant eQTL	EIGEN 5% FDR	No	IV	6.5	No	6	NA	NA
F08A8.6.1	WBGene00006484	tag-138	mRNA	I	12934767	12937252	I	12959042	8481375	15058146	23.7590549242213	0.558530115860681	Local eQTL	BF 5% FDR	No	NA	NA	NA	NA	NA	NA
F08B1.1e.1	WBGene00006923	vhp-1	mRNA	II	5323276	5340247	V	14650622	13166974	15302894	7.56410502558748	0.140199343641578	Distant eQTL	EIGEN 5% FDR	Yes	NA	NA	NA	NA	NA	NA
F08B1.1e.1	WBGene00006923	vhp-1	mRNA	II	5323276	5340247	V	20030979	18899820	20900332	6.89442562874366	0.13330742243745	Distant eQTL	EIGEN 5% FDR	No	V	45	Yes	55	44.5, 45, 45.5	151
F08B12.4b.1	WBGene00008572	F08B12.4	mRNA	X	11407158	11407654	X	10984415	10116294	13121766	8.33642717030746	0.183561098833566	Local eQTL	BF 5% FDR	No	NA	NA	NA	NA	NA	NA
F08B4.1a.1	WBGene00000994	ints-6	mRNA	IV	8692081	8696553	IV	12626534	6137181	13455905	8.06606983991324	0.197172587654203	Distant eQTL	BF 5% FDR	No	IV	33.5	Yes	14	33.5	14
F08B4.1a.1	WBGene00000994	ints-6	mRNA	IV	8692081	8696553	V	10037950	6457872	13492184	6.67053560211968	0.170647762834822	Distant eQTL	EIGEN 5% FDR	No	V	22.5	No	11	NA	NA
F08B4.1a.1	WBGene00000994	ints-6	mRNA	IV	8692081	8696553	X	9484805	4961815	10299079	7.55812213398843	0.184069908839743	Distant eQTL	EIGEN 5% FDR	No	X	22.5	No	9	NA	NA
F08B4.1b.1	WBGene00000994	ints-6	mRNA	IV	8692082	8696564	I	12987942	11998938	14109069	6.27373594451422	0.134934775267496	Distant eQTL	EIGEN 5% FDR	No	I	39	No	8	NA	NA
F08B4.1b.1	WBGene00000994	ints-6	mRNA	IV	8692082	8696564	II	946924	619231	1412399	6.15071992016451	0.145686328996372	Distant eQTL	EIGEN 5% FDR	No	II	2.5	Yes	184	2.5	184
F08B4.2a.1	WBGene00000397	cdh-5	mRNA	IV	8668941	8676248	IV	7971848	5339074	12884643	6.98241527822904	0.179145863996013	Local eQTL	EIGEN 5% FDR	No	NA	NA	NA	NA	NA	NA
F08B4.2a.1	WBGene00000397	cdh-5	mRNA	IV	8668941	8676248	V	14447671	6830224	15272598	7.45257005147383	0.17060405768051	Distant eQTL	EIGEN 5% FDR	No	V	26.5	Yes	51	26, 26.5, 27	152
F08B4.2a.1	WBGene00000397	cdh-5	mRNA	IV	8668941	8676248	X	5442400	3599335	7863714	11.6220816135474	0.224435515280157	Distant eQTL	BF 5% FDR	No	X	16	No	2	NA	NA
F08B4.2c.1	WBGene00000397	cdh-5	mRNA	IV	8669142	8676602	II	14915657	13980386	15272855	6.61181666373487	0.198060999692419	Distant eQTL	EIGEN 5% FDR	No	II	42	No	9	NA	NA
F08B4.2c.1	WBGene00000397	cdh-5	mRNA	IV	8669142	8676602	V	14690552	7649351	15316959	7.33642981375927	0.211107049917023	Distant eQTL	EIGEN 5% FDR	No	V	27	Yes	50	26, 26.5, 27	152
F08B4.2c.1	WBGene00000397	cdh-5	mRNA	IV	8669142	8676602	V	19202418	17915654	20201477	7.21376357275585	0.216792564208306	Distant eQTL	EIGEN 5% FDR	No	V	40.5	No	3	NA	NA
F08B4.2c.1	WBGene00000397	cdh-5	mRNA	IV	8669142	8676602	X	7898062	548353	9351893	10.4915762215754	0.263638946024511	Distant eQTL	BF 5% FDR	No	X	20.5	Yes	18	20.5	18
F08B4.3	WBGene00017235	F08B4.3	pseudogenic_transcript	IV	8666252	8667177	IV	8752110	4044788	14022542	46.3959333656162	0.689144373298854	Local eQTL	BF 5% FDR	No	NA	NA	NA	NA	NA	NA
F08B4.5.2	WBGene00017237	pole-2	mRNA	IV	8682235	8686616	V	16017666	11466846	20900332	7.29377506307493	0.135108554995086	Distant eQTL	EIGEN 5% FDR	Yes	NA	NA	NA	NA	NA	NA
F08C6.1c.1	WBGene00000083	adt-2	mRNA	X	7586209	7595245	X	7597508	6486294	8753399	7.73487693942471	0.143402709712383	Local eQTL	BF 5% FDR	No	NA	NA	NA	NA	NA	NA
F08C6.4a.1	WBGene00006063	sto-1	mRNA	X	7562831	7564812	X	6298569	5041836	7144845	6.74020888164887	0.174521812975856	Distant eQTL	EIGEN 5% FDR	No	X	18	No	3	NA	NA
F08D12.10.1	WBGene00017253	sdz-9	mRNA	II	2772413	2773634	II	2773567	2444485	3140180	6.63721450603928	0.129037482231237	Local eQTL	EIGEN 5% FDR	No	NA	NA	NA	NA	NA	NA
F08D12.2.1	WBGene00017246	F08D12.2	mRNA	II	2781628	2783083	II	2761400	1678404	3577931	51.7392182812621	0.815728032709111	Local eQTL	BF 5% FDR	No	NA	NA	NA	NA	NA	NA
F08D12.6.1	WBGene00017249	fbxb-108	mRNA	II	2764964	2766046	II	2619532	2112565	3199849	7.5215550099429	0.209814799523714	Local eQTL	EIGEN 5% FDR	No	NA	NA	NA	NA	NA	NA
F08D12.8.1	WBGene00017251	fbxb-105	mRNA	II	2769794	2770888	II	2853609	2622464	3403305	6.35932647153884	0.100315802063544	Local eQTL	EIGEN 5% FDR	No	NA	NA	NA	NA	NA	NA
F08F1.4.1	WBGene00017258	F08F1.4	mRNA	X	8413430	8414195	I	12921	6415	1189297	6.47112672859365	0.130753659241408	Distant eQTL	EIGEN 5% FDR	No	I	0.5	No	7	NA	NA
F08F1.8.2	WBGene00006649	tth-1	mRNA	X	8422487	8423733	I	12101627	11283443	13056388	6.62091878304778	0.122333826008415	Distant eQTL	EIGEN 5% FDR	Yes	NA	NA	NA	NA	NA	NA
F08F1.9.1	WBGene00017259	F08F1.9	mRNA	X	8409787	8410854	IV	13321960	5788448	13944485	7.08484754639291	0.132569933367719	Distant eQTL	EIGEN 5% FDR	No	IV	36	Yes	15	36	15
F08F1.9.1	WBGene00017259	F08F1.9	mRNA	X	8409787	8410854	X	6895081	5836860	7625847	6.32145421409531	0.116602089941797	Distant eQTL	EIGEN 5% FDR	No	X	19	Yes	14	18.5, 19, 19.5	60
F08F3.10.1	WBGene00017266	F08F3.10	mRNA	V	5413320	5415073	I	11492030	7045340	12543414	7.72293666662658	0.143179050305113	Distant eQTL	BF 5% FDR	No	I	31	No	5	NA	NA
F08F3.8.1	WBGene00017264	F08F3.8	mRNA	V	5431367	5432599	III	2295805	1821251	2760029	12.1774036133115	0.217871192177763	Distant eQTL	BF 5% FDR	Yes	NA	NA	NA	NA	NA	NA
F08F8.10a.1	WBGene00017275	F08F8.10	mRNA	III	7354159	7357395	III	8065619	5767019	9818989	11.7077842967232	0.40756775952239	Local eQTL	BF 5% FDR	No	NA	NA	NA	NA	NA	NA
F08F8.10a.1	WBGene00017275	F08F8.10	mRNA	III	7354159	7357395	IV	2306315	1873137	2851273	6.62768318002789	0.119110360285216	Distant eQTL	EIGEN 5% FDR	No	IV	19	No	2	NA	NA
F08F8.10b.1	WBGene00017275	F08F8.10	mRNA	III	7354159	7357393	III	7352397	4546978	10048264	107.969314685269	0.940505368544445	Local eQTL	BF 5% FDR	No	NA	NA	NA	NA	NA	NA
F08F8.9a.1	WBGene00017274	F08F8.9	mRNA	III	7349291	7357397	III	7352397	5096057	10439971	40.4548753332353	0.644314805577048	Local eQTL	BF 5% FDR	No	NA	NA	NA	NA	NA	NA
F08F8.9a.2	WBGene00017274	F08F8.9	mRNA	III	7349291	7354090	III	7529272	5710910	10195710	13.9571311216727	0.305812310392411	Local eQTL	BF 5% FDR	No	NA	NA	NA	NA	NA	NA
F08F8.9b.1	WBGene00017274	F08F8.9	mRNA	III	7349298	7353973	III	7759107	7237739	8529467	6.29057680630064	0.116009529233121	Local eQTL	EIGEN 5% FDR	No	NA	NA	NA	NA	NA	NA
F08G12.1.1	WBGene00008585	F08G12.1	mRNA	X	11302015	11305873	X	12826915	12117803	13410133	7.24365790943962	0.137161783177319	Distant eQTL	EIGEN 5% FDR	No	X	30	No	11	NA	NA
F08G2.1.1	WBGene00001918	his-44	mRNA	II	13826730	13827098	II	13847471	13368803	14183711	9.07949800884862	0.184388999508118	Local eQTL	BF 5% FDR	No	NA	NA	NA	NA	NA	NA
F08G2.2.1	WBGene00001917	his-43	mRNA	II	13827326	13827709	II	13781476	13296172	15272855	35.0018368654937	0.577962524398202	Local eQTL	BF 5% FDR	No	NA	NA	NA	NA	NA	NA
F08G2.3.1	WBGene00001916	his-42	mRNA	II	13828287	13828697	II	13817664	12953067	14533054	25.6731233671454	0.477638206928564	Local eQTL	BF 5% FDR	No	NA	NA	NA	NA	NA	NA
F08G5.5a.1	WBGene00008583	ugt-65	mRNA	IV	12420683	12432636	IV	12490472	6242122	13822273	18.8841507556638	0.378431956793362	Local eQTL	BF 5% FDR	No	NA	NA	NA	NA	NA	NA
F08H9.6.2	WBGene00008594	clec-57	mRNA	V	14469217	14472452	V	14068470	12084488	15280083	8.41307912697075	0.20416392122798	Local eQTL	BF 5% FDR	No	NA	NA	NA	NA	NA	NA
F08H9.8.1	WBGene00008596	clec-54	mRNA	V	14476903	14479003	V	13358530	7626625	15312399	8.7337317183709	0.333975681664913	Distant eQTL	BF 5% FDR	No	V	25.5	No	9	NA	NA
F08H9.9.2	WBGene00008597	clec-55	mRNA	V	14479284	14482308	V	13411831	9697708	14507337	6.60253015868	0.201851220540498	Distant eQTL	EIGEN 5% FDR	No	V	25.5	No	9	NA	NA
F09B12.1a.1	WBGene00008605	mlt-9	mRNA	X	15101787	15107764	I	13312810	12421147	14326945	6.71898735897155	0.134422203423289	Distant eQTL	EIGEN 5% FDR	No	I	40.5	No	2	NA	NA
F09B12.1a.1	WBGene00008605	mlt-9	mRNA	X	15101787	15107764	IV	4430374	3675198	6457100	10.2487994243961	0.190231582003349	Distant eQTL	BF 5% FDR	No	IV	28	Yes	108	27.5, 28	122
F09B12.1a.1	WBGene00008605	mlt-9	mRNA	X	15101787	15107764	V	14649731	11936434	16059973	8.1962823771071	0.152695252537375	Distant eQTL	BF 5% FDR	Yes	NA	NA	NA	NA	NA	NA
F09B12.1b.2	WBGene00008605	mlt-9	mRNA	X	15101786	15107967	V	14649731	13594151	15302950	6.43585388328163	0.148697751447161	Distant eQTL	EIGEN 5% FDR	Yes	NA	NA	NA	NA	NA	NA
F09B12.3.1	WBGene00008607	F09B12.3	mRNA	X	15095343	15097954	X	15387225	14936860	15774933	6.79939222142835	0.12573645850872	Local eQTL	EIGEN 5% FDR	No	NA	NA	NA	NA	NA	NA
F09B9.4.2	WBGene00008603	F09B9.4	mRNA	X	10160627	10161810	X	10020156	8828140	12380441	8.61301361291784	0.172261361003523	Local eQTL	BF 5% FDR	No	NA	NA	NA	NA	NA	NA
F09C12.7.1	WBGene00003462	msp-74	mRNA	II	5115102	5115335	I	12987942	11998938	14109069	6.55304003620173	0.185241692493366	Distant eQTL	EIGEN 5% FDR	No	I	39	No	8	NA	NA
F09C3.3.1	WBGene00008611	fbxb-68	mRNA	I	14285937	14287077	I	14307332	13162028	15058146	10.1217641996188	0.2360281638091	Local eQTL	BF 5% FDR	No	NA	NA	NA	NA	NA	NA
F09C3.4.1	WBGene00008612	fbxa-103	mRNA	I	14287834	14295898	I	14307332	11174292	15058146	25.1945392583596	0.534122706983987	Local eQTL	BF 5% FDR	No	NA	NA	NA	NA	NA	NA
F09C6.12.1	WBGene00044182	F09C6.12	mRNA	V	16882868	16883254	V	17762580	16629320	18511859	8.73769781652289	0.167246366888607	Local eQTL	BF 5% FDR	No	NA	NA	NA	NA	NA	NA
F09C6.4	WBGene00005651	srp-10	pseudogenic_transcript	V	16896358	16897728	II	946924	574419	1670372	8.27132157609285	0.147078016650467	Distant eQTL	BF 5% FDR	No	II	2.5	Yes	184	2.5	184
F09E10.1.1	WBGene00017294	F09E10.1	mRNA	X	1502790	1503278	X	1519697	303285	3330828	13.6530588976034	0.277717370946481	Local eQTL	BF 5% FDR	No	NA	NA	NA	NA	NA	NA
F09E5.1.2	WBGene00004034	pkc-3	mRNA	II	5376844	5384173	X	12575289	11290182	13083108	6.48420311417594	0.112187178310303	Distant eQTL	EIGEN 5% FDR	No	X	28.5	Yes	33	28.5	33
F09E5.3.2	WBGene00017283	F09E5.3	mRNA	II	5373280	5375170	II	5418371	4546818	6387299	8.62257165313815	0.168207263002531	Local eQTL	BF 5% FDR	No	NA	NA	NA	NA	NA	NA
F09E5.9	WBGene00017287	F09E5.9	pseudogenic_transcript	II	5346804	5347602	III	13280214	12301908	13772968	6.94861402659468	0.145025897744519	Distant eQTL	EIGEN 5% FDR	No	III	48.5	No	6	NA	NA
F09E8.2a.1	WBGene00008624	crld-1	mRNA	IV	13150591	13154441	IV	12855364	8129515	15008034	16.9567299763588	0.363264390396392	Local eQTL	BF 5% FDR	No	NA	NA	NA	NA	NA	NA
F09E8.6.1	WBGene00003533	nas-14	mRNA	IV	13170544	13173694	V	12294693	7649351	15294340	6.77241076599486	0.155622200148674	Distant eQTL	EIGEN 5% FDR	No	V	24.5	Yes	19	24.5	19
F09E8.6.1	WBGene00003533	nas-14	mRNA	IV	13170544	13173694	X	6526258	5382505	7342027	7.11292473451531	0.165046606137068	Distant eQTL	EIGEN 5% FDR	No	X	18.5	Yes	21	18.5, 19, 19.5	60
F09F7.3.2	WBGene00017300	rpc-2	mRNA	III	5557363	5564841	III	5105911	4068082	5748591	6.96167505766353	0.128821608313094	Local eQTL	EIGEN 5% FDR	No	NA	NA	NA	NA	NA	NA
F09F7.4a.1	WBGene00017301	hach-1	mRNA	III	5555450	5557318	V	4790428	4093324	5923337	6.91492284760828	0.127933671458056	Distant eQTL	EIGEN 5% FDR	No	V	16	No	4	NA	NA
F09F7.5a.2	WBGene00017302	F09F7.5	mRNA	III	5546987	5551248	III	5477840	4613198	6420981	6.65079783222031	0.131608481273558	Local eQTL	EIGEN 5% FDR	No	NA	NA	NA	NA	NA	NA
F09F9.2.1	WBGene00017307	F09F9.2	mRNA	X	4110442	4111474	II	13265642	13093425	13605531	6.43053694210622	0.139482056758578	Distant eQTL	EIGEN 5% FDR	No	II	34.5	Yes	42	34.5	42
F09F9.2.1	WBGene00017307	F09F9.2	mRNA	X	4110442	4111474	V	12294693	7649351	13849401	6.3309924770223	0.140811255936893	Distant eQTL	EIGEN 5% FDR	No	V	24.5	Yes	19	24.5	19
F09G8.2.1	WBGene00007056	crn-7	mRNA	III	8268531	8270684	II	7284002	6640259	7949635	6.32912572594102	0.17006690671781	Distant eQTL	EIGEN 5% FDR	No	II	19	Yes	28	19, 19.5	54
F09G8.2.1	WBGene00007056	crn-7	mRNA	III	8268531	8270684	V	18577612	17874073	20900332	6.62137644236553	0.172979723761172	Distant eQTL	EIGEN 5% FDR	No	V	37.5	No	2	NA	NA
F09G8.5.1	WBGene00017320	F09G8.5	mRNA	III	8254975	8257737	I	1207814	709938	1780524	6.81530996486634	0.234677753539222	Distant eQTL	EIGEN 5% FDR	Yes	NA	NA	NA	NA	NA	NA
F09G8.5.1	WBGene00017320	F09G8.5	mRNA	III	8254975	8257737	III	7469275	7035129	8065619	6.36940658692691	0.198627239272106	Local eQTL	EIGEN 5% FDR	No	NA	NA	NA	NA	NA	NA
F09G8.5.1	WBGene00017320	F09G8.5	mRNA	III	8254975	8257737	V	4375888	3594707	12397073	8.12637461431041	0.262199127531443	Distant eQTL	BF 5% FDR	No	V	14.5	Yes	44	14.5, 15	57
F09G8.7.2	WBGene00017321	F09G8.7	mRNA	III	8267824	8268357	III	8353285	7376248	10580816	24.6060509150123	0.590905389895289	Local eQTL	BF 5% FDR	No	NA	NA	NA	NA	NA	NA
F10B5.2.2	WBGene00008639	F10B5.2	mRNA	II	8144760	8147250	II	8147200	7740739	8699190	6.57942675757736	0.220387882853991	Local eQTL	EIGEN 5% FDR	No	NA	NA	NA	NA	NA	NA
F10B5.3.1	WBGene00008640	F10B5.3	mRNA	II	8147190	8150030	I	727377	6415	1211149	6.36123298140601	0.15189009601933	Distant eQTL	EIGEN 5% FDR	No	I	3.5	Yes	14	3, 3.5	27
F10B5.8.1	WBGene00008642	ints-11	mRNA	II	8141210	8143478	II	8094901	7690779	8719947	11.2222671971014	0.301622635926978	Local eQTL	BF 5% FDR	No	NA	NA	NA	NA	NA	NA
F10C1.7e.1	WBGene00002054	ifb-2	mRNA	II	5750200	5753978	II	5751901	4566238	6639273	12.4183305744085	0.280926621803139	Local eQTL	BF 5% FDR	No	NA	NA	NA	NA	NA	NA
F10C1.8.1	WBGene00017327	F10C1.8	mRNA	II	5754468	5756705	II	5751901	4566238	8555186	10.8670555047056	0.257335163790298	Local eQTL	BF 5% FDR	No	NA	NA	NA	NA	NA	NA
F10C1.8.2	WBGene00017327	F10C1.8	mRNA	II	5754416	5756705	II	5747196	4244581	7838876	31.1392972394882	0.734875937740025	Local eQTL	BF 5% FDR	No	NA	NA	NA	NA	NA	NA
F10C1.9b.1	WBGene00044296	F10C1.9	mRNA	II	5743126	5745284	II	5697717	3811724	10456862	16.8493575893327	0.297712115690415	Local eQTL	BF 5% FDR	No	NA	NA	NA	NA	NA	NA
F10C5.2.1	WBGene00017328	nemp-1	mRNA	III	472317	475357	III	519173	12249	930341	8.09904214238872	0.177079351042183	Local eQTL	BF 5% FDR	No	NA	NA	NA	NA	NA	NA
F10C5.3.1	WBGene00305067	F10C5.3	mRNA	III	483883	485927	V	15886892	15293840	16061098	7.3876004283037	0.136878199833936	Distant eQTL	EIGEN 5% FDR	No	V	29.5	No	8	NA	NA
F10D11.6a.1	WBGene00008652	F10D11.6	mRNA	I	8445347	8450994	II	946924	619231	1412399	6.34589914764886	0.135766606111675	Distant eQTL	EIGEN 5% FDR	No	II	2.5	Yes	184	2.5	184
F10D2.8a.1	WBGene00017334	F10D2.8	mRNA	V	7150227	7150692	V	6127661	4519114	15149192	15.614884119862	0.357528270491416	Distant eQTL	BF 5% FDR	No	V	20	No	2	NA	NA
F10D2.8b.1	WBGene00017334	F10D2.8	mRNA	V	7148688	7150686	II	2476363	1604326	3264531	7.02790597939471	0.0134218579992545	Distant eQTL	EIGEN 5% FDR	Yes	NA	NA	NA	NA	NA	NA
F10D2.8b.1	WBGene00017334	F10D2.8	mRNA	V	7148688	7150686	V	7598251	4375888	14285956	25.4428857044828	0.587999356793372	Local eQTL	BF 5% FDR	Yes	NA	NA	NA	NA	NA	NA
F10D2.8b.1	WBGene00017334	F10D2.8	mRNA	V	7148688	7150686	V	18800388	17895657	19998908	7.87943684430124	0.0694952359927154	Distant eQTL	BF 5% FDR	No	V	38.5	No	7	NA	NA
F10D7.5c.1	WBGene00017342	F10D7.5	mRNA	X	17383125	17386535	IV	12844121	8200958	17024707	7.3006152387842	0.142329569070509	Distant eQTL	EIGEN 5% FDR	No	IV	34	No	7	NA	NA
F10E7.11.1	WBGene00017352	F10E7.11	mRNA	II	7120517	7132031	II	7389588	4345074	11788515	168.873571751991	0.981772479964808	Local eQTL	BF 5% FDR	No	NA	NA	NA	NA	NA	NA
F10E7.1.1	WBGene00017343	F10E7.1	mRNA	II	7126757	7128926	II	7033661	6267686	7707388	6.27780878671099	0.124354867020547	Local eQTL	EIGEN 5% FDR	No	NA	NA	NA	NA	NA	NA
F10E7.2.1	WBGene00017344	F10E7.2	mRNA	II	7122234	7124411	II	6882120	2797530	10946941	55.5646732945328	0.726796907666229	Local eQTL	BF 5% FDR	No	NA	NA	NA	NA	NA	NA
F10E7.8c.1	WBGene00017349	farl-11	mRNA	II	7101533	7102202	X	10512869	9728324	11912261	6.16150044400643	0.147127803698649	Distant eQTL	EIGEN 5% FDR	No	X	23.5	No	7	NA	NA
F10E9.4.1	WBGene00017356	F10E9.4	mRNA	III	8307620	8309808	III	8249676	5153370	10164544	10.7676758417465	0.210065392604265	Local eQTL	BF 5% FDR	No	NA	NA	NA	NA	NA	NA
F10E9.5.1	WBGene00017357	F10E9.5	mRNA	III	8307592	8309808	III	8876716	7271706	10164544	7.62303621972648	0.141305888901996	Local eQTL	BF 5% FDR	No	NA	NA	NA	NA	NA	NA
F10E9.6c.1	WBGene00003243	mig-10	mRNA	III	8279108	8305571	III	9479950	2087722	10241854	12.0538270828738	0.22104556926672	Distant eQTL	BF 5% FDR	No	III	28	No	4	NA	NA
F10F2.1a.1	WBGene00004760	sel-2	mRNA	III	4596059	4612384	X	7897043	7285474	12705549	6.37431096260091	0.128057623952846	Distant eQTL	EIGEN 5% FDR	No	X	20.5	Yes	18	20.5	18
F10F2.1b.1	WBGene00004760	sel-2	mRNA	III	4596134	4612334	I	11613981	4791537	13681735	12.4990732611308	0.22867533801815	Distant eQTL	BF 5% FDR	No	I	32	Yes	14	32	14
F10F2.3.1	WBGene00008655	lips-3	mRNA	III	4616479	4618893	V	14649731	13166974	15294340	7.10662956408786	0.131570148231535	Distant eQTL	EIGEN 5% FDR	Yes	NA	NA	NA	NA	NA	NA
F10F2.9.1	WBGene00004118	pqn-29	mRNA	III	4643932	4646346	IV	4430374	3699373	6453908	9.06851445346765	0.17855344994206	Distant eQTL	BF 5% FDR	No	IV	28	Yes	108	27.5, 28	122
F10F2.9.1	WBGene00004118	pqn-29	mRNA	III	4643932	4646346	V	14649731	11238035	15310126	9.69689626209103	0.179488036964557	Distant eQTL	BF 5% FDR	Yes	NA	NA	NA	NA	NA	NA
F10G2.11	WBGene00271802	F10G2.11	pseudogenic_transcript	V	7334403	7335627	II	946924	567837	1462989	7.69326731934753	0.155730037521017	Distant eQTL	BF 5% FDR	No	II	2.5	Yes	184	2.5	184
F10G7.2.1	WBGene00006626	tsn-1	mRNA	II	4706821	4710171	II	6854401	4290813	8969116	9.24055872310413	0.364979098769431	Distant eQTL	BF 5% FDR	No	II	18.5	No	9	NA	NA
F10G7.2.2	WBGene00006626	tsn-1	mRNA	II	4706813	4710158	II	4784426	3742673	5663464	7.08632148030989	0.195521380716195	Local eQTL	EIGEN 5% FDR	No	NA	NA	NA	NA	NA	NA
F10G7.6	WBGene00017370	F10G7.6	pseudogenic_transcript	II	4691227	4693075	II	6837659	2777408	7570322	7.88913057201925	0.254824504030998	Distant eQTL	BF 5% FDR	No	II	18.5	No	9	NA	NA
F10G8.9b.1	WBGene00008667	F10G8.9	mRNA	I	10048085	10050686	III	3192003	2879590	3908115	6.3208774143146	0.12143068506823	Distant eQTL	EIGEN 5% FDR	No	III	20	No	8	NA	NA
F11A10.4b.1	WBGene00008685	mon-2	mRNA	IV	12096779	12105786	IV	10931703	6471602	13987588	7.00742496744484	0.281554352491666	Distant eQTL	EIGEN 5% FDR	No	IV	32.5	Yes	23	30.5, 31, 31.5, 32, 32.5	110
F11A10.7.1	WBGene00008688	rbm-34	mRNA	IV	12085420	12087060	IV	11064615	6526361	13281749	6.87020282119493	0.152939985692035	Distant eQTL	EIGEN 5% FDR	No	IV	32.5	Yes	23	30.5, 31, 31.5, 32, 32.5	110
F11A5.12.1	WBGene00008678	stdh-2	mRNA	V	16224327	16225655	V	15994868	7447217	17901139	14.8274317722866	0.408608153037515	Local eQTL	BF 5% FDR	Yes	NA	NA	NA	NA	NA	NA
F11A6.15b.1	WBGene00206532	F11A6.15	mRNA	I	11686089	11686948	I	11458256	8099472	12182903	6.12846745254653	0.139240656369698	Local eQTL	EIGEN 5% FDR	No	NA	NA	NA	NA	NA	NA
F11A6.1a.1	WBGene00002232	kpc-1	mRNA	I	11675945	11680975	I	11584708	4479282	14085152	64.0949123360625	0.756590169182216	Local eQTL	BF 5% FDR	No	NA	NA	NA	NA	NA	NA
F11A6.1a.2	WBGene00002232	kpc-1	mRNA	I	11675939	11680977	I	11834253	4326017	14106800	45.7060896521951	0.632407454413342	Local eQTL	BF 5% FDR	No	NA	NA	NA	NA	NA	NA
F11C1.6a.1	WBGene00003623	nhr-25	mRNA	X	13008493	13013962	IV	11215804	5953406	13310933	9.37715503796836	0.254948526746317	Distant eQTL	BF 5% FDR	No	IV	32.5	Yes	23	30.5, 31, 31.5, 32, 32.5	110
F11C3.1.1	WBGene00008695	F11C3.1	mRNA	I	14867924	14871365	I	14878001	12121918	15058146	26.4465736055268	0.466405140952846	Local eQTL	BF 5% FDR	No	NA	NA	NA	NA	NA	NA
F11C3.2.1	WBGene00006845	unc-122	mRNA	I	14872112	14875433	I	1536513	987047	1918566	6.78029578147458	0.145221940723571	Distant eQTL	EIGEN 5% FDR	No	I	7.5	Yes	36	7.5	36
F11C3.2.1	WBGene00006845	unc-122	mRNA	I	14872112	14875433	I	13989722	12862146	14710482	7.29474837907602	0.168513408531018	Local eQTL	EIGEN 5% FDR	No	NA	NA	NA	NA	NA	NA
F11C3.2.1	WBGene00006845	unc-122	mRNA	I	14872112	14875433	II	473231	7028	914265	6.93662503106206	0.129311971024529	Distant eQTL	EIGEN 5% FDR	No	II	2.5	Yes	184	2.5	184
F11C3.2.1	WBGene00006845	unc-122	mRNA	I	14872112	14875433	V	14654518	13624982	15978625	8.0433538445111	0.14916422010491	Distant eQTL	BF 5% FDR	No	V	27	Yes	50	26, 26.5, 27	152
F11C7.5.1	WBGene00003891	osm-11	mRNA	X	17420220	17421582	V	18109630	17684026	19548641	6.13353664420748	0.112991347013455	Distant eQTL	EIGEN 5% FDR	No	V	34.5	Yes	12	34.5	12
F11C7.7.1	WBGene00017379	F11C7.7	mRNA	X	17398593	17399357	V	20030979	15975941	20900332	7.21296571218071	0.133582080323418	Distant eQTL	EIGEN 5% FDR	No	V	45	Yes	55	44.5, 45, 45.5	151
F11D5.5.1	WBGene00017382	F11D5.5	mRNA	X	3302070	3304031	X	3299631	1584403	5371554	9.58412527691191	0.184535895125222	Local eQTL	BF 5% FDR	No	NA	NA	NA	NA	NA	NA
F11E6.11a.1	WBGene00023501	F11E6.11	mRNA	IV	17442933	17443736	IV	17383084	16424703	17490095	11.841278185741	0.217378621932788	Local eQTL	BF 5% FDR	Yes	NA	NA	NA	NA	NA	NA
F11E6.7.2	WBGene00008710	F11E6.7	mRNA	IV	17457830	17461280	I	1654023	1097132	2090527	6.20861523620231	0.141047774792622	Distant eQTL	EIGEN 5% FDR	No	I	8.5	Yes	14	8.5	14
F11E6.9.1	WBGene00008712	F11E6.9	mRNA	IV	17474243	17475382	IV	17417835	4367732	17490095	19.5762277432882	0.357894122997577	Local eQTL	BF 5% FDR	No	NA	NA	NA	NA	NA	NA
F11F1.1a.1	WBGene00008714	F11F1.1	mRNA	III	13395562	13400563	III	12725522	11907248	13772968	19.4487931271748	0.341371620665569	Local eQTL	BF 5% FDR	No	NA	NA	NA	NA	NA	NA
F11F1.1b.1	WBGene00008714	F11F1.1	mRNA	III	13395603	13399813	III	13061998	11260416	13772968	81.4683196016542	0.835165446971892	Local eQTL	BF 5% FDR	No	NA	NA	NA	NA	NA	NA
F11G11.12.1	WBGene00000649	col-73	mRNA	II	4872098	4873129	V	14654518	13594151	15310126	7.9756741712587	0.147902913489454	Distant eQTL	BF 5% FDR	No	V	27	Yes	50	26, 26.5, 27	152
F11G11.5.2	WBGene00017385	F11G11.5	mRNA	II	4857921	4859152	II	5067883	3781677	5821301	9.19338249284688	0.2235495267353	Local eQTL	BF 5% FDR	No	NA	NA	NA	NA	NA	NA
F11G11.8.1	WBGene00017386	nspd-5	mRNA	II	4860145	4860360	II	4837879	3693216	7298815	57.8767598363867	0.859494879738904	Local eQTL	BF 5% FDR	No	NA	NA	NA	NA	NA	NA
F11H8.3.2	WBGene00000597	col-8	mRNA	III	7019583	7020606	III	7010237	6256825	8843374	10.8120710239862	0.266776555844009	Local eQTL	BF 5% FDR	No	NA	NA	NA	NA	NA	NA
F12A10.2	WBGene00017391	F12A10.2	pseudogenic_transcript	II	5494703	5495682	III	9880014	9105162	10677209	6.39228853056751	0.137278748058337	Distant eQTL	EIGEN 5% FDR	No	III	28.5	No	8	NA	NA
F12A10.2	WBGene00017391	F12A10.2	pseudogenic_transcript	II	5494703	5495682	V	10343103	6522625	13568225	6.17378580813289	0.113765609460222	Distant eQTL	EIGEN 5% FDR	No	V	23	Yes	22	23, 23.5	35
F12A10.2	WBGene00017391	F12A10.2	pseudogenic_transcript	II	5494703	5495682	X	4562158	2863701	5540281	6.77522535271284	0.125276304183534	Distant eQTL	EIGEN 5% FDR	No	X	14	Yes	19	14	19
F12E12.11.1	WBGene00044811	F12E12.11	mRNA	II	3742465	3743831	II	384496	7028	874601	6.21600361167419	0.1205546358577	Distant eQTL	EIGEN 5% FDR	No	II	2.5	Yes	184	2.5	184
F12E12.11.1	WBGene00044811	F12E12.11	mRNA	II	3742465	3743831	II	3739833	3497438	4338908	7.73680959713395	0.143438909470647	Local eQTL	BF 5% FDR	No	NA	NA	NA	NA	NA	NA
F12E12.1.1	WBGene00017402	F12E12.1	mRNA	II	3741878	3742509	II	3813553	2944441	4566238	38.7639817420569	0.572361613394732	Local eQTL	BF 5% FDR	No	NA	NA	NA	NA	NA	NA
F12F6.8	WBGene00008723	F12F6.8	pseudogenic_transcript	IV	11554489	11558261	IV	11530963	6235762	13358034	10.91851877322	0.258623653801055	Local eQTL	BF 5% FDR	No	NA	NA	NA	NA	NA	NA
F13A2.4.2	WBGene00017413	F13A2.4	mRNA	V	4398634	4399536	II	3617871	3269847	3807163	6.3292725922903	0.16323688578276	Distant eQTL	EIGEN 5% FDR	No	II	12	Yes	24	12	24
F13A2.4.2	WBGene00017413	F13A2.4	mRNA	V	4398634	4399536	X	13885227	13337841	14216400	8.24466384361555	0.20340644790869	Distant eQTL	BF 5% FDR	No	X	36.5	No	7	NA	NA
F13A7.12.1	WBGene00008727	F13A7.12	mRNA	V	16396359	16398623	II	595411	7028	968720	6.4138840808708	0.11966008441984	Distant eQTL	EIGEN 5% FDR	No	II	2.5	Yes	184	2.5	184
F13A7.12.1	WBGene00008727	F13A7.12	mRNA	V	16396359	16398623	IV	4430374	3686531	6475037	6.76112579397602	0.142324607237398	Distant eQTL	EIGEN 5% FDR	No	IV	28	Yes	108	27.5, 28	122
F13A7.12.1	WBGene00008727	F13A7.12	mRNA	V	16396359	16398623	V	13704401	10889256	14847515	6.30136947704479	0.117294339229337	Distant eQTL	EIGEN 5% FDR	No	V	26	Yes	51	26, 26.5, 27	152
F13A7.9	WBGene00004817	skr-11	pseudogenic_transcript	V	16389241	16389865	V	16380356	14256057	17858066	74.4092514900725	0.814664578070444	Local eQTL	BF 5% FDR	No	NA	NA	NA	NA	NA	NA
F13B6.3.1	WBGene00017418	F13B6.3	mRNA	IV	7461963	7466111	X	12018387	10514621	12810469	6.30413160008343	0.16138898344786	Distant eQTL	EIGEN 5% FDR	No	X	28.5	Yes	33	28.5	33
F13B9.1a.1	WBGene00017419	sec-16A.2	mRNA	X	8287261	8296656	X	8323953	6037091	9879525	13.0243311416455	0.266587344925808	Local eQTL	BF 5% FDR	No	NA	NA	NA	NA	NA	NA
F13D12.2a.1	WBGene00002262	ldh-1	mRNA	II	11725325	11726533	III	3595800	3081445	4632949	6.62529686981984	0.125776088352319	Distant eQTL	EIGEN 5% FDR	No	III	22	No	1	NA	NA
F13D12.6.1	WBGene00008741	ctsa-1.2	mRNA	II	11739358	11742876	II	11723460	11322988	11999044	7.20659235225802	0.13346159782027	Local eQTL	EIGEN 5% FDR	No	NA	NA	NA	NA	NA	NA
F13D12.7a.2	WBGene00001679	gpb-1	mRNA	II	11743462	11747647	II	3115702	2762741	3537011	6.29302819121265	0.119438313412532	Distant eQTL	EIGEN 5% FDR	No	II	10	No	2	NA	NA
F13D2.2.1	WBGene00008736	gnrr-6	mRNA	X	11178899	11181263	X	11573458	10013556	12860970	13.1396112089482	0.380005478405749	Local eQTL	BF 5% FDR	No	NA	NA	NA	NA	NA	NA
F13G11.2.1	WBGene00008772	irld-4	mRNA	IV	14633099	14634405	IV	14169334	13585527	15164456	9.05294991226432	0.215059248340636	Local eQTL	BF 5% FDR	No	NA	NA	NA	NA	NA	NA
F13G11.3.1	WBGene00045038	ule-2	mRNA	IV	14635126	14636024	IV	14340161	12917978	16015979	25.4436254007997	0.49390773978244	Local eQTL	BF 5% FDR	No	NA	NA	NA	NA	NA	NA
F13G3.7b.1	WBGene00008767	F13G3.7	mRNA	I	7304918	7307011	I	1141367	530978	1692857	6.31269594177231	0.140324083483396	Distant eQTL	EIGEN 5% FDR	No	I	5	No	5	NA	NA
F13G3.7b.1	WBGene00008767	F13G3.7	mRNA	I	7304918	7307011	I	14592226	13597854	15058146	6.43624182712313	0.136506904950682	Distant eQTL	EIGEN 5% FDR	No	I	48	No	9	NA	NA
F13G3.7b.1	WBGene00008767	F13G3.7	mRNA	I	7304918	7307011	II	6049853	4731477	6858445	7.69784677116141	0.159844665023108	Distant eQTL	BF 5% FDR	No	II	17.5	No	10	NA	NA
F13H10.5.1	WBGene00008776	F13H10.5	mRNA	IV	10990999	10994137	II	775060	293284	3823832	6.48057344513182	0.119651080836176	Distant eQTL	EIGEN 5% FDR	No	II	2.5	Yes	184	2.5	184
F13H10.9.1	WBGene00045056	F13H10.9	mRNA	IV	11001930	11003910	III	3030046	2816622	3828844	7.23011883430826	0.141766854033951	Distant eQTL	EIGEN 5% FDR	No	III	19.5	No	5	NA	NA
F13H10.9.1	WBGene00045056	F13H10.9	mRNA	IV	11001930	11003910	X	12628772	11363995	13286183	6.25601569027176	0.121273800279296	Distant eQTL	EIGEN 5% FDR	No	X	28.5	Yes	33	28.5	33
F13H6.4	WBGene00017432	F13H6.4	pseudogenic_transcript	V	6366433	6368533	V	6618053	4762054	15169717	12.4075947499324	0.20363145295439	Local eQTL	BF 5% FDR	No	NA	NA	NA	NA	NA	NA
F13H8.2.2	WBGene00017435	F13H8.2	mRNA	II	6270366	6274005	II	11069358	10647217	11444809	6.46879992264511	0.160090312652189	Distant eQTL	EIGEN 5% FDR	No	II	21.5	Yes	14	21.5	14
F13H8.2.2	WBGene00017435	F13H8.2	mRNA	II	6270366	6274005	V	15886892	15293840	16069416	7.06503675430073	0.130782189298805	Distant eQTL	EIGEN 5% FDR	No	V	29.5	No	8	NA	NA
F13H8.5b.1	WBGene00017438	F13H8.5	mRNA	II	6252742	6256124	V	14649731	13598611	15294340	7.10957923495652	0.145178035014148	Distant eQTL	EIGEN 5% FDR	Yes	NA	NA	NA	NA	NA	NA
F14B4.3.1	WBGene00008781	rpoa-2	mRNA	I	9280963	9286577	III	3353294	2942649	4225288	6.1720135187996	0.113731526270028	Distant eQTL	EIGEN 5% FDR	No	III	20.5	Yes	29	20.5	29
F14B6.4.1	WBGene00008785	F14B6.4	mRNA	I	12236018	12238252	I	12231088	8927994	13854769	22.6589526148806	0.418733228495793	Local eQTL	BF 5% FDR	No	NA	NA	NA	NA	NA	NA
F14B8.5a.1	WBGene00017447	F14B8.5	mRNA	X	6924803	6928666	II	14139853	13813293	14832112	9.40876967827928	0.17427292104246	Distant eQTL	BF 5% FDR	No	II	40.5	No	11	NA	NA
F14B8.5a.1	WBGene00017447	F14B8.5	mRNA	X	6924803	6928666	V	10844287	3201251	15311640	8.74981465534623	0.170536224371318	Distant eQTL	BF 5% FDR	No	V	23	Yes	22	23, 23.5	35
F14B8.5a.1	WBGene00017447	F14B8.5	mRNA	X	6924803	6928666	X	7054469	2606338	12227564	16.7507561738817	0.29806121565762	Local eQTL	BF 5% FDR	No	NA	NA	NA	NA	NA	NA
F14B8.5a.2	WBGene00017447	F14B8.5	mRNA	X	6924803	6928698	IV	10065783	6258862	12985657	6.72985335320542	0.137975269432386	Distant eQTL	EIGEN 5% FDR	No	IV	32	Yes	13	30.5, 31, 31.5, 32, 32.5	110
F14B8.5a.2	WBGene00017447	F14B8.5	mRNA	X	6924803	6928698	V	3849196	2120594	4439109	6.13058873343203	0.139664823085035	Distant eQTL	EIGEN 5% FDR	Yes	NA	NA	NA	NA	NA	NA
F14B8.5a.2	WBGene00017447	F14B8.5	mRNA	X	6924803	6928698	X	7054469	4961815	12227564	8.32490640068597	0.173088471620902	Local eQTL	BF 5% FDR	No	NA	NA	NA	NA	NA	NA
F14B8.7.1	WBGene00017449	otpl-3	mRNA	X	6921646	6924764	X	6358428	4961815	8227661	8.29231838942533	0.210249098602329	Local eQTL	BF 5% FDR	No	NA	NA	NA	NA	NA	NA
F14B8.7.2	WBGene00017449	otpl-3	mRNA	X	6921645	6924640	V	18091416	17667276	19795367	7.74994510890869	0.14368489109642	Distant eQTL	BF 5% FDR	No	V	34.5	Yes	12	34.5	12
F14D12.4q.1	WBGene00003166	mec-2	mRNA	X	5567754	5590493	V	19793012	18518103	20900332	6.36530280170599	0.117443077363217	Distant eQTL	EIGEN 5% FDR	No	V	44	No	5	NA	NA
F14D2.1.1	WBGene00017450	bath-27	mRNA	II	3359133	3361415	II	3381332	1612208	5314060	23.5827224059527	0.648255796806392	Local eQTL	BF 5% FDR	Yes	NA	NA	NA	NA	NA	NA
F14D2.12.1	WBGene00017460	bath-30	mRNA	II	3345218	3346378	II	2332234	1442585	4846353	9.70939832493411	0.430115248879183	Distant eQTL	BF 5% FDR	Yes	NA	NA	NA	NA	NA	NA
F14D2.12.2	WBGene00017460	bath-30	mRNA	II	3345221	3346384	II	3399258	2796306	3737956	8.1250582613466	0.308794345863486	Local eQTL	BF 5% FDR	No	NA	NA	NA	NA	NA	NA
F14D2.1.2	WBGene00017450	bath-27	mRNA	II	3359135	3361424	II	3408871	1612208	5314060	17.354394828961	0.689098592682217	Local eQTL	BF 5% FDR	No	NA	NA	NA	NA	NA	NA
F14D2.13a.1	WBGene00017461	bath-28	mRNA	II	3344007	3344967	II	3248821	2208261	7609778	25.1826809014636	0.831929253383466	Local eQTL	BF 5% FDR	Yes	NA	NA	NA	NA	NA	NA
F14D2.14.2	WBGene00017462	F14D2.14	mRNA	II	3346745	3348009	II	3381332	1515479	5312123	23.3816289596029	0.46641421346515	Local eQTL	BF 5% FDR	Yes	NA	NA	NA	NA	NA	NA
F14D2.14.2	WBGene00017462	F14D2.14	mRNA	II	3346745	3348009	III	12772042	12306855	13772968	6.85465894500472	0.0275223383531252	Distant eQTL	EIGEN 5% FDR	No	III	46.5	No	11	NA	NA
F14D2.4a.1	WBGene00017452	bath-29	mRNA	II	3350252	3358981	II	3381332	2111466	5312123	16.091660119952	0.527779035208009	Local eQTL	BF 5% FDR	Yes	NA	NA	NA	NA	NA	NA
F14D2.4a.1	WBGene00017452	bath-29	mRNA	II	3350252	3358981	III	12772042	12306855	13772968	6.50514300706255	0.0497774226396007	Distant eQTL	EIGEN 5% FDR	No	III	46.5	No	11	NA	NA
F14D2.4b.1	WBGene00017452	bath-29	mRNA	II	3350259	3351859	II	3512758	2662168	5780322	17.3739059523634	0.562294208864437	Local eQTL	BF 5% FDR	No	NA	NA	NA	NA	NA	NA
F14D2.8.1	WBGene00017456	F14D2.8	mRNA	II	3346752	3349870	II	3373487	2464417	3745802	10.9890185530033	0.462553924245631	Local eQTL	BF 5% FDR	No	NA	NA	NA	NA	NA	NA
F14D7.10.1	WBGene00008797	F14D7.10	mRNA	V	14308464	14308877	V	12713560	8969534	15288037	7.5178921525458	0.20555637284226	Distant eQTL	EIGEN 5% FDR	No	V	25	No	8	NA	NA
F14D7.2.1	WBGene00008789	F14D7.2	mRNA	V	14291905	14293716	II	13507712	13210004	13880075	6.21070830479403	0.11447545026799	Distant eQTL	EIGEN 5% FDR	No	II	36	No	6	NA	NA
F14D7.7.1	WBGene00008794	F14D7.7	mRNA	V	14306468	14306871	V	14114354	7642574	15312399	13.9026428336885	0.455725898773597	Local eQTL	BF 5% FDR	No	NA	NA	NA	NA	NA	NA
F14E5.2a.2	WBGene00008800	F14E5.2	mRNA	II	8423953	8428857	II	9955578	6676023	10722481	9.15324461147466	0.361910863635577	Distant eQTL	BF 5% FDR	No	II	20	No	6	NA	NA
F14F11.1a.2	WBGene00008819	shw-1	mRNA	II	8307847	8319164	III	2097273	1112527	2518907	6.47003823673478	0.11944944939456	Distant eQTL	EIGEN 5% FDR	No	III	12	No	4	NA	NA
F14F11.1a.2	WBGene00008819	shw-1	mRNA	II	8307847	8319164	X	12469798	10702407	13925181	10.9493683316083	0.201816799317397	Distant eQTL	BF 5% FDR	No	X	28.5	Yes	33	28.5	33
F14F4.1.1	WBGene00008808	ntr-2	mRNA	X	14924975	14928954	X	14900913	14208852	15630275	8.55336841517577	0.201778273521522	Local eQTL	BF 5% FDR	No	NA	NA	NA	NA	NA	NA
F14F7.7.1	WBGene00206390	F14F7.7	mRNA	III	13030902	13036377	X	1516337	303285	2449909	7.08343691882157	0.163672335178787	Distant eQTL	EIGEN 5% FDR	No	X	3.5	No	10	NA	NA
F14F8.8.1	WBGene00008816	F14F8.8	mRNA	V	16671622	16672186	V	16088951	15923725	16627142	6.25372261339905	0.212013802808738	Local eQTL	EIGEN 5% FDR	No	NA	NA	NA	NA	NA	NA
F14H12.4a.2	WBGene00017472	cst-1	mRNA	X	4339628	4343705	X	4294769	2659638	5424864	29.2451947249475	0.468703147715545	Local eQTL	BF 5% FDR	No	NA	NA	NA	NA	NA	NA
F14H12.4b.1	WBGene00017472	cst-1	mRNA	X	4339632	4343702	X	4294769	388217	6674347	21.9882098066246	0.426022904473251	Local eQTL	BF 5% FDR	No	NA	NA	NA	NA	NA	NA
F14H3.11.1	WBGene00008830	nhr-176	mRNA	V	16071325	16072738	V	16176852	15299707	16701749	7.23547946995069	0.229030246994117	Local eQTL	EIGEN 5% FDR	Yes	NA	NA	NA	NA	NA	NA
F14H3.15.1	WBGene00219414	F14H3.15	mRNA	V	16059781	16060235	I	11250635	7500734	12102019	6.30875959488982	0.394015847001107	Distant eQTL	EIGEN 5% FDR	No	I	30	No	8	NA	NA
F14H3.15.1	WBGene00219414	F14H3.15	mRNA	V	16059781	16060235	V	15957387	12757116	16770123	69.8792989005949	0.802025888261209	Local eQTL	BF 5% FDR	Yes	NA	NA	NA	NA	NA	NA
F14H3.3.2	WBGene00008822	F14H3.3	mRNA	V	16051921	16053510	II	4023780	3694283	4566238	6.14821702680604	0.276289124380067	Distant eQTL	EIGEN 5% FDR	No	II	12.5	No	8	NA	NA
F14H3.3.2	WBGene00008822	F14H3.3	mRNA	V	16051921	16053510	V	15829772	10864889	16729693	21.5551760508372	0.43231458865955	Local eQTL	BF 5% FDR	No	NA	NA	NA	NA	NA	NA
F14H3.4.1	WBGene00008823	F14H3.4	mRNA	V	16053899	16055072	V	16060917	10864889	16729693	18.5213583353531	0.575410355320774	Local eQTL	BF 5% FDR	No	NA	NA	NA	NA	NA	NA
F14H3.5.1	WBGene00008824	F14H3.5	mRNA	V	16055806	16057060	V	16129757	15298832	16990235	12.4465945236709	0.513059570933912	Local eQTL	BF 5% FDR	No	NA	NA	NA	NA	NA	NA
F14H3.7.1	WBGene00008826	fbxa-100	mRNA	V	16060526	16062093	V	15913269	15280032	16844744	48.5387408638996	0.854460285648013	Local eQTL	BF 5% FDR	Yes	NA	NA	NA	NA	NA	NA
F14H3.9	WBGene00008828	F14H3.9	pseudogenic_transcript	V	16067947	16068763	V	16068009	15287604	16695066	30.6845717293574	0.702829454272052	Local eQTL	BF 5% FDR	No	NA	NA	NA	NA	NA	NA
F15A2.6a.2	WBGene00004719	sad-1	mRNA	X	13487552	13500662	X	9170409	8537569	9993109	6.22175543496736	0.114687753075622	Distant eQTL	EIGEN 5% FDR	No	X	22	Yes	14	21.5, 22	38
F15A4.13.1	WBGene00008847	fbxb-102	mRNA	II	12482931	12484227	I	2588704	2240296	15058146	8.5231625314684	0.162743613347308	Distant eQTL	BF 5% FDR	No	I	14	No	2	NA	NA
F15A4.13.1	WBGene00008847	fbxb-102	mRNA	II	12482931	12484227	III	1604698	1166019	1967981	7.06478073670742	0.131580336871393	Distant eQTL	EIGEN 5% FDR	No	III	7	No	3	NA	NA
F15A4.13.1	WBGene00008847	fbxb-102	mRNA	II	12482931	12484227	IV	7858491	4118251	12719917	9.36814853635751	0.173535323627973	Distant eQTL	BF 5% FDR	No	IV	31	Yes	31	30.5, 31, 31.5, 32, 32.5	110
F15A4.9.1	WBGene00008843	arrd-9	mRNA	II	12479277	12480911	II	12458240	12026358	13086631	26.8811375323424	0.599583674496018	Local eQTL	BF 5% FDR	No	NA	NA	NA	NA	NA	NA
F15B10.2b.1	WBGene00001090	drh-1	mRNA	IV	6607557	6612044	IV	6103093	3678669	13760657	12.4795301507984	0.235398092976248	Local eQTL	BF 5% FDR	No	NA	NA	NA	NA	NA	NA
F15B9.10b.1	WBGene00045418	F15B9.10	mRNA	V	13006970	13008923	V	13571248	3201251	20900332	10.2018503871477	0.273216443680276	Local eQTL	BF 5% FDR	No	NA	NA	NA	NA	NA	NA
F15B9.10b.1	WBGene00045418	F15B9.10	mRNA	V	13006970	13008923	X	6358428	2606338	8227661	11.9591439393383	0.219414043986787	Distant eQTL	BF 5% FDR	No	X	18.5	Yes	21	18.5, 19, 19.5	60
F15B9.6.1	WBGene00008850	F15B9.6	mRNA	V	13014144	13016649	IV	16474167	16047633	17175391	7.86776930951483	0.145888731240999	Distant eQTL	BF 5% FDR	No	IV	42.5	Yes	39	41.5, 42, 42.5	145
F15B9.8.2	WBGene00008851	F15B9.8	mRNA	V	12988543	12992186	V	14649731	13598611	15294340	6.50707010127268	0.146981092311161	Distant eQTL	EIGEN 5% FDR	Yes	NA	NA	NA	NA	NA	NA
F15B9.9.1	WBGene00001109	dsl-7	mRNA	V	12993150	12994824	II	946924	619231	1412399	6.51876464427677	0.120381724858076	Distant eQTL	EIGEN 5% FDR	No	II	2.5	Yes	184	2.5	184
F15C11.2a.1	WBGene00008852	ubql-1	mRNA	I	7021946	7029074	X	4919427	3194482	6154927	6.96317206383749	0.13014508492689	Distant eQTL	EIGEN 5% FDR	No	X	15	Yes	20	15	20
F15D3.1f.1	WBGene00001131	dys-1	mRNA	I	11527077	11529050	III	5157458	4226117	5820506	6.20849206359309	0.114432854269514	Distant eQTL	EIGEN 5% FDR	No	III	25.5	No	5	NA	NA
F15D3.8.1	WBGene00008858	pals-1	mRNA	I	11579858	11581989	I	14248137	13277746	14952041	6.50896780480198	0.140359806094512	Distant eQTL	EIGEN 5% FDR	No	I	46	No	9	NA	NA
F15D3.8.1	WBGene00008858	pals-1	mRNA	I	11579858	11581989	V	16088951	15923913	16626580	6.2635534522584	0.115490692959831	Distant eQTL	EIGEN 5% FDR	No	V	30	No	6	NA	NA
F15D3.9.1	WBGene00077557	F15D3.9	mRNA	I	11557986	11558683	V	20410593	18847432	20900332	6.46049638859981	0.119266800231614	Distant eQTL	EIGEN 5% FDR	No	V	45.5	Yes	72	44.5, 45, 45.5	151
F15D4.1.2	WBGene00000274	btf-1	mRNA	II	13200155	13215711	II	13215714	12957895	13754112	10.8454409456956	0.246589765859315	Local eQTL	BF 5% FDR	No	NA	NA	NA	NA	NA	NA
F15D4.5.1	WBGene00008862	F15D4.5	mRNA	II	13245348	13247774	IV	4035975	3350942	5429376	6.38087618276388	0.168626967846498	Distant eQTL	EIGEN 5% FDR	No	IV	26.5	No	8	NA	NA
F15D4.6.1	WBGene00008863	F15D4.6	mRNA	II	13249189	13250063	II	13264654	12759500	13767373	15.932502883021	0.331807930545331	Local eQTL	BF 5% FDR	No	NA	NA	NA	NA	NA	NA
F15D4.6.1	WBGene00008863	F15D4.6	mRNA	II	13249189	13250063	V	16814119	16592509	17868721	6.1726894846472	0.168847365277309	Distant eQTL	EIGEN 5% FDR	No	V	31.5	No	11	NA	NA
F15E11.1.1	WBGene00017490	pud-2.1	mRNA	V	2329444	2329954	II	14014821	13711222	14555009	6.15941205770062	0.0663339573915246	Distant eQTL	EIGEN 5% FDR	No	II	40.5	No	11	NA	NA
F15E11.1.1	WBGene00017490	pud-2.1	mRNA	V	2329444	2329954	V	2314916	710996	4293432	31.5996877911491	0.646802017931261	Local eQTL	BF 5% FDR	No	NA	NA	NA	NA	NA	NA
F15E11.12a.1	WBGene00017498	pud-4	mRNA	V	2326678	2327282	V	2314916	700135	4351509	43.9995143265004	0.711135352860922	Local eQTL	BF 5% FDR	No	NA	NA	NA	NA	NA	NA
F15E11.12b.2	WBGene00017498	pud-4	mRNA	V	2326667	2327282	V	2314916	1453852	4150899	14.9414122049524	0.372588189449391	Local eQTL	BF 5% FDR	No	NA	NA	NA	NA	NA	NA
F15E11.13.1	WBGene00017499	pud-1.1	mRNA	V	2330412	2351002	II	14014821	13711222	14555009	6.28273351352851	0.0671494871653122	Distant eQTL	EIGEN 5% FDR	No	II	40.5	No	11	NA	NA
F15E11.13.1	WBGene00017499	pud-1.1	mRNA	V	2330412	2351002	V	2314916	710996	4293432	32.5138159774307	0.649704716183602	Local eQTL	BF 5% FDR	No	NA	NA	NA	NA	NA	NA
F15E11.14.1	WBGene00017500	pud-2.2	mRNA	V	2323014	2323524	II	14014821	13711222	14555009	6.15941205770062	0.0663339573915246	Distant eQTL	EIGEN 5% FDR	No	II	40.5	No	11	NA	NA
F15E11.14.1	WBGene00017500	pud-2.2	mRNA	V	2323014	2323524	V	2314916	710996	4293432	31.5996877911491	0.646802017931261	Local eQTL	BF 5% FDR	No	NA	NA	NA	NA	NA	NA
F15E11.15.1	WBGene00017501	pud-3	mRNA	V	2324634	2325152	V	2314916	700135	4351509	59.6690247244927	0.802848017697533	Local eQTL	BF 5% FDR	No	NA	NA	NA	NA	NA	NA
F15E6.3.1	WBGene00017484	F15E6.3	mRNA	IV	4294877	4295689	V	4117635	2294552	5065362	7.92161450998224	0.166762893635422	Distant eQTL	BF 5% FDR	Yes	NA	NA	NA	NA	NA	NA
F15E6.3.1	WBGene00017484	F15E6.3	mRNA	IV	4294877	4295689	X	2209898	696607	3054600	7.24249919090577	0.160707358782404	Distant eQTL	EIGEN 5% FDR	No	X	4.5	No	4	NA	NA
F15H9.1.1	WBGene00008870	F15H9.1	mRNA	I	12157133	12158729	I	12121918	4588009	13671576	14.0923928852033	0.29869615498584	Local eQTL	BF 5% FDR	No	NA	NA	NA	NA	NA	NA
F15H9.8	WBGene00194652	F15H9.8	pseudogenic_transcript	I	12155124	12156391	I	12101828	4820355	13671576	58.1822679292007	0.786728346973606	Local eQTL	BF 5% FDR	Yes	NA	NA	NA	NA	NA	NA
F16B12.1.1	WBGene00008879	F16B12.1	mRNA	X	14085508	14089742	X	14815027	14609947	15265000	7.2046205018369	0.140107806834939	Local eQTL	EIGEN 5% FDR	No	NA	NA	NA	NA	NA	NA
F16B3.1b.1	WBGene00001171	egl-2	mRNA	V	1289696	1299208	X	14837286	14548241	15300226	6.9748423317661	0.129071558945811	Distant eQTL	EIGEN 5% FDR	No	X	42.5	No	5	NA	NA
F16B4.11a.1	WBGene00017512	nhr-179	mRNA	V	1615763	1618072	V	2066008	1738799	3849196	6.40731715996422	0.118248334063691	Local eQTL	EIGEN 5% FDR	No	NA	NA	NA	NA	NA	NA
F16B4.2a.1	WBGene00017504	F16B4.2	mRNA	V	1601038	1604081	V	2175865	689759	3897410	7.61626329042699	0.161755457316993	Local eQTL	BF 5% FDR	No	NA	NA	NA	NA	NA	NA
F16B4.5a.1	WBGene00017507	F16B4.5	mRNA	V	1588428	1591787	V	1623973	849574	2278071	12.6309110138399	0.325917146310178	Local eQTL	BF 5% FDR	No	NA	NA	NA	NA	NA	NA
F16B4.9.1	WBGene00017510	nhr-178	mRNA	V	1603934	1607953	II	946924	619231	1412399	6.67069068718122	0.123283749321682	Distant eQTL	EIGEN 5% FDR	No	II	2.5	Yes	184	2.5	184
F16D3.2.1	WBGene00004684	rsd-6	mRNA	I	8358253	8363858	I	8318265	3257894	13861750	64.0256241018793	0.731412203645353	Local eQTL	BF 5% FDR	No	NA	NA	NA	NA	NA	NA
F16D3.2.2	WBGene00004684	rsd-6	mRNA	I	8358253	8363855	I	8318265	3257894	13861750	73.9524114054602	0.767267617911325	Local eQTL	BF 5% FDR	No	NA	NA	NA	NA	NA	NA
F16G10.15	WBGene00017529	F16G10.15	pseudogenic_transcript	II	2405176	2407681	II	2663828	1468741	3370388	9.12554830671253	0.30631305287329	Local eQTL	BF 5% FDR	No	NA	NA	NA	NA	NA	NA
F16H6.1.1	WBGene00008891	clec-42	mRNA	V	18191412	18194168	V	18109630	16972595	20900332	14.2240623386866	0.328836798566604	Local eQTL	BF 5% FDR	No	NA	NA	NA	NA	NA	NA
F16H6.2.1	WBGene00008892	clec-246	mRNA	V	18189560	18191047	V	18116903	16991727	20900332	15.0022534928488	0.340963593454825	Local eQTL	BF 5% FDR	No	NA	NA	NA	NA	NA	NA
F17A2.13.2	WBGene00008904	F17A2.13	mRNA	X	12321657	12322995	X	12271703	10702407	13448004	6.51294438949683	0.120270404990795	Local eQTL	EIGEN 5% FDR	No	NA	NA	NA	NA	NA	NA
F17A9.6.2	WBGene00017538	ceh-49	mRNA	V	6118322	6120208	IV	536867	43186	844609	6.15783391877294	0.111918153147073	Distant eQTL	EIGEN 5% FDR	No	IV	2	No	9	NA	NA
F17B5.1a.1	WBGene00008905	F17B5.1	mRNA	I	13184852	13188192	I	13463537	12490467	14576765	10.2914872299573	0.218118398561344	Local eQTL	BF 5% FDR	No	NA	NA	NA	NA	NA	NA
F17B5.1a.1	WBGene00008905	F17B5.1	mRNA	I	13184852	13188192	II	9780	7733	814142	9.60028772543973	0.195763178703594	Distant eQTL	BF 5% FDR	No	II	1.5	No	4	NA	NA
F17B5.1a.1	WBGene00008905	F17B5.1	mRNA	I	13184852	13188192	II	13907987	13103761	14342432	8.61093302846112	0.172684700514008	Distant eQTL	BF 5% FDR	No	II	39.5	No	5	NA	NA
F17B5.1a.1	WBGene00008905	F17B5.1	mRNA	I	13184852	13188192	V	12294693	7605246	20201662	8.67071055065694	0.180457850864743	Distant eQTL	BF 5% FDR	No	V	24.5	Yes	19	24.5	19
F17B5.1a.1	WBGene00008905	F17B5.1	mRNA	I	13184852	13188192	X	6895081	2528014	10186445	9.22995039365011	0.174908957327844	Distant eQTL	BF 5% FDR	No	X	19	Yes	14	18.5, 19, 19.5	60
F17C8.2.1	WBGene00000664	col-89	mRNA	III	4748127	4749164	V	14649731	11238035	15294340	7.9590157912914	0.147592221791118	Distant eQTL	BF 5% FDR	Yes	NA	NA	NA	NA	NA	NA
F17C8.4.2	WBGene00004311	ras-2	mRNA	III	4737586	4740077	V	18415128	17789332	19716060	6.21528931337152	0.11915826790943	Distant eQTL	EIGEN 5% FDR	No	V	36.5	No	5	NA	NA
F17E5.2.1	WBGene00008924	F17E5.2	mRNA	X	12394262	12399534	X	12848796	10702407	13612616	12.0304686989264	0.221597382043744	Local eQTL	BF 5% FDR	No	NA	NA	NA	NA	NA	NA
F18A11.6	WBGene00008933	F18A11.6	pseudogenic_transcript	II	13043951	13045975	II	13072177	12608801	13450042	25.5494603344206	0.552916830676729	Local eQTL	BF 5% FDR	No	NA	NA	NA	NA	NA	NA
F18A11.7	WBGene00044057	F18A11.7	pseudogenic_transcript	II	13039252	13039794	II	13018346	12669203	13350308	14.0492390583141	0.318026576850002	Local eQTL	BF 5% FDR	No	NA	NA	NA	NA	NA	NA
F18A12.3	WBGene00017552	nep-7	pseudogenic_transcript	II	3407147	3409800	II	4279365	2942716	9093621	7.46278897968676	0.138294227798292	Local eQTL	EIGEN 5% FDR	No	NA	NA	NA	NA	NA	NA
F18A12.4a.1	WBGene00017553	nep-8	mRNA	II	3403835	3406851	II	3491257	2679642	5281819	13.6442015985704	0.301193770952779	Local eQTL	BF 5% FDR	No	NA	NA	NA	NA	NA	NA
F18A12.4b.1	WBGene00017553	nep-8	mRNA	II	3403855	3406842	II	3399258	2670704	4396821	20.1201870010262	0.445361053873594	Local eQTL	BF 5% FDR	No	NA	NA	NA	NA	NA	NA
F18A12.4d.1	WBGene00017553	nep-8	mRNA	II	3404652	3406788	II	3399258	2619532	4280841	14.7888195533609	0.368563438933748	Local eQTL	BF 5% FDR	No	NA	NA	NA	NA	NA	NA
F18A12.5.1	WBGene00017554	nep-9	mRNA	II	3395791	3399312	II	4494212	3932107	5281819	6.1334368901383	0.112989428432503	Distant eQTL	EIGEN 5% FDR	No	II	14	No	5	NA	NA
F18A12.6.1	WBGene00017555	nep-10	mRNA	II	3399758	3402950	II	3402871	2215266	9553660	32.6800395537804	0.507967607271955	Local eQTL	BF 5% FDR	No	NA	NA	NA	NA	NA	NA
F18A12.7.1	WBGene00017556	F18A12.7	mRNA	II	3412346	3414483	II	3434788	2858836	3737350	11.2022734124091	0.331676596655747	Local eQTL	BF 5% FDR	No	NA	NA	NA	NA	NA	NA
F18A1.3b.1	WBGene00003044	lir-1	mRNA	II	7672005	7682360	II	8843293	6678242	12223943	8.14628050886656	0.151079407853665	Distant eQTL	BF 5% FDR	No	II	19	Yes	28	19, 19.5	54
F18A1.6a.1	WBGene00017547	alfa-1	mRNA	II	7658325	7662130	X	10004340	3443035	10813722	7.8709188736943	0.145947579069704	Distant eQTL	BF 5% FDR	No	X	23	No	4	NA	NA
F18A1.6a.1	WBGene00017547	alfa-1	mRNA	II	7658325	7662130	X	15599262	15166202	17696299	6.63670358418324	0.139029430642294	Distant eQTL	EIGEN 5% FDR	No	X	44	Yes	16	44	16
F18C12.1.1	WBGene00000485	che-3	mRNA	I	8062008	8081671	V	16320686	15975941	16706815	6.37708644525906	0.117668980636334	Distant eQTL	EIGEN 5% FDR	Yes	NA	NA	NA	NA	NA	NA
F18C12.3.1	WBGene00008934	F18C12.3	mRNA	I	8095740	8098444	III	2550852	2152351	3299975	7.27939478215545	0.134837070557198	Distant eQTL	EIGEN 5% FDR	No	III	15	No	2	NA	NA
F18C5.4.1	WBGene00017559	mpz-3	mRNA	II	6563794	6565396	IV	8337815	5891899	12834361	6.1516003622823	0.11914145265306	Distant eQTL	EIGEN 5% FDR	No	IV	31	Yes	31	30.5, 31, 31.5, 32, 32.5	110
F18E2.5b.1	WBGene00001675	gpa-13	mRNA	V	12752629	12754939	I	12538057	11670232	13352901	6.73044249027047	0.124423112756347	Distant eQTL	EIGEN 5% FDR	No	I	35.5	Yes	12	35.5	12
F18E2.5b.1	WBGene00001675	gpa-13	mRNA	V	12752629	12754939	X	8578982	7898062	9246086	6.26610235898983	0.115539638920578	Distant eQTL	EIGEN 5% FDR	No	X	21.5	Yes	24	21.5, 22	38
F18E3.12.1	WBGene00045275	F18E3.12	mRNA	V	7414985	7415254	V	16131501	15925192	16706815	8.19828916715788	0.200785088249596	Distant eQTL	BF 5% FDR	No	V	30	No	6	NA	NA
F18E3.13.1	WBGene00045276	F18E3.13	mRNA	V	7416164	7416433	V	19671203	18334215	20793567	6.29704758570081	0.132330157826068	Distant eQTL	EIGEN 5% FDR	No	V	43	No	5	NA	NA
F18E3.7a.1	WBGene00017565	ddo-2	mRNA	V	7433407	7435677	V	7581870	5210670	13592136	7.76197162592115	0.148099748515679	Local eQTL	BF 5% FDR	No	NA	NA	NA	NA	NA	NA
F18F11.3g.1	WBGene00017576	cdh-8	mRNA	IV	339808	358976	II	946924	619231	1412399	7.38475722123643	0.136824614881975	Distant eQTL	EIGEN 5% FDR	No	II	2.5	Yes	184	2.5	184
F18H3.4.1	WBGene00008940	F18H3.4	mRNA	X	13529088	13532045	X	12826915	11414460	14134472	8.33052594165985	0.147972339003868	Local eQTL	BF 5% FDR	No	NA	NA	NA	NA	NA	NA
F18H3.5.1	WBGene00000406	cdk-4	mRNA	X	13515852	13521185	X	13542845	12982439	13955793	6.27513155825424	0.118367843368758	Local eQTL	EIGEN 5% FDR	No	NA	NA	NA	NA	NA	NA
F19B10.4.1	WBGene00017586	F19B10.4	mRNA	II	3660084	3662021	II	3668337	3402871	5219529	8.53500934424517	0.311395854164149	Local eQTL	BF 5% FDR	No	NA	NA	NA	NA	NA	NA
F19B2.12	WBGene00194812	F19B2.12	pseudogenic_transcript	V	20179916	20180761	I	345372	6415	1148464	6.37236339465851	0.0895104675662731	Distant eQTL	EIGEN 5% FDR	No	I	3	Yes	13	3, 3.5	27
F19B2.12	WBGene00194812	F19B2.12	pseudogenic_transcript	V	20179916	20180761	IV	3769717	3120752	4680424	6.85855037120025	0.0855954159508074	Distant eQTL	EIGEN 5% FDR	No	IV	25	No	11	NA	NA
F19B2.12	WBGene00194812	F19B2.12	pseudogenic_transcript	V	20179916	20180761	V	20065063	17717076	20899078	39.7803588893704	0.593228069794277	Local eQTL	BF 5% FDR	No	NA	NA	NA	NA	NA	NA
F19B2.12	WBGene00194812	F19B2.12	pseudogenic_transcript	V	20179916	20180761	X	14955875	14703827	15408520	7.23506987477677	0.155952026541309	Distant eQTL	EIGEN 5% FDR	No	X	43	Yes	20	43	20
F19B2.5.1	WBGene00008944	F19B2.5	mRNA	V	20162648	20164675	V	20101525	17890030	20871918	106.51564187374	0.974061271737903	Local eQTL	BF 5% FDR	No	NA	NA	NA	NA	NA	NA
F19B2.5.2	WBGene00008944	F19B2.5	mRNA	V	20162648	20163732	IV	11215804	5004778	13482319	6.50163557863737	0.179651489725394	Distant eQTL	EIGEN 5% FDR	No	IV	32.5	Yes	23	30.5, 31, 31.5, 32, 32.5	110
F19B2.5.2	WBGene00008944	F19B2.5	mRNA	V	20162648	20163732	V	20204149	17956521	20871918	24.3102185411023	0.524127259108048	Local eQTL	BF 5% FDR	Yes	NA	NA	NA	NA	NA	NA
F19C6.5.1	WBGene00008954	F19C6.5	mRNA	X	9982402	9985005	X	9984533	8909245	12309297	11.2149913488028	0.234543421660606	Local eQTL	BF 5% FDR	No	NA	NA	NA	NA	NA	NA
F19C7.1.1	WBGene00017591	F19C7.1	mRNA	IV	4605524	4608216	I	2594698	2260201	3179739	6.4115113972123	0.123846789981897	Distant eQTL	EIGEN 5% FDR	No	I	14	No	2	NA	NA
F19C7.3.1	WBGene00017593	F19C7.3	mRNA	IV	4597195	4599219	IV	4726162	2997930	8266965	59.6845569460073	0.77479466916038	Local eQTL	BF 5% FDR	No	NA	NA	NA	NA	NA	NA
F19C7.7.2	WBGene00000684	col-110	mRNA	IV	4608200	4609679	II	12759806	12532227	12976495	7.34270298335682	0.155928309037725	Distant eQTL	EIGEN 5% FDR	No	II	29.5	No	5	NA	NA
F19F10.11a.2	WBGene00017607	F19F10.11	mRNA	V	7581459	7587704	X	7302837	6420712	7952331	6.45716104657488	0.120306368668955	Distant eQTL	EIGEN 5% FDR	No	X	19.5	Yes	25	18.5, 19, 19.5	60
F19F10.9.1	WBGene00017605	sart-1	mRNA	V	7571950	7575715	V	18031225	17026171	19496484	6.1542319296356	0.113913673037979	Distant eQTL	EIGEN 5% FDR	No	V	34	No	1	NA	NA
F19G12.3.1	WBGene00017611	F19G12.3	mRNA	X	1425727	1426054	X	892958	303285	4836105	20.7562607843339	0.37296542739401	Local eQTL	BF 5% FDR	No	NA	NA	NA	NA	NA	NA
F19G12.8.1	WBGene00195184	F19G12.8	mRNA	X	1417096	1418775	V	666575	546562	1162828	6.98351524782595	0.213121869481156	Distant eQTL	EIGEN 5% FDR	Yes	NA	NA	NA	NA	NA	NA
F19G12.9a.1	WBGene00195185	F19G12.9	mRNA	X	1419503	1420122	I	4696683	2895884	10672652	8.96124883512131	0.181330464613669	Distant eQTL	BF 5% FDR	No	I	21	Yes	13	21	13
F19H6.3.1	WBGene00008958	F19H6.3	mRNA	X	12367907	12371421	X	12373882	10372615	13661669	13.1923174054655	0.303730021861946	Local eQTL	BF 5% FDR	No	NA	NA	NA	NA	NA	NA
F19H8.5.1	WBGene00008965	mltn-10	mRNA	II	14623063	14626527	II	14517714	13968708	15272855	6.95083504052265	0.175731298932884	Local eQTL	EIGEN 5% FDR	No	NA	NA	NA	NA	NA	NA
F20A1.7b.1	WBGene00006666	twk-11	mRNA	V	7028335	7036442	II	946924	619231	1412399	8.25107401139996	0.160945565738662	Distant eQTL	BF 5% FDR	No	II	2.5	Yes	184	2.5	184
F20A1.7b.1	WBGene00006666	twk-11	mRNA	V	7028335	7036442	IV	4430374	3699373	6453908	6.35757933373675	0.12681563911169	Distant eQTL	EIGEN 5% FDR	No	IV	28	Yes	108	27.5, 28	122
F20A1.7b.1	WBGene00006666	twk-11	mRNA	V	7028335	7036442	V	14444778	13166974	15294340	7.27887295624967	0.134827218313677	Distant eQTL	EIGEN 5% FDR	No	V	26.5	Yes	51	26, 26.5, 27	152
F20B6.9.1	WBGene00017632	F20B6.9	mRNA	X	4204638	4207485	III	911459	634999	1296600	6.33948965499296	0.129591229529632	Distant eQTL	EIGEN 5% FDR	No	III	2.5	No	2	NA	NA
F20B6.9.2	WBGene00017632	F20B6.9	mRNA	X	4204602	4206444	I	13227663	12168896	14227828	10.7809251142077	0.208943790568379	Distant eQTL	BF 5% FDR	No	I	39.5	Yes	14	39.5	14
F20B6.9.2	WBGene00017632	F20B6.9	mRNA	X	4204602	4206444	X	4294769	489750	5579044	36.4285518672197	0.596288289415046	Local eQTL	BF 5% FDR	No	NA	NA	NA	NA	NA	NA
F20C5.1b.1	WBGene00004051	parg-1	mRNA	IV	8746252	8752676	IV	8752110	4061755	13399981	30.7878288345662	0.5868498999839	Local eQTL	BF 5% FDR	No	NA	NA	NA	NA	NA	NA
F20C5.1f.1	WBGene00004051	parg-1	mRNA	IV	8746252	8752676	III	3353294	2942649	4225288	6.31565049181493	0.175259410137819	Distant eQTL	EIGEN 5% FDR	No	III	20.5	Yes	29	20.5	29
F20C5.1f.1	WBGene00004051	parg-1	mRNA	IV	8746252	8752676	IV	8752110	4197890	12877681	13.5001865370653	0.295771536935309	Local eQTL	BF 5% FDR	No	NA	NA	NA	NA	NA	NA
F20C5.1i.1	WBGene00004051	parg-1	mRNA	IV	8746252	8752676	I	345372	6415	1142009	6.47826958016902	0.195141247921674	Distant eQTL	EIGEN 5% FDR	No	I	3	Yes	13	3, 3.5	27
F20C5.1i.1	WBGene00004051	parg-1	mRNA	IV	8746252	8752676	I	10826462	6055656	11886472	6.17885843126161	0.131232003390039	Distant eQTL	EIGEN 5% FDR	No	I	27.5	No	4	NA	NA
F20C5.1i.1	WBGene00004051	parg-1	mRNA	IV	8746252	8752676	IV	8752110	4061755	14284371	60.6723174769261	0.737170020523262	Local eQTL	BF 5% FDR	No	NA	NA	NA	NA	NA	NA
F20C5.5.1	WBGene00008970	F20C5.5	mRNA	IV	8767885	8769639	IV	10645731	5433699	13788710	9.74433254671193	0.210616900179813	Distant eQTL	BF 5% FDR	No	IV	32	Yes	13	30.5, 31, 31.5, 32, 32.5	110
F20C5.5.1	WBGene00008970	F20C5.5	mRNA	IV	8767885	8769639	V	10864889	4150899	15078019	9.27592476892314	0.171858576859611	Distant eQTL	BF 5% FDR	No	V	23	Yes	22	23, 23.5	35
F20C5.5.1	WBGene00008970	F20C5.5	mRNA	IV	8767885	8769639	V	19518660	18091416	20270166	6.52064594308334	0.161918175804736	Distant eQTL	EIGEN 5% FDR	No	V	42.5	No	4	NA	NA
F20C5.5.1	WBGene00008970	F20C5.5	mRNA	IV	8767885	8769639	X	6526258	3651726	9591183	11.1689449562037	0.205674079855761	Distant eQTL	BF 5% FDR	No	X	18.5	Yes	21	18.5, 19, 19.5	60
F20D1.22.1	WBGene00304908	F20D1.22	mRNA	X	14966815	14967926	V	19517561	18083447	20262756	6.43623960326351	0.115403561272576	Distant eQTL	EIGEN 5% FDR	No	V	42.5	No	4	NA	NA
F20D1.22.1	WBGene00304908	F20D1.22	mRNA	X	14966815	14967926	X	14948555	14165556	15748800	19.8455084841403	0.514532693600718	Local eQTL	BF 5% FDR	No	NA	NA	NA	NA	NA	NA
F20D1.4.1	WBGene00008976	plp-2	mRNA	X	14982140	14982804	X	15088925	14637060	15543163	9.68267085088463	0.208655081433174	Local eQTL	BF 5% FDR	No	NA	NA	NA	NA	NA	NA
F20D1.6.1	WBGene00004317	rbg-1	mRNA	X	14983533	14987376	IV	3760575	3120752	4639472	7.1889008495109	0.14236167067686	Distant eQTL	EIGEN 5% FDR	No	IV	25	No	11	NA	NA
F20D1.6.1	WBGene00004317	rbg-1	mRNA	X	14983533	14987376	X	14948555	14697678	15390484	8.56876414536644	0.158902589971238	Local eQTL	BF 5% FDR	No	NA	NA	NA	NA	NA	NA
F20D6.1.1	WBGene00017633	F20D6.1	mRNA	V	8190733	8192050	II	1100853	674080	1482088	6.94161888287822	0.150575150405094	Distant eQTL	EIGEN 5% FDR	No	II	2.5	Yes	184	2.5	184
F20D6.1.1	WBGene00017633	F20D6.1	mRNA	V	8190733	8192050	V	8997784	4209084	14449930	9.53828060160827	0.18583011480651	Local eQTL	BF 5% FDR	No	NA	NA	NA	NA	NA	NA
F20D6.1.1	WBGene00017633	F20D6.1	mRNA	V	8190733	8192050	X	7116370	3651726	9529756	8.70776010059254	0.180548939715726	Distant eQTL	BF 5% FDR	No	X	19.5	Yes	25	18.5, 19, 19.5	60
F20G2.7	WBGene00044920	F20G2.7	pseudogenic_transcript	V	13758090	13759945	V	13594389	6390880	16634532	13.9198107489199	0.253623859512009	Local eQTL	BF 5% FDR	No	NA	NA	NA	NA	NA	NA
F20H11.5.1	WBGene00017648	ddo-3	mRNA	III	6587864	6589398	III	6898616	3725563	10421507	21.1683650260006	0.535504206397524	Local eQTL	BF 5% FDR	No	NA	NA	NA	NA	NA	NA
F21A10.2a.1	WBGene00008999	myrf-2	mRNA	X	10180953	10188902	X	12575289	11290182	13083108	6.26622692718398	0.0959232245668912	Distant eQTL	EIGEN 5% FDR	No	X	28.5	Yes	33	28.5	33
F21A10.2c.1	WBGene00008999	myrf-2	mRNA	X	10181811	10194332	I	14671280	13786784	15058146	6.26017265960544	0.115425766968973	Distant eQTL	EIGEN 5% FDR	No	I	48	No	9	NA	NA
F21A3.4.1	WBGene00008994	F21A3.4	mRNA	V	15536620	15538059	V	15566871	15182115	15999600	7.09629707662739	0.130084162812196	Local eQTL	EIGEN 5% FDR	No	NA	NA	NA	NA	NA	NA
F21A3.5.1	WBGene00008995	prde-1	mRNA	V	15538244	15547086	X	2845386	2096192	4516648	6.50709872275654	0.1212702330679	Distant eQTL	EIGEN 5% FDR	No	X	8.5	No	3	NA	NA
F21A3.5.2	WBGene00008995	prde-1	mRNA	V	15538244	15546486	V	14995985	13786255	17927433	8.10149443969354	0.17082707100202	Local eQTL	BF 5% FDR	No	NA	NA	NA	NA	NA	NA
F21A3.6.1	WBGene00008996	glb-14	mRNA	V	15543107	15544994	III	12695670	11186807	13772968	15.1104240941134	0.334399499171334	Distant eQTL	BF 5% FDR	No	III	45.5	Yes	29	45.5	29
F21A3.7b.1	WBGene00008997	lgc-31	mRNA	V	15512855	15515296	V	14444778	12903236	15272598	6.60610554735023	0.12261231497174	Distant eQTL	EIGEN 5% FDR	No	V	26.5	Yes	51	26, 26.5, 27	152
F21C10.10.1	WBGene00017659	F21C10.10	mRNA	V	9096267	9097233	II	9189408	3050208	9723316	11.0854393407851	0.204209161096418	Distant eQTL	BF 5% FDR	No	II	19.5	Yes	26	19, 19.5	54
F21C10.9.2	WBGene00017658	F21C10.9	mRNA	V	9097201	9098696	V	10951366	7116034	13747884	6.93787727295746	0.128369720124166	Distant eQTL	EIGEN 5% FDR	No	V	23	Yes	22	23, 23.5	35
F21C10.9.2	WBGene00017658	F21C10.9	mRNA	V	9097201	9098696	V	18329989	17684026	19589020	7.6953810004642	0.163127057690376	Distant eQTL	BF 5% FDR	No	V	36.5	No	5	NA	NA
F21D12.1c.2	WBGene00003620	nhr-21	mRNA	II	7346504	7349122	II	7210525	5245301	10900952	16.2294915577766	0.38690332459612	Local eQTL	BF 5% FDR	No	NA	NA	NA	NA	NA	NA
F21D5.2b.1	WBGene00009007	otub-3	mRNA	IV	8728412	8730503	I	707201	6415	1205332	6.35700393436486	0.120001145601283	Distant eQTL	EIGEN 5% FDR	No	I	3.5	Yes	14	3, 3.5	27
F21D5.2b.1	WBGene00009007	otub-3	mRNA	IV	8728412	8730503	I	14558751	13508065	15058146	6.41357417731942	0.119500840604121	Distant eQTL	EIGEN 5% FDR	No	I	48	No	9	NA	NA
F21D5.4.1	WBGene00009009	F21D5.4	mRNA	IV	8738085	8739101	IV	10222682	6261341	13010467	6.77540015223112	0.125279632400806	Distant eQTL	EIGEN 5% FDR	No	IV	32	Yes	13	30.5, 31, 31.5, 32, 32.5	110
F21D9.2.1	WBGene00009016	F21D9.2	mRNA	V	19258483	19262449	II	3978307	3665516	4546880	7.48598586323381	0.198155587214087	Distant eQTL	EIGEN 5% FDR	No	II	12.5	No	8	NA	NA
F21D9.2.1	WBGene00009016	F21D9.2	mRNA	V	19258483	19262449	V	4390262	2920983	5230412	6.40011164545656	0.174462879094796	Distant eQTL	EIGEN 5% FDR	No	V	14.5	Yes	44	14.5, 15	57
F21D9.2.1	WBGene00009016	F21D9.2	mRNA	V	19258483	19262449	X	2228574	303575	3848283	7.91067036800276	0.198119338243187	Distant eQTL	BF 5% FDR	No	X	5	No	2	NA	NA
F21D9.4a.1	WBGene00009018	F21D9.4	mRNA	V	19253820	19256755	V	19205287	17759779	20899078	9.42473879509671	0.235285064716805	Local eQTL	BF 5% FDR	No	NA	NA	NA	NA	NA	NA
F21D9.5	WBGene00009019	F21D9.5	pseudogenic_transcript	V	19247395	19251089	V	19218935	17895657	20899078	8.45982508565661	0.247242314024902	Local eQTL	BF 5% FDR	No	NA	NA	NA	NA	NA	NA
F21D9.6	WBGene00009020	F21D9.6	pseudogenic_transcript	V	19242878	19244988	V	19510825	17874813	20899078	9.78452408074137	0.190991363720519	Local eQTL	BF 5% FDR	Yes	NA	NA	NA	NA	NA	NA
F21G4.5.1	WBGene00009026	F21G4.5	mRNA	X	9906140	9908130	X	8007974	7293674	12027508	10.9020793449839	0.200983840754653	Distant eQTL	BF 5% FDR	No	X	20.5	Yes	18	20.5	18
F22A3.1b.1	WBGene00017687	ets-4	mRNA	X	6518883	6522656	V	14649731	13166974	15294340	7.80445838748675	0.225064338500332	Distant eQTL	BF 5% FDR	Yes	NA	NA	NA	NA	NA	NA
F22A3.6a.2	WBGene00017691	ilys-5	mRNA	X	6533490	6536840	X	9096669	4590025	12231284	8.17541162229604	0.235475029628522	Distant eQTL	BF 5% FDR	No	X	22	Yes	14	21.5, 22	38
F22B3.1.1	WBGene00001938	his-64	mRNA	IV	11407116	11407427	II	1085131	7028	2683072	10.4849287186831	0.194453850935079	Distant eQTL	BF 5% FDR	No	II	2.5	Yes	184	2.5	184
F22B3.1.1	WBGene00001938	his-64	mRNA	IV	11407116	11407427	III	12472823	12183145	13177712	6.49082682901923	0.120399217959291	Distant eQTL	EIGEN 5% FDR	No	III	45.5	Yes	29	45.5	29
F22B3.2.1	WBGene00001937	his-63	mRNA	IV	11406451	11406861	IV	12723578	5891899	13537360	6.99856421026033	0.144565022404668	Distant eQTL	EIGEN 5% FDR	No	IV	33.5	Yes	14	33.5	14
F22B3.4.2	WBGene00009035	gfat-2	mRNA	IV	11410336	11413001	IV	11868913	6266331	13347400	7.38020873435935	0.136738888614398	Local eQTL	EIGEN 5% FDR	No	NA	NA	NA	NA	NA	NA
F22B7.5b.1	WBGene00001028	dnj-10	mRNA	III	8631165	8633549	III	8612723	7833097	9606137	9.40267136191582	0.182278376666543	Local eQTL	BF 5% FDR	No	NA	NA	NA	NA	NA	NA
F22B8.6a.1	WBGene00009048	cth-1	mRNA	V	16100627	16102750	V	15914815	12433268	16770124	17.1085642107015	0.429220196235735	Local eQTL	BF 5% FDR	Yes	NA	NA	NA	NA	NA	NA
F22D3.2g.2	WBGene00017699	flcn-1	mRNA	II	6928768	6947900	III	13265430	12491041	13772968	6.33807877505441	0.118203344398559	Distant eQTL	EIGEN 5% FDR	No	III	48.5	No	6	NA	NA
F22D6.8.1	WBGene00043279	F22D6.8	mRNA	I	7098981	7099866	V	20410593	19563918	20900332	6.53595898478212	0.129532154526342	Distant eQTL	EIGEN 5% FDR	No	V	45.5	Yes	72	44.5, 45, 45.5	151
F22E10.4	WBGene00004009	pgp-15	pseudogenic_transcript	X	12751377	12755962	X	12663453	10477639	13899876	10.2469772250832	0.195098474671116	Local eQTL	BF 5% FDR	No	NA	NA	NA	NA	NA	NA
F22E5.12.1	WBGene00017710	F22E5.12	mRNA	II	2645101	2646856	II	2631593	813436	3646381	38.0890377605433	0.666354860117132	Local eQTL	BF 5% FDR	No	NA	NA	NA	NA	NA	NA
F22E5.13.2	WBGene00017711	F22E5.13	mRNA	II	2647637	2649639	II	946924	619231	1412399	6.70815600512355	0.11123981815247	Distant eQTL	EIGEN 5% FDR	No	II	2.5	Yes	184	2.5	184
F22E5.13.2	WBGene00017711	F22E5.13	mRNA	II	2647637	2649639	III	11873598	11468453	12177074	6.51851800212999	0.130101810095626	Distant eQTL	EIGEN 5% FDR	No	III	41	Yes	23	41	23
F22E5.20.1	WBGene00017713	F22E5.20	mRNA	II	2672632	2673634	II	2335169	1489523	2742447	7.52786910215313	0.230278003712269	Local eQTL	EIGEN 5% FDR	Yes	NA	NA	NA	NA	NA	NA
F22E5.7.1	WBGene00017706	F22E5.7	mRNA	II	2642090	2642884	II	2698131	1491302	3481913	14.8708067494345	0.470046022057811	Local eQTL	BF 5% FDR	No	NA	NA	NA	NA	NA	NA
F22E5.8.1	WBGene00017707	F22E5.8	mRNA	II	2640038	2641515	II	2684656	1463862	3758633	28.7033201220689	0.561227135162245	Local eQTL	BF 5% FDR	No	NA	NA	NA	NA	NA	NA
F22F1.2.1	WBGene00017714	F22F1.2	mRNA	X	8149567	8150721	X	7403372	5542736	9048214	9.62047225396226	0.244155820487324	Local eQTL	BF 5% FDR	No	NA	NA	NA	NA	NA	NA
F22F7.5a.1	WBGene00000514	ckb-4	mRNA	V	2106400	2109427	V	2259399	1524984	4122789	9.93586922296706	0.297539120934595	Local eQTL	BF 5% FDR	No	NA	NA	NA	NA	NA	NA
F22F7.7a.2	WBGene00017724	F22F7.7	mRNA	V	2131473	2139833	V	17928323	15918066	18899820	8.11097321780566	0.151103085189283	Distant eQTL	BF 5% FDR	No	V	33.5	Yes	12	33.5	12
F22G12.5c.1	WBGene00009065	F22G12.5	mRNA	I	13162492	13182725	IV	16027005	14704638	16577186	6.54314450913945	0.124263686915262	Distant eQTL	EIGEN 5% FDR	No	IV	42	Yes	78	41.5, 42, 42.5	145
F22G12.8	WBGene00044712	F22G12.8	pseudogenic_transcript	I	13144912	13146453	I	13295704	12123431	14409164	8.85560682038621	0.233416081191852	Local eQTL	BF 5% FDR	No	NA	NA	NA	NA	NA	NA
F22G12.8	WBGene00044712	F22G12.8	pseudogenic_transcript	I	13144912	13146453	V	3906067	2175865	4523498	7.11453390312295	0.190600020083574	Distant eQTL	EIGEN 5% FDR	No	V	13	No	2	NA	NA
F22H10.5	WBGene00017729	F22H10.5	pseudogenic_transcript	X	16684414	16687196	IV	16015979	15433124	16438088	6.95380198515336	0.173205004535473	Distant eQTL	EIGEN 5% FDR	No	IV	42	Yes	78	41.5, 42, 42.5	145
F22H10.6.2	WBGene00017730	F22H10.6	mRNA	X	16689352	16690872	X	16746079	15834438	17696299	7.42403116803981	0.201567295962734	Local eQTL	EIGEN 5% FDR	No	NA	NA	NA	NA	NA	NA
F23A7.4.1	WBGene00009069	F23A7.4	mRNA	X	16212606	16212812	X	16923374	14702740	17696299	18.0585704878664	0.342840134520833	Local eQTL	BF 5% FDR	No	NA	NA	NA	NA	NA	NA
F23A7.8.1	WBGene00044638	F23A7.8	mRNA	X	16213373	16213576	X	15951652	15613180	17068424	8.506321640533	0.212342528575274	Local eQTL	BF 5% FDR	No	NA	NA	NA	NA	NA	NA
F23B12.5.1	WBGene00009082	dlat-1	mRNA	V	14445324	14447608	X	9678817	9017243	10477639	6.68510249923783	0.141615720696744	Distant eQTL	EIGEN 5% FDR	No	X	22.5	No	9	NA	NA
F23B12.6.1	WBGene00006465	fntb-1	mRNA	V	14447618	14449593	II	9780	7028	756972	6.7011111411206	0.3114068239856	Distant eQTL	EIGEN 5% FDR	No	II	1.5	No	4	NA	NA
F23B12.6.1	WBGene00006465	fntb-1	mRNA	V	14447618	14449593	V	14447671	9441257	16594394	73.8689764836641	0.932805120535938	Local eQTL	BF 5% FDR	No	NA	NA	NA	NA	NA	NA
F23B12.6.2	WBGene00006465	fntb-1	mRNA	V	14447660	14449596	V	14447671	11396876	16693034	15.445659172346	0.453857221944979	Local eQTL	BF 5% FDR	No	NA	NA	NA	NA	NA	NA
F23B2.5b.1	WBGene00001444	flp-1	mRNA	IV	9144705	9145977	IV	12626534	5553943	13844076	11.3021797995776	0.209467688248166	Distant eQTL	BF 5% FDR	No	IV	33.5	Yes	14	33.5	14
F23B2.5b.1	WBGene00001444	flp-1	mRNA	IV	9144705	9145977	V	13589743	10371207	15078019	7.02292992001603	0.146672939272954	Distant eQTL	EIGEN 5% FDR	No	V	26	Yes	51	26, 26.5, 27	152
F23B2.5b.1	WBGene00001444	flp-1	mRNA	IV	9144705	9145977	X	7054469	6145154	7756606	6.34056469031076	0.116968689189584	Distant eQTL	EIGEN 5% FDR	No	X	19.5	Yes	25	18.5, 19, 19.5	60
F23C8.13a.1	WBGene00017741	F23C8.13	mRNA	I	2415131	2418541	V	14696659	13598611	15667066	6.63811087307631	0.122662034479957	Distant eQTL	EIGEN 5% FDR	No	V	27	Yes	50	26, 26.5, 27	152
F23C8.14a.1	WBGene00255457	F23C8.14	mRNA	I	2436550	2437084	I	2423561	1968800	2751345	6.99570262529713	0.132941453829346	Local eQTL	EIGEN 5% FDR	No	NA	NA	NA	NA	NA	NA
F23C8.3b.1	WBGene00017732	F23C8.3	mRNA	I	2438765	2442956	I	2440304	1657899	3281882	16.7427404141966	0.418352042080896	Local eQTL	BF 5% FDR	No	NA	NA	NA	NA	NA	NA
F23C8.4.1	WBGene00017733	ubxn-1	mRNA	I	2431799	2435709	I	2433866	1178358	3247821	61.2113603912142	0.812606513881537	Local eQTL	BF 5% FDR	No	NA	NA	NA	NA	NA	NA
F23C8.7.1	WBGene00017736	F23C8.7	mRNA	I	2422153	2425185	I	2415282	1227149	5961170	29.4926751931436	0.570137729849714	Local eQTL	BF 5% FDR	No	NA	NA	NA	NA	NA	NA
F23C8.9.1	WBGene00017738	tipn-1	mRNA	I	2432570	2433755	I	2297690	846665	3247821	21.5366170252965	0.382098641424437	Local eQTL	BF 5% FDR	No	NA	NA	NA	NA	NA	NA
F23D12.10a.1	WBGene00045291	F23D12.10	mRNA	X	14413578	14415746	X	14415205	12900997	15347272	27.5647570013102	0.547024771444431	Local eQTL	BF 5% FDR	No	NA	NA	NA	NA	NA	NA
F23D12.10b.1	WBGene00045291	F23D12.10	mRNA	X	14413460	14415741	X	14412631	14019981	14700745	9.31970547583351	0.226601503815094	Local eQTL	BF 5% FDR	No	NA	NA	NA	NA	NA	NA
F23D12.3.1	WBGene00009087	F23D12.3	mRNA	X	14442621	14443450	IV	3769717	3132414	4660295	6.76437866381758	0.162966222671949	Distant eQTL	EIGEN 5% FDR	No	IV	25	No	11	NA	NA
F23D12.3.1	WBGene00009087	F23D12.3	mRNA	X	14442621	14443450	X	14442725	13996750	15547286	54.4906667606048	0.705932106903098	Local eQTL	BF 5% FDR	No	NA	NA	NA	NA	NA	NA
F23D12.4.2	WBGene00009088	F23D12.4	mRNA	X	14445000	14446319	X	14421989	9033641	16327535	26.4343615828583	0.472771501637135	Local eQTL	BF 5% FDR	No	NA	NA	NA	NA	NA	NA
F23D12.9	WBGene00044217	F23D12.9	pseudogenic_transcript	X	14436751	14437656	X	14373933	12736703	17696299	25.3335775460358	0.619749069413676	Local eQTL	BF 5% FDR	No	NA	NA	NA	NA	NA	NA
F23F12.12.1	WBGene00017756	F23F12.12	mRNA	III	6508132	6509499	III	7641044	4482501	9215511	7.43146450644099	0.23501078166641	Distant eQTL	EIGEN 5% FDR	No	III	27	Yes	35	26, 26.5, 27, 27.5	78
F23F12.13.1	WBGene00044455	F23F12.13	mRNA	III	6495673	6498213	III	5925228	4546978	10399357	11.5899258955005	0.250964701676428	Local eQTL	BF 5% FDR	No	NA	NA	NA	NA	NA	NA
F23F12.8.1	WBGene00017754	F23F12.8	mRNA	III	6483218	6488875	III	7615059	4482501	10421507	7.09451386340807	0.132469660576147	Distant eQTL	EIGEN 5% FDR	No	III	27	Yes	35	26, 26.5, 27, 27.5	78
F23F1.5.1	WBGene00017746	F23F1.5	mRNA	II	29581	31584	II	541722	7028	1265050	7.26131783352476	0.162013434048583	Local eQTL	EIGEN 5% FDR	No	NA	NA	NA	NA	NA	NA
F23F1.8b.1	WBGene00004504	rpt-4	mRNA	II	42181	43662	II	1083817	660199	1468741	6.27499513630266	0.125102575209819	Distant eQTL	EIGEN 5% FDR	No	II	2.5	Yes	184	2.5	184
F23G4.1.1	WBGene00044574	F23G4.1	mRNA	X	6601558	6603212	X	6371992	5072234	9048214	59.328250447919	0.729127564382794	Local eQTL	BF 5% FDR	No	NA	NA	NA	NA	NA	NA
F23H11.2.1	WBGene00017758	F23H11.2	mRNA	III	895740	900158	IV	1378142	1174419	1658768	6.55118310079593	0.121558447108974	Distant eQTL	EIGEN 5% FDR	No	IV	7.5	No	2	NA	NA
F23H11.3.1	WBGene00017759	sucl-2	mRNA	III	900138	901412	II	1186497	791733	1604326	6.27349440301861	0.115681578776743	Distant eQTL	EIGEN 5% FDR	No	II	2.5	Yes	184	2.5	184
F23H11.6.1	WBGene00017761	F23H11.6	mRNA	III	913248	916997	III	1010712	715701	1458377	6.2891592180815	0.125736316050896	Local eQTL	EIGEN 5% FDR	Yes	NA	NA	NA	NA	NA	NA
F23H12.10.2	WBGene00044218	F23H12.10	mRNA	V	12373661	12374267	V	1230452	710975	1717241	6.48157267571778	0.123055080480859	Distant eQTL	EIGEN 5% FDR	No	V	0.5	No	6	NA	NA
F23H12.4a.1	WBGene00005018	sqt-3	mRNA	V	12352745	12354318	V	14649731	13598611	15294340	6.54445283824296	0.171575531627424	Distant eQTL	EIGEN 5% FDR	Yes	NA	NA	NA	NA	NA	NA
F23H12.4b.1	WBGene00005018	sqt-3	mRNA	V	12353321	12354080	V	14649731	13598611	15294340	7.63476189256677	0.196117079908293	Distant eQTL	BF 5% FDR	Yes	NA	NA	NA	NA	NA	NA
F25B3.1.1	WBGene00009098	ehbp-1	mRNA	V	9550644	9556033	I	12762897	11803246	13718580	6.18872782574247	0.109824319439498	Distant eQTL	EIGEN 5% FDR	Yes	NA	NA	NA	NA	NA	NA
F25B3.4.1	WBGene00009101	F25B3.4	mRNA	V	9565337	9570293	III	12600280	12281690	13772968	9.18566844652131	0.179187137858275	Distant eQTL	BF 5% FDR	No	III	45.5	Yes	29	45.5	29
F25B4.3	WBGene00023276	F25B4.3	pseudogenic_transcript	V	5688753	5689477	II	877182	393537	1257328	6.21846528238623	0.12560295996993	Distant eQTL	EIGEN 5% FDR	No	II	2.5	Yes	184	2.5	184
F25B5.4.1	WBGene00006727	ubq-1	mRNA	III	5940244	5943835	V	20410593	19563918	20900332	6.74883820918324	0.124773659782708	Distant eQTL	EIGEN 5% FDR	No	V	45.5	Yes	72	44.5, 45, 45.5	151
F25B5.7d.1	WBGene00017778	nono-1	mRNA	III	5955038	5958215	I	1585923	987047	1991708	7.33308225716507	0.18566067928567	Distant eQTL	EIGEN 5% FDR	No	I	7.5	Yes	36	7.5	36
F25B5.7d.1	WBGene00017778	nono-1	mRNA	III	5955038	5958215	III	4911111	3433109	10014989	8.66643081237987	0.185604764952992	Distant eQTL	BF 5% FDR	No	III	25	No	7	NA	NA
F25C8.3e.1	WBGene00006812	unc-80	mRNA	V	20879854	20898909	V	14649731	11396876	15297957	7.83227607458842	0.152494081269896	Distant eQTL	BF 5% FDR	Yes	NA	NA	NA	NA	NA	NA
F25C8.3e.1	WBGene00006812	unc-80	mRNA	V	20879854	20898909	V	20130859	18518103	20900332	10.8960362863141	0.206375784786192	Local eQTL	BF 5% FDR	Yes	NA	NA	NA	NA	NA	NA
F25C8.4.1	WBGene00009106	acs-12	mRNA	V	20903977	20907433	II	10181581	8788081	10947437	7.40145680564436	0.137546498176388	Distant eQTL	EIGEN 5% FDR	No	II	20.5	No	2	NA	NA
F25E2.2b.2	WBGene00017780	F25E2.2	mRNA	X	809974	810832	X	388217	303285	2053763	7.02165491356119	0.154901552048187	Local eQTL	EIGEN 5% FDR	No	NA	NA	NA	NA	NA	NA
F25E2.5g.1	WBGene00000899	daf-3	mRNA	X	818320	823793	X	1165747	303285	2267672	6.38288309587379	0.147284337770613	Local eQTL	EIGEN 5% FDR	No	NA	NA	NA	NA	NA	NA
F25E2.5i.1	WBGene00000899	daf-3	mRNA	X	818320	820376	X	1899202	303285	2710957	8.74170512416116	0.165585892353935	Distant eQTL	BF 5% FDR	No	X	4	Yes	15	4	15
F25E5.2.2	WBGene00017783	F25E5.2	mRNA	V	7455815	7457598	V	14444778	12527317	15294340	7.82826880003027	0.146473406577458	Distant eQTL	BF 5% FDR	No	V	26.5	Yes	51	26, 26.5, 27	152
F25E5.4.1	WBGene00017785	F25E5.4	mRNA	V	7447267	7452951	I	345372	6415	1148464	6.8551953466104	0.220238419784208	Distant eQTL	EIGEN 5% FDR	No	I	3	Yes	13	3, 3.5	27
F25E5.4.1	WBGene00017785	F25E5.4	mRNA	V	7447267	7452951	III	3353294	2937825	4236978	9.28318121133628	0.264374412152516	Distant eQTL	BF 5% FDR	No	III	20.5	Yes	29	20.5	29
F25E5.4.1	WBGene00017785	F25E5.4	mRNA	V	7447267	7452951	IV	3769717	1790543	4692808	9.31168206899192	0.241750594475909	Distant eQTL	BF 5% FDR	No	IV	25	No	11	NA	NA
F25E5.4.1	WBGene00017785	F25E5.4	mRNA	V	7447267	7452951	V	13718280	5113365	16635649	12.7070939324248	0.234217004212057	Distant eQTL	BF 5% FDR	No	V	26	Yes	51	26, 26.5, 27	152
F25E5.4.1	WBGene00017785	F25E5.4	mRNA	V	7447267	7452951	X	2273035	463298	3120146	6.54159436654506	0.195081309307095	Distant eQTL	EIGEN 5% FDR	No	X	5.5	No	7	NA	NA
F25E5.4.2	WBGene00017785	F25E5.4	mRNA	V	7447271	7451080	IV	4430374	3686531	6481987	7.91744821105372	0.149573265627806	Distant eQTL	BF 5% FDR	No	IV	28	Yes	108	27.5, 28	122
F25E5.4.2	WBGene00017785	F25E5.4	mRNA	V	7447271	7451080	V	14649731	12527317	15302894	7.50619147463706	0.14038334747808	Distant eQTL	EIGEN 5% FDR	Yes	NA	NA	NA	NA	NA	NA
F25F2.2.1	WBGene00000396	cdh-4	mRNA	III	4520357	4536991	X	6402452	5215885	8868316	6.27124920144935	0.115638470139458	Distant eQTL	EIGEN 5% FDR	No	X	18.5	Yes	21	18.5, 19, 19.5	60
F25F6.1.1	WBGene00017794	mltn-13	mRNA	X	4441738	4448383	V	14649731	12866354	15302950	7.34392082134437	0.137301620001346	Distant eQTL	EIGEN 5% FDR	Yes	NA	NA	NA	NA	NA	NA
F25G6.1.2	WBGene00017796	F25G6.1	mRNA	V	8575240	8579902	I	7282216	3355885	11174292	6.25618458167932	0.0980197671473635	Distant eQTL	EIGEN 5% FDR	No	I	24	No	1	NA	NA
F25H2.12a.2	WBGene00009123	F25H2.12	mRNA	I	10570077	10571919	III	2539877	2125365	2839285	6.398752321925	0.129527876758521	Distant eQTL	EIGEN 5% FDR	No	III	15	No	2	NA	NA
F25H2.13.2	WBGene00009124	rtel-1	mRNA	I	10571954	10577136	X	9484805	8794666	10299079	6.18178112536457	0.114445798199531	Distant eQTL	EIGEN 5% FDR	No	X	22.5	No	9	NA	NA
F25H2.2.2	WBGene00009116	snx-27	mRNA	I	10543020	10546437	IV	2179845	1756875	2703884	6.95993777901378	0.128788624221836	Distant eQTL	EIGEN 5% FDR	No	IV	18	No	4	NA	NA
F25H2.5.2	WBGene00009119	ndk-1	mRNA	I	10553112	10553889	I	10398584	4588009	13338582	27.3112288333521	0.445248249823342	Local eQTL	BF 5% FDR	No	NA	NA	NA	NA	NA	NA
F25H5.3a.1	WBGene00009126	pyk-1	mRNA	I	9168432	9177488	X	12845828	11880103	13551431	6.8912728297351	0.128008401321245	Distant eQTL	EIGEN 5% FDR	No	X	30	No	11	NA	NA
F25H5.3e.1	WBGene00009126	pyk-1	mRNA	I	9168432	9177490	IV	2436305	1930450	2988653	6.59342312778707	0.210925351604182	Distant eQTL	EIGEN 5% FDR	No	IV	20	No	3	NA	NA
F25H5.6.1	WBGene00009128	mrpl-54	mRNA	I	9159121	9159522	X	8157385	7616769	8868316	6.84265535898755	0.127140315375821	Distant eQTL	EIGEN 5% FDR	No	X	21	No	6	NA	NA
F25H8.1a.1	WBGene00009131	F25H8.1	mRNA	IV	9930899	9932240	IV	9116894	4197890	13468713	19.6927787417145	0.388864207261263	Local eQTL	BF 5% FDR	No	NA	NA	NA	NA	NA	NA
F25H8.1a.2	WBGene00009131	F25H8.1	mRNA	IV	9930897	9932195	IV	10940663	6475037	13310933	7.58563601311368	0.214898725009459	Distant eQTL	BF 5% FDR	No	IV	32.5	Yes	23	30.5, 31, 31.5, 32, 32.5	110
F25H8.1a.2	WBGene00009131	F25H8.1	mRNA	IV	9930897	9932195	V	14649731	12270528	15294340	7.34063999050433	0.212863251445308	Distant eQTL	EIGEN 5% FDR	Yes	NA	NA	NA	NA	NA	NA
F25H8.5d.1	WBGene00001113	dur-1	mRNA	IV	9921938	9928225	I	12581234	11705847	13429200	6.71379561050255	0.13223817179256	Distant eQTL	EIGEN 5% FDR	No	I	35.5	Yes	12	35.5	12
F25H8.5d.1	WBGene00001113	dur-1	mRNA	IV	9921938	9928225	V	1290784	724979	1733488	6.36334913313676	0.12193094791553	Distant eQTL	EIGEN 5% FDR	No	V	0.5	No	6	NA	NA
F25H8.6.2	WBGene00009133	bed-3	mRNA	IV	9916524	9921967	IV	4430374	3699373	6457100	7.54436636213423	0.148716801835023	Distant eQTL	EIGEN 5% FDR	No	IV	28	Yes	108	27.5, 28	122
F25H8.6.2	WBGene00009133	bed-3	mRNA	IV	9916524	9921967	V	14654518	11216597	15346612	6.99052419916928	0.129961633526936	Distant eQTL	EIGEN 5% FDR	No	V	27	Yes	50	26, 26.5, 27	152
F25H9.5a.2	WBGene00001496	frm-10	mRNA	V	13463220	13467134	V	13411831	6465632	15221232	10.8908108275319	0.204943549457818	Local eQTL	BF 5% FDR	No	NA	NA	NA	NA	NA	NA
F26A10.2.1	WBGene00017814	F26A10.2	mRNA	X	7630518	7637172	II	13265642	13093425	13628609	6.41991259180576	0.151784570478427	Distant eQTL	EIGEN 5% FDR	No	II	34.5	Yes	42	34.5	42
F26A10.2.1	WBGene00017814	F26A10.2	mRNA	X	7630518	7637172	V	14447671	7649351	15294340	8.04345902412046	0.14916617917251	Distant eQTL	BF 5% FDR	No	V	26.5	Yes	51	26, 26.5, 27	152
F26A1.13.1	WBGene00017811	F26A1.13	mRNA	III	4846582	4849907	III	5736537	3143719	7836682	8.20806789264752	0.161642285500558	Local eQTL	BF 5% FDR	No	NA	NA	NA	NA	NA	NA
F26A1.8.1	WBGene00017806	F26A1.8	mRNA	III	4820651	4822236	III	5595324	4892173	6209459	7.08577414822793	0.183067121600072	Local eQTL	EIGEN 5% FDR	No	NA	NA	NA	NA	NA	NA
F26A1.9.2	WBGene00017807	F26A1.9	mRNA	III	4825344	4829540	I	661425	6415	1189297	6.440766617103	0.1199897628555	Distant eQTL	EIGEN 5% FDR	No	I	3.5	Yes	14	3, 3.5	27
F26A1.9.2	WBGene00017807	F26A1.9	mRNA	III	4825344	4829540	IV	14412461	3678713	15476574	7.31418418634111	0.136735917134082	Distant eQTL	EIGEN 5% FDR	No	IV	39.5	Yes	13	39.5	13
F26A1.9.2	WBGene00017807	F26A1.9	mRNA	III	4825344	4829540	V	7317606	5119167	11630153	7.37969635782477	0.137981808850935	Distant eQTL	EIGEN 5% FDR	No	V	21	Yes	20	21	20
F26A3.3.1	WBGene00001214	ego-1	mRNA	I	7650414	7656338	V	7596063	5306002	15302894	7.4347158380407	0.158218680679941	Distant eQTL	EIGEN 5% FDR	Yes	NA	NA	NA	NA	NA	NA
F26A3.5.1	WBGene00009143	F26A3.5	mRNA	I	7667729	7669900	I	7570359	3281882	11647030	9.98577121178916	0.197991016825901	Local eQTL	BF 5% FDR	No	NA	NA	NA	NA	NA	NA
F26A3.5.2	WBGene00009143	F26A3.5	mRNA	I	7667729	7669901	I	7570359	3426938	11268067	6.28853524077667	0.129742165431732	Local eQTL	EIGEN 5% FDR	No	NA	NA	NA	NA	NA	NA
F26B1.4.1	WBGene00000634	col-58	mRNA	I	6311229	6312413	II	946924	619231	1412399	6.20137715720283	0.13229644005895	Distant eQTL	EIGEN 5% FDR	No	II	2.5	Yes	184	2.5	184
F26D10.10.1	WBGene00001606	gln-5	mRNA	IV	17272231	17273652	I	1654023	1099355	2090527	6.9680032918628	0.149369505892885	Distant eQTL	EIGEN 5% FDR	No	I	8.5	Yes	14	8.5	14
F26D10.11.1	WBGene00009155	lhfp-4	mRNA	IV	17275581	17276864	II	13265642	13090300	15272855	6.51264939770633	0.163908775614468	Distant eQTL	EIGEN 5% FDR	No	II	34.5	Yes	42	34.5	42
F26D12.1h.1	WBGene00001439	fkh-7	mRNA	IV	5601707	5609629	IV	14495467	13797305	16279726	6.70849698389814	0.132500233768894	Distant eQTL	EIGEN 5% FDR	No	IV	39.5	Yes	13	39.5	13
F26D2.2.1	WBGene00006375	syp-1	mRNA	V	16405747	16407701	V	16667099	15957387	18046056	8.41204884939197	0.23954688069157	Local eQTL	BF 5% FDR	No	NA	NA	NA	NA	NA	NA
F26D2.3a.1	WBGene00009148	F26D2.3	mRNA	V	16407963	16410270	V	16370076	15304483	17999505	8.63811484679305	0.208443826858166	Local eQTL	BF 5% FDR	Yes	NA	NA	NA	NA	NA	NA
F26E4.11.1	WBGene00009164	hrdl-1	mRNA	I	9793756	9796675	I	11940016	11129375	12890829	6.33266605292135	0.125073208693164	Distant eQTL	EIGEN 5% FDR	No	I	35	No	4	NA	NA
F26E4.12.1	WBGene00009165	gpx-1	mRNA	I	9780287	9781418	I	9574181	3134035	13283222	23.7744357820782	0.399683411346381	Local eQTL	BF 5% FDR	No	NA	NA	NA	NA	NA	NA
F26E4.12.2	WBGene00009165	gpx-1	mRNA	I	9780349	9781415	I	9574181	2957241	15058146	23.3215455285505	0.413282086001725	Local eQTL	BF 5% FDR	No	NA	NA	NA	NA	NA	NA
F26E4.8b.1	WBGene00006528	tba-1	mRNA	I	9785933	9787624	IV	15469577	14705986	16035396	6.85318147788357	0.126759978189097	Distant eQTL	EIGEN 5% FDR	No	IV	41.5	Yes	28	41.5, 42, 42.5	145
F26F2.1.1	WBGene00009166	F26F2.1	mRNA	V	20559080	20561895	V	20223274	17928323	20899078	8.40911609809034	0.242924658106014	Local eQTL	BF 5% FDR	Yes	NA	NA	NA	NA	NA	NA
F26F2.7a.2	WBGene00009172	F26F2.7	mRNA	V	20580990	20590341	II	3088104	2732343	3629616	7.13349281922306	0.155414358252639	Distant eQTL	EIGEN 5% FDR	No	NA	NA	NA	NA	NA	NA
F26F4.1.2	WBGene00017825	cee-1	mRNA	III	4912693	4914138	III	4922974	3810150	5742409	6.1195652373564	0.15755980448519	Local eQTL	EIGEN 5% FDR	No	NA	NA	NA	NA	NA	NA
F26F4.3.1	WBGene00004400	rom-1	mRNA	III	4907196	4908993	III	4922974	3230373	7913368	14.2105285646934	0.380660494312078	Local eQTL	BF 5% FDR	No	NA	NA	NA	NA	NA	NA
F26F4.9a.1	WBGene00017829	F26F4.9	mRNA	III	4910475	4912521	III	3486613	3022364	4546978	7.90848025250286	0.189399377895929	Distant eQTL	BF 5% FDR	No	III	21	No	1	NA	NA
F26G1.2a.1	WBGene00017838	F26G1.2	mRNA	II	4763081	4764179	II	8417419	7929886	9110738	6.25965672399585	0.1395364423986	Distant eQTL	EIGEN 5% FDR	No	II	19	Yes	28	19, 19.5	54
F26G1.4.1	WBGene00017840	ttm-2	mRNA	II	4764159	4766384	II	5529904	3789546	6196560	6.41131205780863	0.118324874076517	Local eQTL	EIGEN 5% FDR	No	NA	NA	NA	NA	NA	NA
F26G1.6a.1	WBGene00017842	nep-12	mRNA	II	4775284	4781464	II	4837879	3767235	7399295	8.67818186015398	0.16091864136867	Local eQTL	BF 5% FDR	No	NA	NA	NA	NA	NA	NA
F26G1.6b.1	WBGene00017842	nep-12	mRNA	II	4775284	4784716	II	551358	7028	1153025	6.15766670266513	0.113980030214048	Distant eQTL	EIGEN 5% FDR	No	II	2.5	Yes	184	2.5	184
F26G1.6b.1	WBGene00017842	nep-12	mRNA	II	4775284	4784716	IV	4430374	3699373	6457100	7.68884637471167	0.146992865170213	Distant eQTL	BF 5% FDR	No	IV	28	Yes	108	27.5, 28	122
F26G1.6b.1	WBGene00017842	nep-12	mRNA	II	4775284	4784716	V	14654518	12866354	15302950	7.93108968345753	0.147737606372491	Distant eQTL	BF 5% FDR	No	V	27	Yes	50	26, 26.5, 27	152
F26G1.8	WBGene00003437	msp-42	pseudogenic_transcript	II	4787159	4787520	V	20410593	19563918	20900332	6.20961889318966	0.121399741759409	Distant eQTL	EIGEN 5% FDR	No	V	45.5	Yes	72	44.5, 45, 45.5	151
F26G1.9.1	WBGene00044662	F26G1.9	mRNA	II	4772835	4773991	IV	4430374	3699373	6457100	6.17393783648127	0.133022715113307	Distant eQTL	EIGEN 5% FDR	No	IV	28	Yes	108	27.5, 28	122
F26G5.1a.1	WBGene00017843	F26G5.1	mRNA	V	4975478	4977499	IV	16429360	15981811	16914728	6.34031988077063	0.125736493282082	Distant eQTL	EIGEN 5% FDR	No	IV	42.5	Yes	39	41.5, 42, 42.5	145
F26G5.1a.1	WBGene00017843	F26G5.1	mRNA	V	4975478	4977499	V	5295653	4468283	7587293	6.1582828617144	0.121585400332492	Local eQTL	EIGEN 5% FDR	No	NA	NA	NA	NA	NA	NA
F26H11.4.1	WBGene00009182	F26H11.4	mRNA	II	14408612	14412219	II	15175263	13880075	15272855	6.9825094721378	0.219198086052921	Local eQTL	EIGEN 5% FDR	No	NA	NA	NA	NA	NA	NA
F26H9.7b.1	WBGene00006732	uev-3	mRNA	I	9310320	9312642	I	9053315	4434616	11801643	11.9616208027003	0.232863753584752	Local eQTL	BF 5% FDR	No	NA	NA	NA	NA	NA	NA
F26H9.7b.1	WBGene00006732	uev-3	mRNA	I	9310320	9312642	X	15778100	15408707	16169852	7.00126984177901	0.129573055714633	Distant eQTL	EIGEN 5% FDR	No	X	44	Yes	16	44	16
F27B3.2a.1	WBGene00000060	acr-21	mRNA	III	6581885	6586580	III	7867229	7305440	8633697	6.13402854947074	0.116645268500606	Distant eQTL	EIGEN 5% FDR	No	III	27	Yes	35	26, 26.5, 27, 27.5	78
F27B3.6.1	WBGene00017848	F27B3.6	mRNA	III	6577818	6578605	IV	5427650	3719945	7957120	8.88837524092894	0.248438044376865	Distant eQTL	BF 5% FDR	No	IV	29	No	7	NA	NA
F27B3.7	WBGene00017849	F27B3.7	pseudogenic_transcript	III	6559097	6563666	III	5907927	4733902	7576566	13.1845189178301	0.364621102978765	Local eQTL	BF 5% FDR	No	NA	NA	NA	NA	NA	NA
F27C1.2a.1	WBGene00017852	F27C1.2	mRNA	I	5430164	5431450	V	20030979	18899820	20900332	6.38997591629117	0.131112249144044	Distant eQTL	EIGEN 5% FDR	No	V	45	Yes	55	44.5, 45, 45.5	151
F27C1.3.1	WBGene00017853	F27C1.3	mRNA	I	5426273	5427229	I	4847185	3079695	9915074	6.33607606574625	0.125653326190761	Local eQTL	EIGEN 5% FDR	No	NA	NA	NA	NA	NA	NA
F27C8.2.1	WBGene00009183	F27C8.2	mRNA	IV	9596497	9599081	II	13265642	13093425	13628609	7.19947188103349	0.167950162749814	Distant eQTL	EIGEN 5% FDR	No	II	34.5	Yes	42	34.5	42
F28A10.13.1	WBGene00284851	F28A10.13	mRNA	II	848815	849298	II	745191	7028	1489152	8.05850272390426	0.189683421772569	Local eQTL	BF 5% FDR	No	NA	NA	NA	NA	NA	NA
F28A10.3.1	WBGene00017871	F28A10.3	mRNA	II	840431	841143	II	837397	7028	2762741	55.1793388743068	0.729208092937426	Local eQTL	BF 5% FDR	No	NA	NA	NA	NA	NA	NA
F28A10.5.1	WBGene00017873	F28A10.5	mRNA	II	849678	850654	II	873752	7028	2477459	18.8854156214224	0.382942855333783	Local eQTL	BF 5% FDR	No	NA	NA	NA	NA	NA	NA
F28B3.4d.1	WBGene00017885	dip-2	mRNA	I	4943690	4948941	II	12132844	11948457	12422812	7.26366311359531	0.270690967332473	Distant eQTL	EIGEN 5% FDR	No	II	25	No	10	NA	NA
F28B3.9.2	WBGene00017888	acl-11	mRNA	I	4929093	4932178	V	14645499	13166974	15310126	8.72603830505821	0.172765548797766	Distant eQTL	BF 5% FDR	Yes	NA	NA	NA	NA	NA	NA
F28B4.1.1	WBGene00017890	F28B4.1	mRNA	X	3205078	3205835	IV	15999374	15402454	16434253	6.22500785533111	0.158346810046996	Distant eQTL	EIGEN 5% FDR	No	IV	42	Yes	78	41.5, 42, 42.5	145
F28B4.2b.1	WBGene00017891	rgl-1	mRNA	X	3210976	3220293	III	12772042	12359497	13772968	6.197628296491	0.11422403169093	Distant eQTL	EIGEN 5% FDR	No	III	46.5	No	11	NA	NA
F28C6.1.1	WBGene00009202	aptf-4	mRNA	II	8590984	8593010	V	2735528	1968614	4151163	6.50541719720302	0.125668676563447	Distant eQTL	EIGEN 5% FDR	No	V	7	No	4	NA	NA
F28C6.4a.1	WBGene00009204	pigg-1	mRNA	II	8596275	8600265	II	8486946	7065236	9325362	8.78851232642471	0.25676379117015	Local eQTL	BF 5% FDR	No	NA	NA	NA	NA	NA	NA
F28C6.4a.1	WBGene00009204	pigg-1	mRNA	II	8596275	8600265	V	18004032	16990235	19044484	6.21419436326294	0.168724721950795	Distant eQTL	EIGEN 5% FDR	No	V	33.5	Yes	12	33.5	12
F28C6.4a.2	WBGene00009204	pigg-1	mRNA	II	8596275	8599319	II	8486946	6003340	9775018	22.3234461117147	0.426443133306729	Local eQTL	BF 5% FDR	No	NA	NA	NA	NA	NA	NA
F28C6.5.1	WBGene00009205	F28C6.5	mRNA	II	8599514	8600509	IV	16047511	15445553	16474100	6.37594727617579	0.135604175257856	Distant eQTL	EIGEN 5% FDR	No	IV	42	Yes	78	41.5, 42, 42.5	145
F28D9.4.2	WBGene00009220	F28D9.4	mRNA	I	11163555	11177728	I	10926712	5838775	11895976	7.42520899153219	0.242552929345825	Local eQTL	EIGEN 5% FDR	No	NA	NA	NA	NA	NA	NA
F28E10.16	WBGene00235292	F28E10.16	pseudogenic_transcript	IV	4591013	4592756	IV	4726162	3402409	12413487	23.1686266105971	0.456494820590153	Local eQTL	BF 5% FDR	No	NA	NA	NA	NA	NA	NA
F28E10.5	WBGene00044302	F28E10.5	pseudogenic_transcript	IV	4594132	4596678	IV	4726162	3564193	10156785	32.7318886803641	0.600469598999771	Local eQTL	BF 5% FDR	No	NA	NA	NA	NA	NA	NA
F28F8.10	WBGene00044219	F28F8.10	pseudogenic_transcript	V	15588913	15589830	V	15407302	13725904	16055676	10.7019056448219	0.277935831564194	Local eQTL	BF 5% FDR	No	NA	NA	NA	NA	NA	NA
F28F8.4.2	WBGene00009222	fbxa-95	mRNA	V	15571474	15572716	V	15848300	12689968	16632698	37.8312168454551	0.670647005277548	Local eQTL	BF 5% FDR	No	NA	NA	NA	NA	NA	NA
F28F8.9c.1	WBGene00044188	F28F8.9	mRNA	V	15577575	15578673	X	340119	303285	2827856	7.76163424563486	0.212849167996752	Distant eQTL	BF 5% FDR	No	X	1	No	2	NA	NA
F28F9.1.1	WBGene00006970	zag-1	mRNA	IV	3855843	3861565	V	14649731	13598611	15294340	7.00872125716151	0.129714416350349	Distant eQTL	EIGEN 5% FDR	Yes	NA	NA	NA	NA	NA	NA
F28F9.4.1	WBGene00000009	aat-8	mRNA	IV	3862033	3865044	V	13438045	9813833	14534190	7.42072922579829	0.155832662265882	Distant eQTL	EIGEN 5% FDR	No	V	25.5	No	9	NA	NA
F28G4.1.1	WBGene00009226	cyp-37B1	mRNA	V	16278191	16280616	I	13463537	12123431	14558751	8.2505690415222	0.353115859319655	Distant eQTL	BF 5% FDR	No	I	43	No	5	NA	NA
F28G4.1.1	WBGene00009226	cyp-37B1	mRNA	V	16278191	16280616	IV	16549015	16155450	17056612	6.14847963137336	0.250100392295217	Distant eQTL	EIGEN 5% FDR	No	IV	42.5	Yes	39	41.5, 42, 42.5	145
F28G4.1.1	WBGene00009226	cyp-37B1	mRNA	V	16278191	16280616	V	16175482	14256057	16777102	17.4399201707086	0.518649929835844	Local eQTL	BF 5% FDR	Yes	NA	NA	NA	NA	NA	NA
F28G4.5	WBGene00009230	oac-18	pseudogenic_transcript	V	16288788	16292154	IV	15068097	14495467	16434246	6.6798936533739	0.183459605749417	Distant eQTL	EIGEN 5% FDR	No	IV	40.5	Yes	16	40.5	16
F28H1.1.1	WBGene00017908	F28H1.1	mRNA	I	3995737	3996402	V	3004240	2036618	5065362	6.59457791753995	0.121830780831333	Distant eQTL	EIGEN 5% FDR	No	V	7.5	No	9	NA	NA
F28H6.2a.2	WBGene00009231	ceh-89	mRNA	X	14141940	14145162	X	14216400	13072717	14801489	13.7998224143893	0.267440123444446	Local eQTL	BF 5% FDR	Yes	NA	NA	NA	NA	NA	NA
F28H6.4.1	WBGene00009233	F28H6.4	mRNA	X	14127872	14133525	X	6440083	5261004	7285474	6.34917694073367	0.117133862975412	Distant eQTL	EIGEN 5% FDR	No	X	18.5	Yes	21	18.5, 19, 19.5	60
F28H6.6.1	WBGene00009234	F28H6.6	mRNA	X	14117069	14125879	X	14168507	13816382	14421989	6.29575268482784	0.184184110986508	Local eQTL	EIGEN 5% FDR	No	NA	NA	NA	NA	NA	NA
F29B9.10.2	WBGene00017924	mrps-21	mRNA	IV	4659049	4659520	III	12230703	11906872	12496813	6.54673815072387	0.134587631421492	Distant eQTL	EIGEN 5% FDR	No	III	43.5	No	1	NA	NA
F29B9.1.1	WBGene00017919	F29B9.1	mRNA	IV	4665379	4667358	IV	4544278	3712450	6747143	8.01241081409062	0.190552204706687	Local eQTL	BF 5% FDR	No	NA	NA	NA	NA	NA	NA
F29B9.2b.1	WBGene00017920	jmjd-1.2	mRNA	IV	4660991	4665208	IV	16027005	14507555	16558552	7.51913240462457	0.13935411401821	Distant eQTL	EIGEN 5% FDR	No	IV	42	Yes	78	41.5, 42, 42.5	145
F29B9.2c.1	WBGene00017920	jmjd-1.2	mRNA	IV	4661009	4664941	I	1207814	6415	3479286	8.59675284070079	0.159418683281691	Distant eQTL	BF 5% FDR	Yes	NA	NA	NA	NA	NA	NA
F29B9.9a.1	WBGene00000685	col-111	mRNA	IV	4655793	4657974	II	946924	619231	1412399	7.73708569817231	0.195950447330396	Distant eQTL	BF 5% FDR	No	II	2.5	Yes	184	2.5	184
F29B9.9a.1	WBGene00000685	col-111	mRNA	IV	4655793	4657974	IV	4430374	3699373	6453908	7.57881393906545	0.196228279928273	Local eQTL	EIGEN 5% FDR	No	NA	NA	NA	NA	NA	NA
F29B9.9a.1	WBGene00000685	col-111	mRNA	IV	4655793	4657974	V	14649731	13166974	15294340	9.56856268146719	0.213605649756719	Distant eQTL	BF 5% FDR	Yes	NA	NA	NA	NA	NA	NA
F29B9.9b.1	WBGene00000685	col-111	mRNA	IV	4655830	4657605	V	14447671	11238035	15294340	9.551191872621	0.176854430620277	Distant eQTL	BF 5% FDR	No	V	26.5	Yes	51	26, 26.5, 27	152
F29C12.1a.1	WBGene00004120	pqn-32	mRNA	II	13108019	13110169	V	14649731	13598611	15294340	7.17238315250042	0.143660284134927	Distant eQTL	EIGEN 5% FDR	Yes	NA	NA	NA	NA	NA	NA
F29C12.1b.1	WBGene00004120	pqn-32	mRNA	II	13108019	13110171	II	551358	7028	924799	6.30951536091769	0.116910027753315	Distant eQTL	EIGEN 5% FDR	No	II	2.5	Yes	184	2.5	184
F29C12.1b.1	WBGene00004120	pqn-32	mRNA	II	13108019	13110171	II	14555009	14013170	15272855	6.16425138416636	0.1141072314465	Distant eQTL	EIGEN 5% FDR	No	II	41.5	No	9	NA	NA
F29C12.1b.1	WBGene00004120	pqn-32	mRNA	II	13108019	13110171	IV	4430374	3699373	6457100	8.59065764261007	0.189190620663066	Distant eQTL	BF 5% FDR	No	IV	28	Yes	108	27.5, 28	122
F29C12.1b.1	WBGene00004120	pqn-32	mRNA	II	13108019	13110171	V	14654518	11216597	16059973	9.08223589521969	0.169080217089948	Distant eQTL	BF 5% FDR	No	V	27	Yes	50	26, 26.5, 27	152
F29C12.4.2	WBGene00009246	gfm-1	mRNA	II	13117483	13122020	II	13121173	12605196	14444941	22.3605631238204	0.381911418133884	Local eQTL	BF 5% FDR	No	NA	NA	NA	NA	NA	NA
F29C12.5.1	WBGene00009247	bath-45	mRNA	II	13123020	13124850	II	5067883	4285663	5845469	8.19400053932272	0.224207590796887	Distant eQTL	BF 5% FDR	No	II	15.5	No	3	NA	NA
F29C12.5.1	WBGene00009247	bath-45	mRNA	II	13123020	13124850	IV	16847755	16421345	17257371	6.74301713334144	0.131657504342777	Distant eQTL	EIGEN 5% FDR	No	IV	43	No	4	NA	NA
F29C4.8a.1	WBGene00000674	col-99	mRNA	IV	138461	147919	III	2923217	2739541	3299975	6.58002263525787	0.128906202500572	Distant eQTL	EIGEN 5% FDR	No	III	19	No	9	NA	NA
F29F11.3.1	WBGene00009256	tut-2	mRNA	V	10658194	10659658	III	3444218	2986903	4480274	6.29642523491163	0.116804218758771	Distant eQTL	EIGEN 5% FDR	No	III	20.5	Yes	29	20.5	29
F29F11.6.2	WBGene00001747	gsp-1	mRNA	V	10676261	10686505	V	11516185	2809760	13914214	23.2042969152246	0.555039656399633	Local eQTL	BF 5% FDR	No	NA	NA	NA	NA	NA	NA
F29F11.6.2	WBGene00001747	gsp-1	mRNA	V	10676261	10686505	X	8249407	303285	12227564	33.1324382438212	0.571871888753407	Distant eQTL	BF 5% FDR	No	X	21	No	6	NA	NA
F29G9.2a.2	WBGene00017931	picc-1	mRNA	V	6017964	6026338	V	6018874	4589001	9338394	12.9226267721896	0.419473214222866	Local eQTL	BF 5% FDR	No	NA	NA	NA	NA	NA	NA
F29G9.3.1	WBGene00000159	aps-1	mRNA	V	6017962	6018886	II	3629604	3291927	3829628	6.31107809006098	0.175281891000769	Distant eQTL	EIGEN 5% FDR	No	II	12	Yes	24	12	24
F29G9.3.1	WBGene00000159	aps-1	mRNA	V	6017962	6018886	V	6018874	4829085	9229374	8.72130074631091	0.221502702271627	Local eQTL	BF 5% FDR	No	NA	NA	NA	NA	NA	NA
F29G9.7	WBGene00017933	F29G9.7	pseudogenic_transcript	V	6035397	6036683	V	6021453	4584917	9207551	6.95596301009915	0.228248367553652	Local eQTL	EIGEN 5% FDR	No	NA	NA	NA	NA	NA	NA
F30A10.10a.2	WBGene00009267	usp-48	mRNA	I	9506547	9511185	IV	1576212	1299368	1965721	6.66620462004348	0.128128789718321	Distant eQTL	EIGEN 5% FDR	No	IV	10.5	No	6	NA	NA
F30H5.1.1	WBGene00006781	unc-45	mRNA	III	491539	502625	IV	1220427	1118182	1540290	6.22980977537564	0.134967104909289	Distant eQTL	EIGEN 5% FDR	No	IV	6.5	No	6	NA	NA
F30H5.3.1	WBGene00017937	F30H5.3	mRNA	III	505241	512217	V	14649731	12270528	15294340	7.21450008285284	0.157791189898999	Distant eQTL	EIGEN 5% FDR	Yes	NA	NA	NA	NA	NA	NA
F31B12.4.1	WBGene00009283	F31B12.4	mRNA	X	10804741	10805595	X	11122406	8418432	14346370	18.2131134250347	0.362272220509487	Local eQTL	BF 5% FDR	No	NA	NA	NA	NA	NA	NA
F31B9.8	WBGene00304798	F31B9.8	pseudogenic_transcript	X	15920502	15921331	III	6563694	4385672	9234794	14.022776485528	0.432463100065915	Distant eQTL	BF 5% FDR	No	III	26.5	Yes	13	26, 26.5, 27, 27.5	78
F31D4.2.2	WBGene00009290	F31D4.2	mRNA	V	20841481	20845556	V	16279519	15967112	16693034	6.32349966136356	0.116641333513245	Distant eQTL	EIGEN 5% FDR	No	V	30	No	6	NA	NA
F31D4.5b.2	WBGene00009292	F31D4.5	mRNA	V	20854075	20858719	III	10909658	10474130	11625571	6.50485899668301	0.12011574561809	Distant eQTL	EIGEN 5% FDR	No	III	33	No	3	NA	NA
F31D4.5b.2	WBGene00009292	F31D4.5	mRNA	V	20854075	20858719	V	20074947	19043178	20900332	9.12419769647381	0.17686514377844	Local eQTL	BF 5% FDR	Yes	NA	NA	NA	NA	NA	NA
F31D5.1.1	WBGene00017944	F31D5.1	mRNA	II	4219362	4221837	II	4215249	2866697	5127027	9.7870404001736	0.21614720194044	Local eQTL	BF 5% FDR	No	NA	NA	NA	NA	NA	NA
F31E3.6.1	WBGene00017952	F31E3.6	mRNA	III	6982086	6983062	III	6591675	4444427	8829784	17.7942516898252	0.416747516677809	Local eQTL	BF 5% FDR	No	NA	NA	NA	NA	NA	NA
F31E3.6.2	WBGene00017952	F31E3.6	mRNA	III	6982437	6983062	III	6591675	4444427	10187446	61.7827024040724	0.755772897382312	Local eQTL	BF 5% FDR	No	NA	NA	NA	NA	NA	NA
F31E8.2a.2	WBGene00004921	snt-1	mRNA	II	6810957	6816452	II	946924	619231	1412399	6.17960667580242	0.113877542601778	Distant eQTL	EIGEN 5% FDR	No	II	2.5	Yes	184	2.5	184
F31E9.1	WBGene00009295	fbxa-180	pseudogenic_transcript	V	17319596	17322444	V	16966981	16320686	18082856	7.09578283089569	0.175286894133563	Local eQTL	EIGEN 5% FDR	No	NA	NA	NA	NA	NA	NA
F31E9.3.1	WBGene00009296	F31E9.3	mRNA	V	17322590	17324526	V	16770123	15090676	19205287	13.3191600101089	0.413044425735118	Local eQTL	BF 5% FDR	Yes	NA	NA	NA	NA	NA	NA
F31E9.8	WBGene00045408	F31E9.8	pseudogenic_transcript	V	17324907	17326168	V	16968524	4608883	19345810	41.4621407693391	0.719284829846724	Local eQTL	BF 5% FDR	No	NA	NA	NA	NA	NA	NA
F31F4.15a.1	WBGene00017962	fbxa-72	mRNA	V	674887	676754	V	611941	1714	1542285	11.1236572520867	0.314198146571702	Local eQTL	BF 5% FDR	Yes	NA	NA	NA	NA	NA	NA
F31F4.15b.1	WBGene00017962	fbxa-72	mRNA	V	675003	676486	V	880841	1714	1635773	10.4137339846662	0.36025876566112	Local eQTL	BF 5% FDR	No	NA	NA	NA	NA	NA	NA
F31F4.1a.1	WBGene00017957	F31F4.1	mRNA	V	684089	690008	V	531696	1714	1870675	49.1207051848394	0.816856099737824	Local eQTL	BF 5% FDR	Yes	NA	NA	NA	NA	NA	NA
F31F4.1a.2	WBGene00017957	F31F4.1	mRNA	V	684089	690006	V	531696	1714	1959019	20.2758021465249	0.433633706052239	Local eQTL	BF 5% FDR	Yes	NA	NA	NA	NA	NA	NA
F31F4.1b.1	WBGene00017957	F31F4.1	mRNA	V	684089	686134	V	590639	1714	1665424	20.7999001749107	0.6612500774103	Local eQTL	BF 5% FDR	Yes	NA	NA	NA	NA	NA	NA
F31F4.7.1	WBGene00017959	ugt-42	mRNA	V	647188	649763	V	20060851	18881579	20900332	6.72582353322006	0.138642746582379	Distant eQTL	EIGEN 5% FDR	No	V	45	Yes	55	44.5, 45, 45.5	151
F31F6.3.1	WBGene00009302	F31F6.3	mRNA	X	14871836	14872867	X	14921959	14212690	15374793	11.3150888604324	0.226700420922118	Local eQTL	BF 5% FDR	No	NA	NA	NA	NA	NA	NA
F31F7.1b.1	WBGene00017964	F31F7.1	mRNA	V	6276898	6277404	I	14187420	13185212	14869894	6.1620255479347	0.139818751511162	Distant eQTL	EIGEN 5% FDR	No	I	46	No	9	NA	NA
F32A11.2.1	WBGene00001998	hpr-17	mRNA	II	13153461	13157047	II	13157045	12738969	13673726	42.517091405523	0.606989171425793	Local eQTL	BF 5% FDR	No	NA	NA	NA	NA	NA	NA
F32A11.2.2	WBGene00001998	hpr-17	mRNA	II	13153461	13157093	II	13157045	12616401	13697030	104.670192401749	0.931782568078989	Local eQTL	BF 5% FDR	No	NA	NA	NA	NA	NA	NA
F32A11.4	WBGene00009309	F32A11.4	pseudogenic_transcript	II	13135034	13137394	II	13148489	12508255	13675568	24.6996416945122	0.542048497670714	Local eQTL	BF 5% FDR	No	NA	NA	NA	NA	NA	NA
F32A7.5b.1	WBGene00009306	maph-1.1	mRNA	I	14846476	14850142	I	14880240	13193629	15058146	14.2904623439603	0.273361520344389	Local eQTL	BF 5% FDR	No	NA	NA	NA	NA	NA	NA
F32A7.5c.1	WBGene00009306	maph-1.1	mRNA	I	14846476	14850142	I	14880240	12771585	15058146	86.5920392362969	0.853071794744961	Local eQTL	BF 5% FDR	No	NA	NA	NA	NA	NA	NA
F32A7.7.1	WBGene00006272	str-245	mRNA	I	14852818	14854711	I	14880240	13193629	15058146	15.5885698081864	0.32786830712268	Local eQTL	BF 5% FDR	No	NA	NA	NA	NA	NA	NA
F32B5.2.1	WBGene00017976	F32B5.2	mRNA	I	2697399	2699999	I	2852511	2157371	4266657	17.5067322670724	0.396155736766134	Local eQTL	BF 5% FDR	No	NA	NA	NA	NA	NA	NA
F32B5.4.1	WBGene00017978	msrp-1	mRNA	I	2692109	2692399	I	2655826	2237532	3373419	6.55809448026331	0.178760146956252	Local eQTL	EIGEN 5% FDR	No	NA	NA	NA	NA	NA	NA
F32B6.2.1	WBGene00009319	mccc-1	mRNA	IV	9884556	9887150	V	19793012	18518103	20900332	6.6087190990974	0.118997810230172	Distant eQTL	EIGEN 5% FDR	No	V	44	No	5	NA	NA
F32B6.3.2	WBGene00009320	F32B6.3	mRNA	IV	9882109	9884289	V	14649731	13598611	15294340	6.16985863705846	0.113690084118789	Distant eQTL	EIGEN 5% FDR	Yes	NA	NA	NA	NA	NA	NA
F32B6.6.1	WBGene00003464	msp-77	mRNA	IV	9894631	9895014	IV	16429360	15981811	16914728	7.15511836977057	0.147161066864948	Distant eQTL	EIGEN 5% FDR	No	IV	42.5	Yes	39	41.5, 42, 42.5	145
F32B6.6.1	WBGene00003464	msp-77	mRNA	IV	9894631	9895014	V	4390262	3635414	5027581	6.28550026965159	0.121726194061823	Distant eQTL	EIGEN 5% FDR	No	V	14.5	Yes	44	14.5, 15	57
F32B6.8b.2	WBGene00009322	tbc-3	mRNA	IV	9899326	9902502	II	9242674	8650859	9733621	6.64790832230172	0.12284903349333	Distant eQTL	EIGEN 5% FDR	No	II	19.5	Yes	26	19, 19.5	54
F32D1.11.1	WBGene00044530	F32D1.11	mRNA	V	4365447	4366540	II	13265642	13071904	13629846	8.66385158045462	0.169468386383993	Distant eQTL	BF 5% FDR	No	II	34.5	Yes	42	34.5	42
F32D1.11.1	WBGene00044530	F32D1.11	mRNA	V	4365447	4366540	IV	4430374	3686531	6475037	8.62469781156547	0.17156278886861	Distant eQTL	BF 5% FDR	No	IV	28	Yes	108	27.5, 28	122
F32D1.3a.1	WBGene00017983	F32D1.3	mRNA	V	4349771	4361563	I	1200305	6415	2393645	9.71930196937475	0.368996301605318	Distant eQTL	BF 5% FDR	Yes	NA	NA	NA	NA	NA	NA
F32D1.3a.1	WBGene00017983	F32D1.3	mRNA	V	4349771	4361563	V	4104726	2191297	5325187	13.2689786551397	0.444582288123026	Local eQTL	BF 5% FDR	No	NA	NA	NA	NA	NA	NA
F32D8.1.1	WBGene00009326	F32D8.1	mRNA	V	10880832	10883399	II	946924	619041	1412399	8.6996015920057	0.161312817495816	Distant eQTL	BF 5% FDR	No	II	2.5	Yes	184	2.5	184
F32D8.14a.1	WBGene00009336	F32D8.14	mRNA	V	10893650	10894788	V	10487063	6563822	16720286	10.9602356940602	0.22399244372628	Local eQTL	BF 5% FDR	No	NA	NA	NA	NA	NA	NA
F32D8.4.1	WBGene00009329	F32D8.4	mRNA	V	10891338	10894720	V	12397073	7663292	14662450	7.12751114403224	0.132145108101546	Distant eQTL	EIGEN 5% FDR	No	V	24.5	Yes	19	24.5	19
F32D8.7b.1	WBGene00009331	F32D8.7	mRNA	V	10898435	10900700	II	1186497	791733	1604326	6.44252803739577	0.126627090053555	Distant eQTL	EIGEN 5% FDR	No	II	2.5	Yes	184	2.5	184
F32E10.2.1	WBGene00017990	cec-4	mRNA	IV	7575786	7577326	IV	16418378	14822523	17489019	14.2814916333501	0.426237746945118	Distant eQTL	BF 5% FDR	No	IV	42.5	Yes	39	41.5, 42, 42.5	145
F32E10.3b.1	WBGene00017991	clec-180	mRNA	IV	7568893	7573764	I	1549172	993217	1938599	6.74672030478369	0.130637138719575	Distant eQTL	EIGEN 5% FDR	No	I	7.5	Yes	36	7.5	36
[truncated: 4,546 more rows]
