# Supplementary material for: The impact of species-wide gene expression variation on Caenorhabditis elegans complex traits
Source: Nat Commun. 2022 Jun 16;13:3462. doi: 10.1038/s41467-022-31208-4 (PMC9203580; doi:10.1038/s41467-022-31208-4)
Supplement: Supplementary file 4 — Supplementary Data 1-4 [file 41467_2022_31208_MOESM4_ESM.zip › Supplementary Data 1-4/Supplementary Data 3.tsv]

Input	hotspot_Chr	Merged_hotspot_cM	Category	RGS	AC	PValue	Bonferroni	level	GeneRatio	enriched_gene
All genes with eQTL	NA	NA	Proteolysis proteasome	232	738	1.13837881680026e-21	3.75665009544086e-20	category1	0.314363143631436	csn-1,csn-4,cul-4,cul-5,dre-1,duo-3,fce-2,fog-2,fsn-1,mec-15,nhl-3,par-2,pas-2,pas-3,pbs-3,pbs-7,pes-2.1,rpn-6.1,rpn-7,rpn-10,rpn-12,rpt-4,skr-2,skr-3,skr-4,skr-6,skr-8,skr-10,skr-12,skr-13,skr-14,skr-15,skr-21,ubc-1,ubc-15,ubc-16,ubc-19,ubl-1,ubq-1,uev-3,ufd-2,fbxa-153,fbxb-119,C05B5.5,fbxa-156,fbxa-157,fbxa-82,otub-1,C36B1.9,fbxa-172,C38D9.8,fbxa-176,C47F8.1,C48D1.1,C55A6.1,fbxa-6,fbxa-141,fbxb…
All genes with eQTL	NA	NA	Metabolism	361	1577	8.8528819506252e-14	2.92145104370632e-12	category1	0.228915662650602	aco-2,alh-4,alh-5,alh-7,alh-11,atp-2,pah-1,cah-3,ckb-4,coq-2,dhs-5,dhs-6,dhs-11,dhs-23,ech-1.1,ech-2,ech-5,fat-5,gln-5,gna-2,gpd-4,hpd-1,ins-19,ins-29,ins-35,lbp-8,ldh-1,let-754,lgx-1,mel-32,ndx-6,ndx-8,nuo-1,parp-2,parg-1,pnk-1,pyc-1,rnr-1,sft-1,tag-96,thk-1,tre-2,tre-5,vit-1,vit-2,vit-3,vit-4,vit-6,immp-1,B0035.15,oxa-1,C05D12.2,C08E8.2,C08E8.4,mboa-4,mrps-22,C27A7.5,C27D8.4,oac-7,mrps-31,ethe-…
All genes with eQTL	NA	NA	Stress response	213	810	2.19329903704274e-13	7.23788682224104e-12	category1	0.262962962962963	abf-1,aip-1,bre-2,cnc-4,ctl-1,daf-3,daf-16,hsp-90,dlk-1,ero-1,gop-1,gst-20,gst-24,gst-26,gst-31,gst-32,gst-33,gst-38,gst-39,hsf-1,hsp-12.3,hsp-16.2,hsp-16.11,hsp-16.41,hsp-16.48,hsp-16.49,hsp-43,hsp-60,hsp-70,kgb-2,lys-7,mlk-1,nlp-30,nnt-1,ppt-1,prx-11,sek-1,sms-3,spp-4,vhp-1,zak-1,cyp-29A4,clec-225,clec-41,clec-223,clec-147,ugt-22,fbxc-58,clec-230,C29F3.7,clec-199,clec-245,irg-6,dod-21,clec-182,…
All genes with eQTL	NA	NA	Transcription: chromatin	83	222	6.69090195821469e-12	2.20799764621085e-10	category1	0.373873873873874	cbp-1,dcp-66,hda-10,hil-4,hil-6,him-5,his-1,his-2,his-3,his-9,his-10,his-11,his-12,his-13,his-14,his-15,his-16,his-17,his-18,his-19,his-20,his-21,his-22,his-25,his-26,his-27,his-35,his-38,his-42,his-43,his-44,his-45,his-46,his-48,his-49,his-51,his-52,his-53,his-54,his-55,his-56,his-58,his-59,his-61,his-63,his-64,his-66,his-68,hmg-1.1,hmg-1.2,hpl-2,rbr-2,sop-2,jmjd-1.1,trr-1,epc-1,jmjd-5,set-5,set…
All genes with eQTL	NA	NA	mRNA functions	109	390	7.2307854771874e-09	2.38615920747184e-07	category1	0.279487179487179	adr-1,exos-4.2,cdl-1,cey-1,cey-4,dcs-1,ints-6,emb-4,fib-1,fog-1,gld-1,hrpa-1,hrpr-1,ncl-1,nos-2,nxt-1,pgl-1,pgl-2,puf-7,rha-1,rnh-1.0,rnp-5,rop-1,rsp-3,smg-1,smg-2,smu-2,snr-6,sup-12,swp-1,teg-1,tsn-1,unc-75,sart-3,rnh-1.3,C08F8.2,C46F11.4,C47B2.9,drh-3,skih-2,F10B5.2,ints-11,rbm-34,mfap-1,isy-1,ddx-17,mcrs-1,smg-8,parn-1,K12D12.5,chl-1,prp-3,rbm-28,asd-1,T07F10.3,T08G11.4,pap-1,tiar-2,exos-1,Y48…
All genes with eQTL	NA	NA	Pseudogene	372	1898	1.62923384856461e-07	5.37647170026321e-06	category1	0.195995785036881	abt-3,drh-2,btb-1,hsp-2,msp-42,msp-71,nhr-83,pgp-15,plg-1,AC8.1,prg-2,puf-4,puf-10,skr-11,snf-4,srh-6,srp-5,srp-10,AC8.2,AC8.5,B0250.3,B0250.4,B0334.9,B0391.10,B0462.1,C04F12.6,C06C6.6,C08F11.14,C18D4.8,C25D7.2,C25D7.12,clec-201,fbxa-168,C32H11.7,C33D9.9,C35D6.5,C54E10.1,CE7X_3.1,CE7X_3.2,F02H6.1,F02H6.4,F12F6.8,F14H3.9,F18A11.6,F21D9.5,F21D9.6,oac-18,fbxa-180,F32A11.4,F35E12.4,ttr-4,F43G6.3,F48F…
All genes with eQTL	NA	NA	Signaling	249	1193	2.62383402076656e-07	8.65865226852965e-06	category1	0.208717518860017	akt-1,ced-10,clr-1,cnt-1,cnt-2,dsh-1,dsl-3,dsl-7,egl-4,egl-8,egl-30,fli-1,frm-4,frm-5.1,frm-10,gap-2,gck-1,gcy-2,gcy-15,gdi-1,gei-1,gex-2,glp-1,gpa-13,gpa-16,gpb-1,gpr-2,grd-1,grd-4,grd-12,grd-13,grk-2,grl-1,grl-5,grl-7,gsk-3,gsp-1,gsp-2,kin-4,kin-15,kin-20,kin-29,kin-32,ksr-2,ect-2,lin-12,lit-1,max-2,mbk-2,mig-10,mtm-9,par-4,pik-1,pkc-3,plc-3,pph-4.2,ppk-3,prk-2,ptc-1,ptc-3,ptp-3,ptr-12,ptr-15,p…
All genes with eQTL	NA	NA	Proteolysis general	102	395	4.9079949797488e-07	1.6196383433171e-05	category1	0.258227848101266	adm-4,adt-2,bli-4,clp-3,clp-6,clp-7,dpf-2,hch-1,kpc-1,map-1,map-2,nas-4,nas-7,nas-13,nas-14,nas-15,nas-20,nas-22,nas-30,nas-33,nas-37,nas-38,pam-1,pcp-4,spg-7,srp-2,srp-3,srp-6,sto-1,try-3,ulp-5,mnp-1,C01G10.10,lido-17,imp-1,E01G6.1,F32D8.7,clp-8,nep-17,F57F5.1,K02E2.6,K12G11.6,R03G8.4,clp-9,nep-21,clpr-1,W04E12.7,W05B2.2,Y16B4A.2,Y32F6A.5,asp-17,Y51A2D.8,Y53F4B.20,Y56A3A.2,nep-24,ZC84.1,ZK287.4,…
All genes with eQTL	NA	NA	Extracellular material	118	485	8.87503549742828e-07	2.92876171415133e-05	category1	0.243298969072165	bli-1,bli-6,col-3,col-8,col-10,col-14,col-33,col-34,col-40,col-46,col-48,col-54,col-58,col-65,col-69,col-71,col-73,col-79,col-83,col-87,col-89,col-90,col-92,col-93,col-94,col-95,col-97,col-99,col-110,col-111,col-113,col-115,col-117,col-123,col-133,col-154,col-155,col-158,col-169,col-172,col-173,col-176,col-178,col-179,dao-2,dpy-1,dpy-7,dpy-9,dpy-10,dpy-18,dpy-20,eff-1,hst-6,lec-1,lec-3,lec-4,let-…
All genes with eQTL	NA	NA	Cytoskeleton	85	369	0.000124368559120582	0.00410416245097921	category1	0.230352303523035	act-1,arx-3,arx-7,ben-1,cap-2,cdh-4,cdh-5,clc-3,clc-4,clc-5,deb-1,dnc-1,gip-1,hmr-1,ifb-2,ifc-2,inx-11,inx-17,inx-18,kel-3,klp-6,klp-7,klp-12,lev-11,lis-1,ccar-1,pat-3,pat-12,ketn-1,spd-2,ttn-1,nrfl-1,tba-1,tbb-6,tth-1,unc-6,tln-1,unc-45,unc-94,unc-112,wve-1,zen-4,rmd-3,rmd-2,C31C9.6,ttll-5,maph-1.1,F33H2.6,F44G3.10,R09E10.5,T08D2.8,noca-1,dhc-4,Y39G8C.2,Y43F4B.9,mop-25.2,arp-1,tcc-1,ebp-1,kri-1,…
All genes with eQTL	NA	NA	Development	69	293	0.000293371247216882	0.00968125115815711	category1	0.235494880546075	ape-1,aps-1,ced-1,ced-2,ced-7,crn-4,egl-13,egl-26,ego-2,fbl-1,hoe-1,ify-1,gon-14,let-4,lin-9,lin-24,lin-40,lst-4,mel-28,mes-1,pan-1,par-1,pes-1,sea-2,spe-9,sup-26,tcl-2,tra-2,wrt-1,ssl-1,C01B9.1,ccm-3,mlt-9,F10D11.6,M04B2.4,zim-1,pgrn-1,W02D9.2,pro-3,scav-3,Y53C12B.1,ZK809.8,Y37H9A.5,mlt-10,dct-1,C16C8.14,sel-15,math-20,math-24,snap-1,F10D7.5,F16B4.5,math-26,math-27,trpp-8,lin-42,F49F1.5,F57F4.4,…
All genes with eQTL	NA	NA	Proteolysis proteasome: E3	191	598	8.03294772796214e-19	1.67085312741613e-16	category2	0.319397993311037	cul-4,cul-5,dre-1,fog-2,fsn-1,mec-15,nhl-3,par-2,pes-2.1,skr-2,skr-3,skr-4,skr-6,skr-8,skr-10,skr-12,skr-13,skr-14,skr-15,skr-21,ubc-1,fbxa-153,fbxb-119,C05B5.5,fbxa-156,fbxa-157,fbxa-82,C36B1.9,fbxa-172,C38D9.8,fbxa-176,C47F8.1,C48D1.1,C55A6.1,fbxa-6,fbxa-141,fbxb-68,fbxa-103,fbxa-100,fbxb-102,F23D12.4,hrdl-1,fbxa-95,F31E9.3,hecw-1,fbxb-67,F54B11.5,fbxa-192,fbxa-108,fbxa-102,fbxa-118,R10E8.6,fbx…
All genes with eQTL	NA	NA	Transcription: chromatin structure	50	105	1.53243995352302e-10	3.18747510332788e-08	category2	0.476190476190476	hil-4,hil-6,him-5,his-1,his-2,his-3,his-9,his-10,his-11,his-12,his-13,his-14,his-15,his-16,his-17,his-18,his-19,his-20,his-21,his-22,his-25,his-26,his-27,his-35,his-38,his-42,his-43,his-44,his-45,his-46,his-48,his-49,his-51,his-52,his-53,his-54,his-55,his-56,his-58,his-59,his-61,his-63,his-64,his-66,his-68,hmg-1.1,hmg-1.2,hpl-2,his-74,cec-4
All genes with eQTL	NA	NA	Pseudogene	372	1898	1.62923384856461e-07	3.38880640501439e-05	category2	0.195995785036881	abt-3,drh-2,btb-1,hsp-2,msp-42,msp-71,nhr-83,pgp-15,plg-1,AC8.1,prg-2,puf-4,puf-10,skr-11,snf-4,srh-6,srp-5,srp-10,AC8.2,AC8.5,B0250.3,B0250.4,B0334.9,B0391.10,B0462.1,C04F12.6,C06C6.6,C08F11.14,C18D4.8,C25D7.2,C25D7.12,clec-201,fbxa-168,C32H11.7,C33D9.9,C35D6.5,C54E10.1,CE7X_3.1,CE7X_3.2,F02H6.1,F02H6.4,F12F6.8,F14H3.9,F18A11.6,F21D9.5,F21D9.6,oac-18,fbxa-180,F32A11.4,F35E12.4,ttr-4,F43G6.3,F48F…
All genes with eQTL	NA	NA	Metabolism: lipid	125	525	1.11243872701892e-06	0.000231387255219935	category2	0.238095238095238	aco-2,ckb-4,dhs-5,ech-1.1,ech-2,ech-5,fat-5,lbp-8,pnk-1,vit-1,vit-2,vit-3,vit-4,vit-6,mboa-4,oac-7,acox-1.5,acox-1.4,lips-3,F10G8.9,stdh-2,acs-12,fasn-1,F41E7.6,lips-1,drd-1,lipl-1,lips-9,dgat-2,mboa-2,R10E4.9,fil-1,dhs-31,gpcp-2,lips-5,sptl-3,scrm-1,T23G5.2,T28F3.5,oac-54,tat-3,mecr-1,Y7A5A.1,acbp-6,lips-15,bckd-1A,Y41E3.7,pisy-1,cpt-1,acl-7,Y48A6B.9,Y48B6A.13,tat-1,Y53F4B.18,ttm-5,faah-5,faah-4…
All genes with eQTL	NA	NA	mRNA functions: processing	77	279	1.43685291340826e-06	0.000298865405988918	category2	0.275985663082437	adr-1,exos-4.2,cdl-1,cey-1,cey-4,dcs-1,ints-6,emb-4,fog-1,hrpa-1,hrpr-1,nxt-1,rha-1,rnh-1.0,rnp-5,rsp-3,smg-1,smg-2,smu-2,snr-6,swp-1,teg-1,sart-3,rnh-1.3,C08F8.2,C46F11.4,drh-3,skih-2,F10B5.2,ints-11,mfap-1,isy-1,ddx-17,smg-8,parn-1,K12D12.5,chl-1,prp-3,pap-1,exos-1,smg-9,prp-6,nova-1,gmn-1,snpc-3.1,BE0003N10.1,C23G10.2,C50D2.8,ddx-23,F23F1.5,exos-9,F53H1.1,H20J04.4,rnst-2,endu-2,R02D3.8,let-355…
All genes with eQTL	NA	NA	Stress response: C-type Lectin	69	257	1.02564404232823e-05	0.00213333960804272	category2	0.268482490272374	gop-1,clec-225,clec-41,clec-223,clec-147,clec-230,clec-199,clec-245,clec-182,C54G4.4,clec-57,clec-54,clec-55,clec-42,clec-246,clec-62,clec-65,clec-66,clec-232,clec-167,clec-166,clec-168,clec-165,clec-169,clec-31,clec-22,clec-24,clec-229,clec-144,clec-12,clec-49,clec-50,clec-104,clec-106,clec-4,clec-145,clec-260,clec-243,clec-242,clec-27,clec-35,clec-37,clec-195,clec-97,clec-60,clec-10,clec-3,clec…
All genes with eQTL	NA	NA	Stress response: detoxification	46	151	2.27052492015534e-05	0.00472269183392311	category2	0.304635761589404	cyp-29A4,ugt-22,ugt-33,cyp-25A1,cyp-25A4,ugt-65,cyp-37B1,cyp-13B2,cyp-14A2,cyp-14A3,ugt-50,cyp-13A4,cyp-13A5,cyp-13A3,cyp-34A2,Y43D4A.2,cyp-31A5,cyp-42A1,ugt-18,ugt-6,ugt-5,D2023.1,cyp-34A9,cyp-35A1,cyp-35A2,ugt-63,ugt-64,cyp-33A1,cyp-35A4,cyp-43A1,ugt-57,F10D2.8,ugt-42,cyp-33C5,cyp-33C3,cyp-33C4,ugt-32,ugt-52,H23N18.4,cyp-25A6,cyp-35A5,ugt-19,cyp-35A3,cyp-33C8,cyp-29A3,ugt-29
All genes with eQTL	NA	NA	Proteolysis proteasome: E3: F box	153	445	1.0159430360283e-17	3.72851094222386e-15	category3	0.343820224719101	dre-1,fog-2,fsn-1,mec-15,pes-2.1,fbxa-153,fbxb-119,C05B5.5,fbxa-156,fbxa-157,fbxa-82,fbxa-172,C38D9.8,fbxa-176,C47F8.1,fbxa-6,fbxa-141,fbxb-68,fbxa-103,fbxa-100,fbxb-102,F23D12.4,fbxa-95,F31E9.3,fbxb-67,fbxa-192,fbxa-108,fbxa-102,fbxa-118,R10E8.6,fbxb-85,fbxa-197,fbxa-104,T10C6.10,fbxa-2,fbxb-2,T27F6.8,Y20C6A.1,fbxb-7,Y26E6A.2,fbxa-210,fbxa-211,Y37H2A.7,fbxa-215,Y46G5A.7,Y46G5A.8,fbxa-216,Y47H10A…
All genes with eQTL	NA	NA	Transcription: chromatin structure: histone	45	85	8.96489955663254e-11	3.29011813728414e-08	category3	0.529411764705882	hil-4,hil-6,his-1,his-2,his-3,his-9,his-10,his-11,his-12,his-13,his-14,his-15,his-16,his-17,his-18,his-19,his-20,his-21,his-22,his-25,his-26,his-27,his-35,his-38,his-42,his-43,his-44,his-45,his-46,his-48,his-49,his-51,his-52,his-53,his-54,his-55,his-56,his-58,his-59,his-61,his-63,his-64,his-66,his-68,his-74
All genes with eQTL	NA	NA	Pseudogene	372	1898	1.62923384856461e-07	5.97928822423212e-05	category3	0.195995785036881	abt-3,drh-2,btb-1,hsp-2,msp-42,msp-71,nhr-83,pgp-15,plg-1,AC8.1,prg-2,puf-4,puf-10,skr-11,snf-4,srh-6,srp-5,srp-10,AC8.2,AC8.5,B0250.3,B0250.4,B0334.9,B0391.10,B0462.1,C04F12.6,C06C6.6,C08F11.14,C18D4.8,C25D7.2,C25D7.12,clec-201,fbxa-168,C32H11.7,C33D9.9,C35D6.5,C54E10.1,CE7X_3.1,CE7X_3.2,F02H6.1,F02H6.4,F12F6.8,F14H3.9,F18A11.6,F21D9.5,F21D9.6,oac-18,fbxa-180,F32A11.4,F35E12.4,ttr-4,F43G6.3,F48F…
All genes with eQTL	NA	NA	Stress response: C-type Lectin	69	257	1.02564404232823e-05	0.0037641136353446	category3	0.268482490272374	gop-1,clec-225,clec-41,clec-223,clec-147,clec-230,clec-199,clec-245,clec-182,C54G4.4,clec-57,clec-54,clec-55,clec-42,clec-246,clec-62,clec-65,clec-66,clec-232,clec-167,clec-166,clec-168,clec-165,clec-169,clec-31,clec-22,clec-24,clec-229,clec-144,clec-12,clec-49,clec-50,clec-104,clec-106,clec-4,clec-145,clec-260,clec-243,clec-242,clec-27,clec-35,clec-37,clec-195,clec-97,clec-60,clec-10,clec-3,clec…
Genes with distant eQTL in each merged hotspot	III	16.5	Cytoskeleton	3	369	0.000788654783715776	0.00394327391857888	category1	0.00813008130081301	deb-1,pat-12,ketn-1
Genes with distant eQTL in each merged hotspot	III	16.5	Cytoskeleton: other	3	77	8.55681222593087e-06	5.13408733555852e-05	category2	0.038961038961039	deb-1,pat-12,ketn-1
Genes with distant eQTL in each merged hotspot	III	16.5	Cytoskeleton: other	3	77	8.55681222593087e-06	5.98976855815161e-05	category3	0.038961038961039	deb-1,pat-12,ketn-1
Genes with distant eQTL in each merged hotspot	III	45.5	Transcription: chromatin	5	222	3.60561814788891e-06	5.76898903662226e-05	category1	0.0225225225225225	his-46,his-56,his-61,his-64,his-68
Genes with distant eQTL in each merged hotspot	III	45.5	Transcription: chromatin structure	5	105	1.01938337299081e-07	2.03876674598162e-06	category2	0.0476190476190476	his-46,his-56,his-61,his-64,his-68
Genes with distant eQTL in each merged hotspot	III	45.5	Transcription: chromatin structure: histone	5	85	3.72656624012504e-08	8.19844572827509e-07	category3	0.0588235294117647	his-46,his-56,his-61,his-64,his-68
Genes with distant eQTL in each merged hotspot	II	12	Stress response: detoxification	3	151	0.000302739227785855	0.00363287073343026	category2	0.0198675496688742	cyp-29A4,cyp-35A2,cyp-35A3
Genes with distant eQTL in each merged hotspot	II	12	Stress response: detoxification: CYP	3	82	5.24323909024325e-05	0.000681621081731623	category3	0.0365853658536585	cyp-29A4,cyp-35A2,cyp-35A3
Genes with distant eQTL in each merged hotspot	II	2.5	Extracellular material	16	485	8.73934551346943e-08	2.09744292323266e-06	category1	0.0329896907216495	col-3,col-33,col-58,col-93,col-94,col-111,col-133,col-154,col-155,col-169,col-172,col-173,mig-6,unc-22,cut-4,T05H4.7
Genes with distant eQTL in each merged hotspot	II	2.5	Transcription: chromatin	10	222	1.44512691972941e-06	3.46830460735058e-05	category1	0.045045045045045	his-20,his-22,his-46,his-52,his-54,his-56,his-64,met-1,Y73B3A.13,set-33
Genes with distant eQTL in each merged hotspot	II	2.5	Proteolysis general	10	395	0.000163517027876633	0.00392440866903919	category1	0.0253164556962025	nas-4,nas-7,nas-22,nas-30,nas-37,nas-38,F32D8.7,clp-9,nep-12,K11D12.13
Genes with distant eQTL in each merged hotspot	II	2.5	Extracellular material: collagen	12	185	3.10970145309046e-09	1.89691788638518e-07	category2	0.0648648648648649	col-3,col-33,col-58,col-93,col-94,col-111,col-133,col-154,col-155,col-169,col-172,col-173
Genes with distant eQTL in each merged hotspot	II	2.5	Transcription: chromatin structure	7	105	4.69419260168269e-06	0.000286345748702644	category2	0.0666666666666667	his-20,his-22,his-46,his-52,his-54,his-56,his-64
Genes with distant eQTL in each merged hotspot	II	2.5	Proteolysis general: metallopeptidase	7	124	1.311558909564e-05	0.00080005093483404	category2	0.0564516129032258	nas-4,nas-7,nas-22,nas-30,nas-37,nas-38,nep-12
Genes with distant eQTL in each merged hotspot	II	2.5	Extracellular material: collagen	12	185	3.10970145309046e-09	2.33227608981784e-07	category3	0.0648648648648649	col-3,col-33,col-58,col-93,col-94,col-111,col-133,col-154,col-155,col-169,col-172,col-173
Genes with distant eQTL in each merged hotspot	II	2.5	Transcription: chromatin structure: histone	7	85	1.25829599502487e-06	9.43721996268652e-05	category3	0.0823529411764706	his-20,his-22,his-46,his-52,his-54,his-56,his-64
Genes with distant eQTL in each merged hotspot	II	2.5	Proteolysis general: metallopeptidase	7	124	1.311558909564e-05	0.000983669182173	category3	0.0564516129032258	nas-4,nas-7,nas-22,nas-30,nas-37,nas-38,nep-12
Genes with distant eQTL in each merged hotspot	II	21.5	Stress response	6	810	7.28017220132916e-06	5.82413776106333e-05	category1	0.00740740740740741	hsp-16.11,hsp-16.48,hsp-16.49,K08D8.4,T24B8.5,clec-3
Genes with distant eQTL in each merged hotspot	II	21.5	Stress response: heat	3	30	7.02642389540793e-07	7.02642389540793e-06	category2	0.1	hsp-16.11,hsp-16.48,hsp-16.49
Genes with distant eQTL in each merged hotspot	II	21.5	Stress response: heat	3	30	7.02642389540793e-07	7.72906628494872e-06	category3	0.1	hsp-16.11,hsp-16.48,hsp-16.49
Genes with distant eQTL in each merged hotspot	II	34.5	Extracellular material	7	485	9.51879158212116e-06	0.000123744290567575	category1	0.0144329896907217	col-172,dao-2,dpy-1,dpy-7,sym-1,noah-1,F48E3.8
Genes with distant eQTL in each merged hotspot	II	34.5	Transmembrane transport: lipid	2	15	0.000255090490954635	0.0051018098190927	category2	0.133333333333333	lpr-1,lpr-3
Genes with distant eQTL in each merged hotspot	II	34.5	Signaling: hedgehog-like	3	90	0.000319390226017143	0.00638780452034286	category2	0.0333333333333333	wrt-2,wrt-10,F43D9.1
Genes with distant eQTL in each merged hotspot	II	34.5	Unknown: regulated by multiple stresses	12	2248	0.000190756073153015	0.00400587753621331	category3	0.00533807829181495	C09F9.2,C13C12.2,F33H2.8,F57F5.3,M03B6.3,T06G6.6,C34D10.1,F09F9.2,F46C8.8,T03G6.1,Y65B4BL.1,F32D1.11
Genes with distant eQTL in each merged hotspot	II	34.5	Transmembrane transport: lipid	2	15	0.000255090490954635	0.00535690031004733	category3	0.133333333333333	lpr-1,lpr-3
Genes with distant eQTL in each merged hotspot	II	34.5	Signaling: hedgehog-like	3	90	0.000319390226017143	0.00670719474636	category3	0.0333333333333333	wrt-2,wrt-10,F43D9.1
Genes with distant eQTL in each merged hotspot	IV	27.5, 28	Unknown	62	8160	1.15295929844567e-05	0.000196003080735764	category1	0.00759803921568627	dao-4,lrx-1,ora-1,pqn-13,pqn-26,pqn-29,pqn-32,abu-12,C05C9.1,C06C3.7,C07E3.10,C38C6.3,mam-2,D1054.9,F13A7.12,F33A8.10,F39B2.5,fip-6,K01D12.5,mam-3,M02G9.1,M195.2,R07A4.4,mlt-11,Y43F8C.3,Y47D3B.3,Y47D3B.6,Y56A3A.7,ZK218.5,B0280.7,B0348.5,B0507.1,C06E4.8,C09B8.3,skpo-2,C23H3.9,C45B2.8,C50D2.1,C56G2.4,F25E5.4,F33D4.6,F35D2.2,F44E2.4,F56D2.3,bath-3,dos-2,T02G5.14,T03G6.1,T20B6.3,W08E12.3,Y13C8A.1,Y47…
Genes with distant eQTL in each merged hotspot	IV	27.5, 28	Extracellular material	9	485	0.000160378288994602	0.00272643091290823	category1	0.0185567010309278	col-46,col-54,col-90,dpy-20,mig-6,K04H4.2,M03E7.4,fbn-1,bus-17
Genes with distant eQTL in each merged hotspot	IV	27.5, 28	Unknown	62	8160	1.15295929844567e-05	0.000392006161471528	category2	0.00759803921568627	dao-4,lrx-1,ora-1,pqn-13,pqn-26,pqn-29,pqn-32,abu-12,C05C9.1,C06C3.7,C07E3.10,C38C6.3,mam-2,D1054.9,F13A7.12,F33A8.10,F39B2.5,fip-6,K01D12.5,mam-3,M02G9.1,M195.2,R07A4.4,mlt-11,Y43F8C.3,Y47D3B.3,Y47D3B.6,Y56A3A.7,ZK218.5,B0280.7,B0348.5,B0507.1,C06E4.8,C09B8.3,skpo-2,C23H3.9,C45B2.8,C50D2.1,C56G2.4,F25E5.4,F33D4.6,F35D2.2,F44E2.4,F56D2.3,bath-3,dos-2,T02G5.14,T03G6.1,T20B6.3,W08E12.3,Y13C8A.1,Y47…
Genes with distant eQTL in each merged hotspot	IV	27.5, 28	Development: somatic	5	122	0.000140467816116472	0.00477590574796005	category2	0.040983606557377	let-4,mlt-9,mlt-10,lin-42,T19A5.3
Genes with distant eQTL in each merged hotspot	IV	27.5, 28	Unknown: regulated by multiple stresses	26	2248	3.45547245101135e-06	0.000131307953138431	category3	0.0115658362989324	ora-1,C07E3.10,C38C6.3,mam-2,D1054.9,F13A7.12,fip-6,K01D12.5,mam-3,M195.2,Y43F8C.3,Y47D3B.6,C06E4.8,C23H3.9,C45B2.8,C50D2.1,F25E5.4,F33D4.6,F35D2.2,F44E2.4,F56D2.3,dos-2,T02G5.14,T03G6.1,W08E12.3,F32D1.11
Genes with distant eQTL in each merged hotspot	IV	27.5, 28	Unknown: prion domain	5	71	1.20387649757126e-05	0.000457473069077079	category3	0.0704225352112676	pqn-13,pqn-26,pqn-29,pqn-32,abu-12
Genes with distant eQTL in each merged hotspot	IV	27.5, 28	Development: somatic	5	122	0.000140467816116472	0.00533777701242594	category3	0.040983606557377	let-4,mlt-9,mlt-10,lin-42,T19A5.3
Genes with distant eQTL in each merged hotspot	IV	33.5	mRNA functions: processing: helicase	2	47	0.00027956735236498	0.00335480822837976	category3	0.0425531914893617	ints-6,skih-2
Genes with distant eQTL in each merged hotspot	I	21	Pseudogene	6	1898	0.00048430268699324	0.0024215134349662	category1	0.00316122233930453	Y105C5A.14,Y105C5A.25,W04B5.1,ZK795.6,F56D6.16,F56D6.17
Genes with distant eQTL in each merged hotspot	I	21	Pseudogene	6	1898	0.00048430268699324	0.0024215134349662	category2	0.00316122233930453	Y105C5A.14,Y105C5A.25,W04B5.1,ZK795.6,F56D6.16,F56D6.17
Genes with distant eQTL in each merged hotspot	I	21	Pseudogene	6	1898	0.00048430268699324	0.00290581612195944	category3	0.00316122233930453	Y105C5A.14,Y105C5A.25,W04B5.1,ZK795.6,F56D6.16,F56D6.17
Genes with distant eQTL in each merged hotspot	V	14.5, 15	Major sperm protein	4	31	6.30354567723636e-07	1.00856730835782e-05	category1	0.129032258064516	msp-38,msp-53,msp-64,msp-77
Genes with distant eQTL in each merged hotspot	V	14.5, 15	Major sperm protein	4	31	6.30354567723636e-07	1.51285096253673e-05	category2	0.129032258064516	msp-38,msp-53,msp-64,msp-77
Genes with distant eQTL in each merged hotspot	V	14.5, 15	Major sperm protein	4	31	6.30354567723636e-07	1.63892187608145e-05	category3	0.129032258064516	msp-38,msp-53,msp-64,msp-77
Genes with distant eQTL in each merged hotspot	V	14.5, 15	Unknown: regulated by multiple stresses	17	2248	6.04757547697687e-06	0.000157236962401399	category3	0.00756227758007117	B0379.7,C28D4.5,C47A4.5,F21D9.2,F55B11.2,K01D12.15,Y69E1A.1,Y71A12B.11,ZK899.6,ZK1307.4,R13H4.2,drd-10,C34D4.3,msrp-3,Y73C8C.8,ZK84.4,D1086.11
Genes with distant eQTL in each merged hotspot	V	26, 26.5, 27	Extracellular material	11	485	3.94335101160217e-05	0.000867537222552477	category1	0.022680412371134	col-40,col-73,col-111,col-176,dpy-18,lec-3,K04H4.2,cutl-4,Y87G2A.16,F25E5.2,M03E7.4
Genes with distant eQTL in each merged hotspot	V	26, 26.5, 27	Unknown: prion domain	7	71	1.14759084348821e-07	8.14789498876629e-06	category3	0.0985915492957746	pqn-13,pqn-26,pqn-32,pqn-35,pqn-36,abu-12,pqn-67
Genes with distant eQTL in each merged hotspot	X	20.5	Transcription: chromatin	3	222	0.000425639303336201	0.00468203233669821	category1	0.0135135135135135	cbp-1,trr-1,bet-2
Genes with distant eQTL in each merged hotspot	X	20.5	Transcription: chromatin modification	3	117	6.73839194231784e-05	0.000741223113654962	category2	0.0256410256410256	cbp-1,trr-1,bet-2
Genes with distant eQTL in each merged hotspot	X	20.5	Transcription: chromatin modification: other	2	34	0.000237498306210336	0.0033249762869447	category3	0.0588235294117647	trr-1,bet-2
