# Supplementary material for: The impact of species-wide gene expression variation on Caenorhabditis elegans complex traits
Source: Nat Commun. 2022 Jun 16;13:3462. doi: 10.1038/s41467-022-31208-4 (PMC9203580; doi:10.1038/s41467-022-31208-4)
Supplement: Supplementary file 4 — Supplementary Data 1-4 [file 41467_2022_31208_MOESM4_ESM.zip › Supplementary Data 1-4/Supplementary Data 4.tsv]

transcript	eQTL_Chr	eQTL_peak	finemapping_gene	finemapping_variant	BLOSUM	VARIANT_IMPACT	class	hotspot_cM	hotspot_Chr	Merged_hotspots_cM
AC3.12.1	V	20410593	ttx-1	20064158	-2	HIGH	TF	45.5	III	45.5
AC3.12.1	V	20410593	ttx-1	20064158	-2	HIGH	TF	45.5	V	44.5, 45, 45.5
B0035.12.2	II	9332768	aptf-4	8592250	-1	HIGH	TF	19.5	II	19, 19.5
B0035.12.2	II	9332768	aptf-4	8592250	-1	HIGH	TF	19.5	X	18.5, 19, 19.5
B0035.12.2	II	9332768	E02H1.5	9595509	-2	HIGH	TF	19.5	II	19, 19.5
B0035.12.2	II	9332768	E02H1.5	9595509	-2	HIGH	TF	19.5	X	18.5, 19, 19.5
B0035.12.2	II	9332768	mab-3	9735025	-1	HIGH	TF	19.5	II	19, 19.5
B0035.12.2	II	9332768	mab-3	9735025	-1	HIGH	TF	19.5	X	18.5, 19, 19.5
B0205.14.1	IV	6611540	hil-2	6294361	-2	HIGH	Chromatin cofactor	30.5	IV	30.5, 31, 31.5, 32, 32.5
B0205.14.1	IV	6611540	hil-2	6294361	-2	HIGH	Chromatin cofactor	30.5	V	30.5
B0213.5.1	V	7317606	nhr-148	7343333	-2	HIGH	TF	21	V	21
B0213.5.1	V	7317606	nhr-148	7343333	-2	HIGH	TF	21	I	21
B0238.15.1	V	10412590	nhr-143	8974472	-1	HIGH	TF	23	V	23, 23.5
B0238.15.1	V	10412590	jmjd-5	11128895	-1	HIGH	Chromatin cofactor	23	V	23, 23.5
B0331.1.1	IV	4665571	hil-2	6294361	-2	HIGH	Chromatin cofactor	28	IV	27.5, 28
B0564.10a.1	V	14822751	set-5	14699485	-4	HIGH	Chromatin cofactor	27	V	26, 26.5, 27
B0564.10a.1	V	14822751	set-5	14699485	-4	HIGH	Chromatin cofactor	27	III	26, 26.5, 27, 27.5
C01G12.1.2	X	8740424	sprp-4	8850619	-2	HIGH	TF	21.5	X	21.5, 22
C01G12.1.2	X	8740424	sprp-4	8850619	-2	HIGH	TF	21.5	II	21.5
C02A12.1.1	V	20410593	ttx-1	20064158	-2	HIGH	TF	45.5	III	45.5
C02A12.1.1	V	20410593	ttx-1	20064158	-2	HIGH	TF	45.5	V	44.5, 45, 45.5
C02B10.4.2	III	7916567	mml-1	7371604	-2	HIGH	TF	27	V	26, 26.5, 27
C02B10.4.2	III	7916567	mml-1	7371604	-2	HIGH	TF	27	III	26, 26.5, 27, 27.5
C04G2.5.1	IV	8337815	nhr-267	9285699	-2	HIGH	TF	31	IV	30.5, 31, 31.5, 32, 32.5
C05C9.1.1	III	11891019	ceh-92	11584935	-1	HIGH	TF	41	III	41
C05C9.1.1	IV	4430374	hil-2	6294361	-2	HIGH	Chromatin cofactor	28	IV	27.5, 28
C05D12.5.1	IV	10931703	plp-1	7634038	-3	HIGH	TF	32.5	IV	30.5, 31, 31.5, 32, 32.5
C05D12.5.1	IV	10931703	nhr-258	8046258	-1	HIGH	TF	32.5	IV	30.5, 31, 31.5, 32, 32.5
C05D12.5.1	IV	10931703	zim-1	10547775	-2	HIGH	TF	32.5	IV	30.5, 31, 31.5, 32, 32.5
C05D9.9a.1	IV	16047511	nhr-5	15406553	-2	HIGH	TF	42	IV	41.5, 42, 42.5
C06C3.7.1	IV	4396037	set-21	4391968	-1	HIGH	Chromatin cofactor	27.5	IV	27.5, 28
C06C3.7.1	IV	4396037	set-21	4391968	-1	HIGH	Chromatin cofactor	27.5	III	26, 26.5, 27, 27.5
C06C6.6	V	20410593	ttx-1	20064158	-2	HIGH	TF	45.5	III	45.5
C06C6.6	V	20410593	ttx-1	20064158	-2	HIGH	TF	45.5	V	44.5, 45, 45.5
C06E4.8.1	IV	4430374	hil-2	6294361	-2	HIGH	Chromatin cofactor	28	IV	27.5, 28
C06G3.8a.1	V	14699598	set-5	14699485	-4	HIGH	Chromatin cofactor	27	V	26, 26.5, 27
C06G3.8a.1	V	14699598	set-5	14699485	-4	HIGH	Chromatin cofactor	27	III	26, 26.5, 27, 27.5
C06H2.5a.1	III	2644030	ceh-44	2539980	-1	HIGH	TF	16.5	III	16.5
C07A9.3a.1	IV	15469577	nhr-5	15406553	-2	HIGH	TF	41.5	IV	41.5, 42, 42.5
C07A9.7a.1	V	20410593	ttx-1	20064158	-2	HIGH	TF	45.5	III	45.5
C07A9.7a.1	V	20410593	ttx-1	20064158	-2	HIGH	TF	45.5	V	44.5, 45, 45.5
C07A9.7b.1	III	8663705	R05D3.3	8365279	-1	HIGH	TF	27.5	IV	27.5, 28
C07A9.7b.1	III	8663705	R05D3.3	8365279	-1	HIGH	TF	27.5	III	26, 26.5, 27, 27.5
C07D8.6.2	V	10407905	zip-9	10942871	-2	HIGH	TF	23	V	23, 23.5
C07D8.6.2	V	10407905	jmjd-5	11128895	-1	HIGH	Chromatin cofactor	23	V	23, 23.5
C07H6.7.1	V	13728639	nhr-247	15323857	-1	HIGH	TF	26	III	26, 26.5, 27, 27.5
C07H6.7.1	V	13728639	nhr-247	15323857	-1	HIGH	TF	26	V	26, 26.5, 27
C07H6.7.1	V	13728639	nhr-84	15878383	-2	HIGH	TF	26	III	26, 26.5, 27, 27.5
C07H6.7.1	V	13728639	nhr-84	15878383	-2	HIGH	TF	26	V	26, 26.5, 27
C08B6.6.1	X	4562158	lfi-1	4976984	-2	HIGH	TF	14	X	14
C08E3.12.1	I	13171417	nhr-276	14043432	-3	HIGH	TF	39.5	IV	39.5
C08E3.12.1	I	13171417	nhr-276	14043432	-3	HIGH	TF	39.5	I	39.5
C08E3.12.1	III	11807405	ceh-92	11584935	-1	HIGH	TF	41	III	41
C08E8.4.1	IV	6611540	hil-2	6294361	-2	HIGH	Chromatin cofactor	30.5	IV	30.5, 31, 31.5, 32, 32.5
C08E8.4.1	IV	6611540	hil-2	6294361	-2	HIGH	Chromatin cofactor	30.5	V	30.5
C08F8.15.1	IV	7858491	hil-2	6294361	-2	HIGH	Chromatin cofactor	31	IV	30.5, 31, 31.5, 32, 32.5
C08F8.15.1	IV	7858491	nhr-264	9293192	-2	HIGH	TF	31	IV	30.5, 31, 31.5, 32, 32.5
C08G5.3b	V	20001672	ttx-1	20064158	-2	HIGH	TF	44.5	V	44.5, 45, 45.5
C08G5.4b.1	V	7317606	nhr-148	7343333	-2	HIGH	TF	21	V	21
C08G5.4b.1	V	7317606	nhr-148	7343333	-2	HIGH	TF	21	I	21
C09B8.3.1	III	11891019	ceh-92	11584935	-1	HIGH	TF	41	III	41
C09B8.3.1	IV	4430374	hil-2	6294361	-2	HIGH	Chromatin cofactor	28	IV	27.5, 28
C09E7.11.1	IV	7951703	plp-1	7634038	-3	HIGH	TF	31	IV	30.5, 31, 31.5, 32, 32.5
C09E8.3.1	IV	4430374	hil-2	6294361	-2	HIGH	Chromatin cofactor	28	IV	27.5, 28
C09E9.1d.1	V	13722936	set-5	14699485	-4	HIGH	Chromatin cofactor	26	III	26, 26.5, 27, 27.5
C09E9.1d.1	V	13722936	set-5	14699485	-4	HIGH	Chromatin cofactor	26	V	26, 26.5, 27
C09G9.1c.1	V	13718280	zip-5	13269711	-2	HIGH	TF	26	III	26, 26.5, 27, 27.5
C09G9.1c.1	V	13718280	zip-5	13269711	-2	HIGH	TF	26	V	26, 26.5, 27
C10E2.5.1	X	12469798	odr-7	12460597	-1	HIGH	TF	28.5	X	28.5
C10E2.5.1	X	12469798	odr-7	12460627	-1	HIGH	TF	28.5	X	28.5
C10E2.5.1	X	12469798	nhr-214	12701618	-1	HIGH	TF	28.5	X	28.5
C10E2.5.1	X	12469798	gei-3	12811833	-3	HIGH	TF	28.5	X	28.5
C10E2.5.2	X	12537311	odr-7	12460597	-1	HIGH	TF	28.5	X	28.5
C10E2.5.2	X	12537311	odr-7	12460627	-1	HIGH	TF	28.5	X	28.5
C10E2.5.2	X	12537311	nhr-214	12701618	-1	HIGH	TF	28.5	X	28.5
C10E2.5.2	X	12537311	gei-3	12811833	-3	HIGH	TF	28.5	X	28.5
C12C8.1.1	III	3353294	wdr-5.1	3705516	-1	HIGH	Chromatin cofactor	20.5	III	20.5
C12C8.1.1	III	3353294	wdr-5.1	3705516	-1	HIGH	Chromatin cofactor	20.5	X	20.5
C12D5.7.2	III	3437947	wdr-5.1	3705516	-1	HIGH	Chromatin cofactor	20.5	III	20.5
C12D5.7.2	III	3437947	wdr-5.1	3705516	-1	HIGH	Chromatin cofactor	20.5	X	20.5
C14A11.6b.1	V	20001672	ttx-1	20064158	-2	HIGH	TF	44.5	V	44.5, 45, 45.5
C14C11.8b.1	IV	4430374	hil-2	6294361	-2	HIGH	Chromatin cofactor	28	IV	27.5, 28
C14C11.8b.1	V	14654518	set-5	14699485	-4	HIGH	Chromatin cofactor	27	V	26, 26.5, 27
C14C11.8b.1	V	14654518	set-5	14699485	-4	HIGH	Chromatin cofactor	27	III	26, 26.5, 27, 27.5
C14C11.8b.1	V	14654518	nhr-247	15323857	-1	HIGH	TF	27	V	26, 26.5, 27
C14C11.8b.1	V	14654518	nhr-247	15323857	-1	HIGH	TF	27	III	26, 26.5, 27, 27.5
C14C11.8b.1	V	14654518	nhr-84	15878383	-2	HIGH	TF	27	V	26, 26.5, 27
C14C11.8b.1	V	14654518	nhr-84	15878383	-2	HIGH	TF	27	III	26, 26.5, 27, 27.5
C14C11.8b.1	V	14654518	nhr-213	15896217	-1	HIGH	TF	27	V	26, 26.5, 27
C14C11.8b.1	V	14654518	nhr-213	15896217	-1	HIGH	TF	27	III	26, 26.5, 27, 27.5
C15H7.3.2	V	20001672	ttx-1	20064158	-2	HIGH	TF	44.5	V	44.5, 45, 45.5
C16A3.9.1	III	7469275	lin-36	8018436	-1	HIGH	TF	27	V	26, 26.5, 27
C16A3.9.1	III	7469275	lin-36	8018436	-1	HIGH	TF	27	III	26, 26.5, 27, 27.5
C16C8.2.1	IV	4430374	hil-2	6294361	-2	HIGH	Chromatin cofactor	28	IV	27.5, 28
C16C8.22.1	V	20410593	ttx-1	20064158	-2	HIGH	TF	45.5	III	45.5
C16C8.22.1	V	20410593	ttx-1	20064158	-2	HIGH	TF	45.5	V	44.5, 45, 45.5
C17C3.15.1	V	20410593	ttx-1	20064158	-2	HIGH	TF	45.5	III	45.5
C17C3.15.1	V	20410593	ttx-1	20064158	-2	HIGH	TF	45.5	V	44.5, 45, 45.5
C17C3.1a.1	V	18998037	nhr-231	18793224	-2	HIGH	TF	39	V	39
C17D12.6a.1	V	20410593	ttx-1	20064158	-2	HIGH	TF	45.5	III	45.5
C17D12.6a.1	V	20410593	ttx-1	20064158	-2	HIGH	TF	45.5	V	44.5, 45, 45.5
C18G1.5.1	IV	16027005	nhr-5	15406553	-2	HIGH	TF	42	IV	41.5, 42, 42.5
C18H2.2	IV	4259608	set-21	4391968	-1	HIGH	Chromatin cofactor	27.5	IV	27.5, 28
C18H2.2	IV	4259608	set-21	4391968	-1	HIGH	Chromatin cofactor	27.5	III	26, 26.5, 27, 27.5
C24H11.2.1	V	20001672	ttx-1	20064158	-2	HIGH	TF	44.5	V	44.5, 45, 45.5
C25D7.4a.1	V	11673838	zip-9	10942871	-2	HIGH	TF	23.5	V	23, 23.5
C25F6.7a.1	IV	4430374	hil-2	6294361	-2	HIGH	Chromatin cofactor	28	IV	27.5, 28
C25H3.14.1	II	8795806	aptf-4	8591771	-2	HIGH	TF	19	II	19, 19.5
C25H3.14.1	II	8795806	aptf-4	8591771	-2	HIGH	TF	19	X	18.5, 19, 19.5
C26B2.7a.1	III	5429464	mml-1	7372812	-3	HIGH	TF	26	III	26, 26.5, 27, 27.5
C26B2.7a.1	III	5429464	mml-1	7372812	-3	HIGH	TF	26	V	26, 26.5, 27
C26B2.7a.1	III	5429464	hmg-4	7380231	-2	HIGH	TF	26	III	26, 26.5, 27, 27.5
C26B2.7a.1	III	5429464	hmg-4	7380231	-2	HIGH	TF	26	V	26, 26.5, 27
C26B2.7a.1	III	5429464	R05D3.3	8365279	-1	HIGH	TF	26	III	26, 26.5, 27, 27.5
C26B2.7a.1	III	5429464	R05D3.3	8365279	-1	HIGH	TF	26	V	26, 26.5, 27
C26B9.2.1	III	11891019	ceh-92	11584935	-1	HIGH	TF	41	III	41
C26E6.7a.1	III	7362463	set-2	4929670	-2	HIGH	Chromatin cofactor	27	V	26, 26.5, 27
C26E6.7a.1	III	7362463	set-2	4929670	-2	HIGH	Chromatin cofactor	27	III	26, 26.5, 27, 27.5
C26E6.7a.1	III	7362463	mml-1	7372812	-3	HIGH	TF	27	V	26, 26.5, 27
C26E6.7a.1	III	7362463	mml-1	7372812	-3	HIGH	TF	27	III	26, 26.5, 27, 27.5
C26E6.7a.1	III	7362463	hmg-4	7380231	-2	HIGH	TF	27	V	26, 26.5, 27
C26E6.7a.1	III	7362463	hmg-4	7380231	-2	HIGH	TF	27	III	26, 26.5, 27, 27.5
C26E6.7a.1	III	7362463	R05D3.3	8365279	-1	HIGH	TF	27	V	26, 26.5, 27
C26E6.7a.1	III	7362463	R05D3.3	8365279	-1	HIGH	TF	27	III	26, 26.5, 27, 27.5
C26E6.7c.1	III	6865201	mml-1	7372812	-3	HIGH	TF	26.5	V	26, 26.5, 27
C26E6.7c.1	III	6865201	mml-1	7372812	-3	HIGH	TF	26.5	III	26, 26.5, 27, 27.5
C26E6.7c.1	III	6865201	hmg-4	7380231	-2	HIGH	TF	26.5	V	26, 26.5, 27
C26E6.7c.1	III	6865201	hmg-4	7380231	-2	HIGH	TF	26.5	III	26, 26.5, 27, 27.5
C26E6.7c.1	III	6865201	R05D3.3	8365279	-1	HIGH	TF	26.5	V	26, 26.5, 27
C26E6.7c.1	III	6865201	R05D3.3	8365279	-1	HIGH	TF	26.5	III	26, 26.5, 27, 27.5
C26E6.7d.1	III	6938050	set-2	4929670	-2	HIGH	Chromatin cofactor	26.5	V	26, 26.5, 27
C26E6.7d.1	III	6938050	set-2	4929670	-2	HIGH	Chromatin cofactor	26.5	III	26, 26.5, 27, 27.5
C26E6.7d.1	III	6938050	mml-1	7372812	-3	HIGH	TF	26.5	V	26, 26.5, 27
C26E6.7d.1	III	6938050	mml-1	7372812	-3	HIGH	TF	26.5	III	26, 26.5, 27, 27.5
C27A7.6c.1	X	6697014	sprp-4	8850619	-2	HIGH	TF	18.5	X	18.5, 19, 19.5
C28H8.4.2	II	8279434	nfi-1	7541320	-4	HIGH	TF	19	II	19, 19.5
C28H8.4.2	II	8279434	nfi-1	7541320	-4	HIGH	TF	19	X	18.5, 19, 19.5
C28H8.4.2	II	8279434	aptf-4	8592250	-1	HIGH	TF	19	II	19, 19.5
C28H8.4.2	II	8279434	aptf-4	8592250	-1	HIGH	TF	19	X	18.5, 19, 19.5
C28H8.4.2	II	8279434	E02H1.5	9595509	-2	HIGH	TF	19	II	19, 19.5
C28H8.4.2	II	8279434	E02H1.5	9595509	-2	HIGH	TF	19	X	18.5, 19, 19.5
C28H8.4.2	II	8279434	mab-3	9735025	-1	HIGH	TF	19	II	19, 19.5
C28H8.4.2	II	8279434	mab-3	9735025	-1	HIGH	TF	19	X	18.5, 19, 19.5
C29E4.1.1	IV	4430374	jmjd-1.2	4661115	-3	HIGH	Chromatin cofactor	28	IV	27.5, 28
C29F3.1.1	V	20093486	ttx-1	20064158	-2	HIGH	TF	45	V	44.5, 45, 45.5
C29F5.2	V	20410593	ttx-1	20064158	-2	HIGH	TF	45.5	III	45.5
C29F5.2	V	20410593	ttx-1	20064158	-2	HIGH	TF	45.5	V	44.5, 45, 45.5
C33D9.6a.1	V	20014990	ttx-1	20064158	-2	HIGH	TF	44.5	V	44.5, 45, 45.5
C33F10.13.1	IV	7858491	hil-2	6294361	-2	HIGH	Chromatin cofactor	31	IV	30.5, 31, 31.5, 32, 32.5
C33F10.13.1	IV	7858491	nhr-264	9293192	-2	HIGH	TF	31	IV	30.5, 31, 31.5, 32, 32.5
C33F10.13.1	IV	7858491	zim-2	10557342	-3	HIGH	TF	31	IV	30.5, 31, 31.5, 32, 32.5
C33F10.13.1	IV	7858491	zim-3	10559496	-2	HIGH	TF	31	IV	30.5, 31, 31.5, 32, 32.5
C33F10.13.1	IV	7858491	zim-3	10559793	-1	HIGH	TF	31	IV	30.5, 31, 31.5, 32, 32.5
C36A4.11.1	I	4696683	lim-7	5725342	-1	HIGH	TF	21	V	21
C36A4.11.1	I	4696683	lim-7	5725342	-1	HIGH	TF	21	I	21
C38C10.4.2	III	7867229	R05D3.3	8366304	-3	HIGH	TF	27	V	26, 26.5, 27
C38C10.4.2	III	7867229	R05D3.3	8366304	-3	HIGH	TF	27	III	26, 26.5, 27, 27.5
C38C3.8	V	20410593	ttx-1	20064158	-2	HIGH	TF	45.5	III	45.5
C38C3.8	V	20410593	ttx-1	20064158	-2	HIGH	TF	45.5	V	44.5, 45, 45.5
C38C6.3.1	IV	4430374	hil-2	6294361	-2	HIGH	Chromatin cofactor	28	IV	27.5, 28
C39B5.2.2	III	7315694	mml-1	7372812	-3	HIGH	TF	27	V	26, 26.5, 27
C39B5.2.2	III	7315694	mml-1	7372812	-3	HIGH	TF	27	III	26, 26.5, 27, 27.5
C39B5.2.2	III	7315694	hmg-4	7380231	-2	HIGH	TF	27	V	26, 26.5, 27
C39B5.2.2	III	7315694	hmg-4	7380231	-2	HIGH	TF	27	III	26, 26.5, 27, 27.5
C39B5.2.2	III	7315694	R05D3.3	8365279	-1	HIGH	TF	27	V	26, 26.5, 27
C39B5.2.2	III	7315694	R05D3.3	8365279	-1	HIGH	TF	27	III	26, 26.5, 27, 27.5
C41C4.1.1	III	6453825	nfx-1	6375500	-2	HIGH	TF	26.5	V	26, 26.5, 27
C41C4.1.1	III	6453825	nfx-1	6375500	-2	HIGH	TF	26.5	III	26, 26.5, 27, 27.5
C41G11.3a.2	IV	11635759	hil-2	6294361	-2	HIGH	Chromatin cofactor	32.5	IV	30.5, 31, 31.5, 32, 32.5
C44B7.10.2	X	14446308	ztf-14	14496428	-2	HIGH	TF	38	X	38
C44H4.2.1	IV	4430374	hil-2	6294361	-2	HIGH	Chromatin cofactor	28	IV	27.5, 28
C45G9.6a.2	V	16448517	nhr-176	16071671	-1	HIGH	TF	30.5	IV	30.5, 31, 31.5, 32, 32.5
C45G9.6a.2	V	16448517	nhr-176	16071671	-1	HIGH	TF	30.5	V	30.5
C45G9.6a.2	V	16448517	nhr-176	16071686	-2	HIGH	TF	30.5	IV	30.5, 31, 31.5, 32, 32.5
C45G9.6a.2	V	16448517	nhr-176	16071686	-2	HIGH	TF	30.5	V	30.5
C45G9.6a.2	V	16448517	nhr-176	16072674	-3	HIGH	TF	30.5	IV	30.5, 31, 31.5, 32, 32.5
C45G9.6a.2	V	16448517	nhr-176	16072674	-3	HIGH	TF	30.5	V	30.5
C45G9.6a.2	X	14460051	ztf-14	14496428	-2	HIGH	TF	38	X	38
C46C11.4.1	IV	12635109	zim-3	10559496	-2	HIGH	TF	33.5	IV	33.5
C46C11.4.1	IV	12635109	zim-3	10559496	-2	HIGH	TF	33.5	V	33.5
C46C11.4.1	IV	12635109	zim-3	10559793	-1	HIGH	TF	33.5	IV	33.5
C46C11.4.1	IV	12635109	zim-3	10559793	-1	HIGH	TF	33.5	V	33.5
C46H11.8.1	V	13722936	set-5	14699485	-4	HIGH	Chromatin cofactor	26	III	26, 26.5, 27, 27.5
C46H11.8.1	V	13722936	set-5	14699485	-4	HIGH	Chromatin cofactor	26	V	26, 26.5, 27
C47A4.3.1	V	20410593	ttx-1	20064158	-2	HIGH	TF	45.5	III	45.5
C47A4.3.1	V	20410593	ttx-1	20064158	-2	HIGH	TF	45.5	V	44.5, 45, 45.5
C47D12.3b.2	V	20410593	ttx-1	20064158	-2	HIGH	TF	45.5	III	45.5
C47D12.3b.2	V	20410593	ttx-1	20064158	-2	HIGH	TF	45.5	V	44.5, 45, 45.5
C49G7.7.2	IV	6539887	hil-2	6294361	-2	HIGH	Chromatin cofactor	30.5	IV	30.5, 31, 31.5, 32, 32.5
C49G7.7.2	IV	6539887	hil-2	6294361	-2	HIGH	Chromatin cofactor	30.5	V	30.5
C50D2.1a.1	IV	4430374	hil-2	6294361	-2	HIGH	Chromatin cofactor	28	IV	27.5, 28
C50F7.1b.2	III	11891019	ceh-92	11584935	-1	HIGH	TF	41	III	41
C53B4.8.1	III	11891019	ceh-92	11584935	-1	HIGH	TF	41	III	41
C54G6.8.1	V	20060851	ttx-1	20064158	-2	HIGH	TF	45	V	44.5, 45, 45.5
C54G7.3a.1	III	11891019	ceh-92	11584935	-1	HIGH	TF	41	III	41
C54G7.3a.1	IV	4430374	hil-2	6294361	-2	HIGH	Chromatin cofactor	28	IV	27.5, 28
C55A6.1.2	X	6526258	sprp-4	8850619	-2	HIGH	TF	18.5	X	18.5, 19, 19.5
C55C3.8.1	V	20410593	ttx-1	20064158	-2	HIGH	TF	45.5	III	45.5
C55C3.8.1	V	20410593	ttx-1	20064158	-2	HIGH	TF	45.5	V	44.5, 45, 45.5
C56A3.9	V	14773604	nhr-247	15323857	-1	HIGH	TF	27	V	26, 26.5, 27
C56A3.9	V	14773604	nhr-247	15323857	-1	HIGH	TF	27	III	26, 26.5, 27, 27.5
C56A3.9	V	14773604	nhr-247	15323880	-4	HIGH	TF	27	V	26, 26.5, 27
C56A3.9	V	14773604	nhr-247	15323880	-4	HIGH	TF	27	III	26, 26.5, 27, 27.5
C56A3.9	V	14773604	nhr-247	15323880	-1	HIGH	TF	27	V	26, 26.5, 27
C56A3.9	V	14773604	nhr-247	15323880	-1	HIGH	TF	27	III	26, 26.5, 27, 27.5
C56G2.4.1	IV	4430374	jmjd-1.2	4661115	-3	HIGH	Chromatin cofactor	28	IV	27.5, 28
D1014.3b.1	V	10844287	nhr-143	8974472	-1	HIGH	TF	23	V	23, 23.5
D1014.3b.1	V	10844287	jmjd-5	11128895	-1	HIGH	Chromatin cofactor	23	V	23, 23.5
D1081.11.1	V	20410593	ttx-1	20064158	-2	HIGH	TF	45.5	III	45.5
D1081.11.1	V	20410593	ttx-1	20064158	-2	HIGH	TF	45.5	V	44.5, 45, 45.5
D2007.2a.1	III	6453825	nfx-1	6375500	-2	HIGH	TF	26.5	V	26, 26.5, 27
D2007.2a.1	III	6453825	nfx-1	6375500	-2	HIGH	TF	26.5	III	26, 26.5, 27, 27.5
D2007.2a.1	III	6453825	mml-1	7371604	-2	HIGH	TF	26.5	V	26, 26.5, 27
D2007.2a.1	III	6453825	mml-1	7371604	-2	HIGH	TF	26.5	III	26, 26.5, 27, 27.5
D2045.2.1	IV	10940663	zim-2	10557342	-3	HIGH	TF	32.5	IV	30.5, 31, 31.5, 32, 32.5
D2085.5c.1	V	13709420	set-5	14699485	-4	HIGH	Chromatin cofactor	26	III	26, 26.5, 27, 27.5
D2085.5c.1	V	13709420	set-5	14699485	-4	HIGH	Chromatin cofactor	26	V	26, 26.5, 27
D2085.5c.1	V	13709420	nhr-213	15896217	-1	HIGH	TF	26	III	26, 26.5, 27, 27.5
D2085.5c.1	V	13709420	nhr-213	15896217	-1	HIGH	TF	26	V	26, 26.5, 27
E01G6.1.1	IV	4430374	hil-2	6294361	-2	HIGH	Chromatin cofactor	28	IV	27.5, 28
E02C12.8c.2	III	2644030	ceh-44	2539980	-1	HIGH	TF	16.5	III	16.5
E04D5.1a.2	II	8843293	nfi-1	7541320	-4	HIGH	TF	19	II	19, 19.5
E04D5.1a.2	II	8843293	nfi-1	7541320	-4	HIGH	TF	19	X	18.5, 19, 19.5
E04D5.1a.2	II	8843293	aptf-4	8592250	-1	HIGH	TF	19	II	19, 19.5
E04D5.1a.2	II	8843293	aptf-4	8592250	-1	HIGH	TF	19	X	18.5, 19, 19.5
E04D5.1a.2	II	8843293	E02H1.5	9595509	-2	HIGH	TF	19	II	19, 19.5
E04D5.1a.2	II	8843293	E02H1.5	9595509	-2	HIGH	TF	19	X	18.5, 19, 19.5
E04D5.1a.2	II	8843293	mab-3	9735025	-1	HIGH	TF	19	II	19, 19.5
E04D5.1a.2	II	8843293	mab-3	9735025	-1	HIGH	TF	19	X	18.5, 19, 19.5
F01F1.7.1	III	8079796	nfx-1	6375500	-2	HIGH	TF	27	V	26, 26.5, 27
F01F1.7.1	III	8079796	nfx-1	6375500	-2	HIGH	TF	27	III	26, 26.5, 27, 27.5
F01F1.7.1	III	8079796	mml-1	7371604	-2	HIGH	TF	27	V	26, 26.5, 27
F01F1.7.1	III	8079796	mml-1	7371604	-2	HIGH	TF	27	III	26, 26.5, 27, 27.5
F07B7.11.1	II	209512	T10D4.6	3122581	-2	HIGH	TF	2.5	II	2.5
F07B7.2.1	V	16535765	nhr-176	16071671	-1	HIGH	TF	30.5	IV	30.5, 31, 31.5, 32, 32.5
F07B7.2.1	V	16535765	nhr-176	16071671	-1	HIGH	TF	30.5	V	30.5
F07B7.2.1	V	16535765	nhr-176	16071686	-2	HIGH	TF	30.5	IV	30.5, 31, 31.5, 32, 32.5
F07B7.2.1	V	16535765	nhr-176	16071686	-2	HIGH	TF	30.5	V	30.5
F07B7.2.1	V	16535765	nhr-176	16072674	-3	HIGH	TF	30.5	IV	30.5, 31, 31.5, 32, 32.5
F07B7.2.1	V	16535765	nhr-176	16072674	-3	HIGH	TF	30.5	V	30.5
F07B7.4.1	II	209512	T10D4.6	3122581	-2	HIGH	TF	2.5	II	2.5
F09B12.1a.1	IV	4430374	hil-2	6294361	-2	HIGH	Chromatin cofactor	28	IV	27.5, 28
F11C1.6a.1	IV	11215804	zim-2	10557342	-3	HIGH	TF	32.5	IV	30.5, 31, 31.5, 32, 32.5
F11C3.2.1	V	14654518	nhr-84	15878383	-2	HIGH	TF	27	V	26, 26.5, 27
F11C3.2.1	V	14654518	nhr-84	15878383	-2	HIGH	TF	27	III	26, 26.5, 27, 27.5
F12A10.2	V	10343103	jmjd-5	11128895	-1	HIGH	Chromatin cofactor	23	V	23, 23.5
F12A10.2	V	10343103	zip-5	13269711	-2	HIGH	TF	23	V	23, 23.5
F13H10.9.1	X	12628772	nhr-214	12701618	-1	HIGH	TF	28.5	X	28.5
F13H10.9.1	X	12628772	gei-3	12811833	-3	HIGH	TF	28.5	X	28.5
F14F11.1a.2	X	12469798	odr-7	12460597	-1	HIGH	TF	28.5	X	28.5
F14F11.1a.2	X	12469798	odr-7	12460627	-1	HIGH	TF	28.5	X	28.5
F14F11.1a.2	X	12469798	nhr-214	12701618	-1	HIGH	TF	28.5	X	28.5
F14F11.1a.2	X	12469798	gei-3	12811833	-3	HIGH	TF	28.5	X	28.5
F15A2.6a.2	X	9170409	sprp-4	8850619	-2	HIGH	TF	22	X	21.5, 22
F15A4.13.1	IV	7858491	hil-2	6294361	-2	HIGH	Chromatin cofactor	31	IV	30.5, 31, 31.5, 32, 32.5
F15D3.9.1	V	20410593	ttx-1	20064158	-2	HIGH	TF	45.5	III	45.5
F15D3.9.1	V	20410593	ttx-1	20064158	-2	HIGH	TF	45.5	V	44.5, 45, 45.5
F18A1.3b.1	II	8843293	nfi-1	7541320	-4	HIGH	TF	19	II	19, 19.5
F18A1.3b.1	II	8843293	nfi-1	7541320	-4	HIGH	TF	19	X	18.5, 19, 19.5
F18A1.3b.1	II	8843293	aptf-4	8592250	-1	HIGH	TF	19	II	19, 19.5
F18A1.3b.1	II	8843293	aptf-4	8592250	-1	HIGH	TF	19	X	18.5, 19, 19.5
F18A1.3b.1	II	8843293	E02H1.5	9595509	-2	HIGH	TF	19	II	19, 19.5
F18A1.3b.1	II	8843293	E02H1.5	9595509	-2	HIGH	TF	19	X	18.5, 19, 19.5
F18A1.3b.1	II	8843293	mab-3	9735025	-1	HIGH	TF	19	II	19, 19.5
F18A1.3b.1	II	8843293	mab-3	9735025	-1	HIGH	TF	19	X	18.5, 19, 19.5
F19G12.9a.1	I	4696683	lim-7	5725342	-1	HIGH	TF	21	V	21
F19G12.9a.1	I	4696683	lim-7	5725342	-1	HIGH	TF	21	I	21
F20C5.5.1	V	10864889	jmjd-5	11128895	-1	HIGH	Chromatin cofactor	23	V	23, 23.5
F20C5.5.1	X	6526258	sprp-4	8850619	-2	HIGH	TF	18.5	X	18.5, 19, 19.5
F20D6.1.1	X	7116370	sprp-4	8850619	-2	HIGH	TF	19.5	II	19, 19.5
F20D6.1.1	X	7116370	sprp-4	8850619	-2	HIGH	TF	19.5	X	18.5, 19, 19.5
F21C10.10.1	II	9189408	E02H1.5	9595509	-2	HIGH	TF	19.5	II	19, 19.5
F21C10.10.1	II	9189408	E02H1.5	9595509	-2	HIGH	TF	19.5	X	18.5, 19, 19.5
F21C10.9.2	V	10951366	cky-1	12740287	-1	HIGH	TF	23	V	23, 23.5
F21C10.9.2	V	10951366	zip-5	13269711	-2	HIGH	TF	23	V	23, 23.5
F21D5.4.1	IV	10222682	plp-1	7634038	-3	HIGH	TF	32	I	32
F21D5.4.1	IV	10222682	plp-1	7634038	-3	HIGH	TF	32	IV	30.5, 31, 31.5, 32, 32.5
F21D5.4.1	IV	10222682	nhr-258	8046258	-1	HIGH	TF	32	I	32
F21D5.4.1	IV	10222682	nhr-258	8046258	-1	HIGH	TF	32	IV	30.5, 31, 31.5, 32, 32.5
F21D5.4.1	IV	10222682	zim-1	10547775	-2	HIGH	TF	32	I	32
F21D5.4.1	IV	10222682	zim-1	10547775	-2	HIGH	TF	32	IV	30.5, 31, 31.5, 32, 32.5
F22D6.8.1	V	20410593	ttx-1	20064158	-2	HIGH	TF	45.5	III	45.5
F22D6.8.1	V	20410593	ttx-1	20064158	-2	HIGH	TF	45.5	V	44.5, 45, 45.5
F22G12.5c.1	IV	16027005	nhr-5	15406553	-2	HIGH	TF	42	IV	41.5, 42, 42.5
F25B5.4.1	V	20410593	ttx-1	20064158	-2	HIGH	TF	45.5	III	45.5
F25B5.4.1	V	20410593	ttx-1	20064158	-2	HIGH	TF	45.5	V	44.5, 45, 45.5
F25E5.4.1	V	13718280	nhr-84	15878383	-2	HIGH	TF	26	III	26, 26.5, 27, 27.5
F25E5.4.1	V	13718280	nhr-84	15878383	-2	HIGH	TF	26	V	26, 26.5, 27
F25E5.4.1	V	13718280	nhr-213	15896217	-1	HIGH	TF	26	III	26, 26.5, 27, 27.5
F25E5.4.1	V	13718280	nhr-213	15896217	-1	HIGH	TF	26	V	26, 26.5, 27
F25H8.1a.2	IV	10940663	zim-2	10557342	-3	HIGH	TF	32.5	IV	30.5, 31, 31.5, 32, 32.5
F25H8.6.2	IV	4430374	hil-2	6294361	-2	HIGH	Chromatin cofactor	28	IV	27.5, 28
F26E4.8b.1	IV	15469577	nhr-5	15406553	-2	HIGH	TF	41.5	IV	41.5, 42, 42.5
F26G1.8	V	20410593	ttx-1	20064158	-2	HIGH	TF	45.5	III	45.5
F26G1.8	V	20410593	ttx-1	20064158	-2	HIGH	TF	45.5	V	44.5, 45, 45.5
F28G4.5	IV	15068097	nhr-5	15406553	-2	HIGH	TF	40.5	IV	40.5
F29B9.2b.1	IV	16027005	nhr-5	15406553	-2	HIGH	TF	42	IV	41.5, 42, 42.5
F29C12.1b.1	IV	4430374	hil-2	6294361	-2	HIGH	Chromatin cofactor	28	IV	27.5, 28
F29C12.1b.1	V	14654518	nhr-84	15878383	-2	HIGH	TF	27	V	26, 26.5, 27
F29C12.1b.1	V	14654518	nhr-84	15878383	-2	HIGH	TF	27	III	26, 26.5, 27, 27.5
F29C12.1b.1	V	14654518	nhr-213	15896217	-1	HIGH	TF	27	V	26, 26.5, 27
F29C12.1b.1	V	14654518	nhr-213	15896217	-1	HIGH	TF	27	III	26, 26.5, 27, 27.5
F31B9.8	III	6563694	nfx-1	6375500	-2	HIGH	TF	26.5	V	26, 26.5, 27
F31B9.8	III	6563694	nfx-1	6375500	-2	HIGH	TF	26.5	III	26, 26.5, 27, 27.5
F31B9.8	III	6563694	mml-1	7371604	-2	HIGH	TF	26.5	V	26, 26.5, 27
F31B9.8	III	6563694	mml-1	7371604	-2	HIGH	TF	26.5	III	26, 26.5, 27, 27.5
F31F4.7.1	V	20060851	ttx-1	20064158	-2	HIGH	TF	45	V	44.5, 45, 45.5
F32B6.6.1	V	4390262	nhr-181	4095405	-2	HIGH	TF	14.5	V	14.5, 15
F32D1.11.1	IV	4430374	hil-2	6294361	-2	HIGH	Chromatin cofactor	28	IV	27.5, 28
F32E10.3b.1	IV	4430374	hil-2	6294361	-2	HIGH	Chromatin cofactor	28	IV	27.5, 28
F32H2.5.1	III	8549722	mml-1	7371604	-2	HIGH	TF	27.5	IV	27.5, 28
F32H2.5.1	III	8549722	mml-1	7371604	-2	HIGH	TF	27.5	III	26, 26.5, 27, 27.5
F32H2.5.1	III	8549722	R05D3.3	8366304	-3	HIGH	TF	27.5	IV	27.5, 28
F32H2.5.1	III	8549722	R05D3.3	8366304	-3	HIGH	TF	27.5	III	26, 26.5, 27, 27.5
F35D2.2.1	IV	4430374	hil-2	6294361	-2	HIGH	Chromatin cofactor	28	IV	27.5, 28
F36G9.13.1	X	4590025	lfi-1	4976984	-2	HIGH	TF	14	X	14
F36H12.1.1	IV	7353010	C08G9.2	7672792	-1	HIGH	TF	31	IV	30.5, 31, 31.5, 32, 32.5
F36H12.14	V	20410593	ttx-1	20064158	-2	HIGH	TF	45.5	III	45.5
F36H12.14	V	20410593	ttx-1	20064158	-2	HIGH	TF	45.5	V	44.5, 45, 45.5
F36H12.8.1	IV	6539887	hil-2	6294361	-2	HIGH	Chromatin cofactor	30.5	IV	30.5, 31, 31.5, 32, 32.5
F36H12.8.1	IV	6539887	hil-2	6294361	-2	HIGH	Chromatin cofactor	30.5	V	30.5
F36H1.2b.1	IV	9788227	nhr-264	9293192	-2	HIGH	TF	32	I	32
F36H1.2b.1	IV	9788227	nhr-264	9293192	-2	HIGH	TF	32	IV	30.5, 31, 31.5, 32, 32.5
F36H1.2b.1	IV	9788227	zim-3	10559496	-2	HIGH	TF	32	I	32
F36H1.2b.1	IV	9788227	zim-3	10559496	-2	HIGH	TF	32	IV	30.5, 31, 31.5, 32, 32.5
F36H1.2b.1	IV	9788227	zim-3	10559793	-1	HIGH	TF	32	I	32
F36H1.2b.1	IV	9788227	zim-3	10559793	-1	HIGH	TF	32	IV	30.5, 31, 31.5, 32, 32.5
F36H2.6.1	V	20001672	ttx-1	20064158	-2	HIGH	TF	44.5	V	44.5, 45, 45.5
F36H5.13.1	IV	10940933	nhr-264	9293192	-2	HIGH	TF	32.5	IV	30.5, 31, 31.5, 32, 32.5
F36H5.13.1	IV	10940933	zim-2	10557342	-3	HIGH	TF	32.5	IV	30.5, 31, 31.5, 32, 32.5
F36H5.13.1	IV	10940933	zim-3	10559496	-2	HIGH	TF	32.5	IV	30.5, 31, 31.5, 32, 32.5
F36H5.13.1	IV	10940933	zim-3	10559793	-1	HIGH	TF	32.5	IV	30.5, 31, 31.5, 32, 32.5
F37C4.8a.1	V	20410593	ttx-1	20064158	-2	HIGH	TF	45.5	III	45.5
F37C4.8a.1	V	20410593	ttx-1	20064158	-2	HIGH	TF	45.5	V	44.5, 45, 45.5
F39D8.4.1	IV	4430374	hil-2	6294361	-2	HIGH	Chromatin cofactor	28	IV	27.5, 28
F39H12.4.1	IV	6171634	hil-2	6294361	-2	HIGH	Chromatin cofactor	30.5	IV	30.5, 31, 31.5, 32, 32.5
F39H12.4.1	IV	6171634	hil-2	6294361	-2	HIGH	Chromatin cofactor	30.5	V	30.5
F40F9.10.1	X	6526258	sprp-4	8850619	-2	HIGH	TF	18.5	X	18.5, 19, 19.5
F40F9.1a.1	V	11516185	nhr-143	8974472	-1	HIGH	TF	23.5	V	23, 23.5
F40G12.7.1	IV	16033284	C35D6.4	16351455	-2	HIGH	TF	42	IV	41.5, 42, 42.5
F41E6.11.1	V	14444778	nhr-84	15878383	-2	HIGH	TF	26.5	V	26, 26.5, 27
F41E6.11.1	V	14444778	nhr-84	15878383	-2	HIGH	TF	26.5	III	26, 26.5, 27, 27.5
F41E6.5a.1	III	7867229	mml-1	7371604	-2	HIGH	TF	27	V	26, 26.5, 27
F41E6.5a.1	III	7867229	mml-1	7371604	-2	HIGH	TF	27	III	26, 26.5, 27, 27.5
F41E6.5a.1	III	7867229	R05D3.3	8366304	-3	HIGH	TF	27	V	26, 26.5, 27
F41E6.5a.1	III	7867229	R05D3.3	8366304	-3	HIGH	TF	27	III	26, 26.5, 27, 27.5
F42A9.6c.1	IV	10931703	plp-1	7634038	-3	HIGH	TF	32.5	IV	30.5, 31, 31.5, 32, 32.5
F42A9.6c.1	IV	10931703	nhr-258	8046258	-1	HIGH	TF	32.5	IV	30.5, 31, 31.5, 32, 32.5
F42A9.6c.1	IV	10931703	zim-1	10547775	-2	HIGH	TF	32.5	IV	30.5, 31, 31.5, 32, 32.5
F42G4.3d.1	V	18960133	nhr-231	18793224	-2	HIGH	TF	39	V	39
F42G8.7b.1	V	20101488	ttx-1	20064158	-2	HIGH	TF	45	V	44.5, 45, 45.5
F44E2.10.1	V	20410593	ttx-1	20064158	-2	HIGH	TF	45.5	III	45.5
F44E2.10.1	V	20410593	ttx-1	20064158	-2	HIGH	TF	45.5	V	44.5, 45, 45.5
F44E5.4.1	IV	9092582	hil-2	6294361	-2	HIGH	Chromatin cofactor	31.5	IV	30.5, 31, 31.5, 32, 32.5
F45D11.13.1	IV	4544278	hil-2	6294361	-2	HIGH	Chromatin cofactor	28	IV	27.5, 28
F45D11.8	IV	12140133	zim-3	10559496	-2	HIGH	TF	33.5	IV	33.5
F45D11.8	IV	12140133	zim-3	10559496	-2	HIGH	TF	33.5	V	33.5
F45D11.8	IV	12140133	zim-3	10559793	-1	HIGH	TF	33.5	IV	33.5
F45D11.8	IV	12140133	zim-3	10559793	-1	HIGH	TF	33.5	V	33.5
F45H11.1b.2	IV	7791948	zim-2	10557342	-3	HIGH	TF	31	IV	30.5, 31, 31.5, 32, 32.5
F46E10.18.1	V	20001672	ttx-1	20064158	-2	HIGH	TF	44.5	V	44.5, 45, 45.5
F46F3.1a.1	IV	7858491	hil-2	6294361	-2	HIGH	Chromatin cofactor	31	IV	30.5, 31, 31.5, 32, 32.5
F46F5.16.1	V	20101488	ttx-1	20064158	-2	HIGH	TF	45	V	44.5, 45, 45.5
F46F5.2	V	20001672	ttx-1	20064158	-2	HIGH	TF	44.5	V	44.5, 45, 45.5
F46F5.5.1	V	10343103	zip-5	13269711	-2	HIGH	TF	23	V	23, 23.5
F46G10.4.1	V	20060851	ttx-1	20064158	-2	HIGH	TF	45	V	44.5, 45, 45.5
F47E1.4.1	V	10285793	jmjd-5	11128895	-1	HIGH	Chromatin cofactor	23	V	23, 23.5
F47F6.1a.1	IV	4430374	hil-2	6294361	-2	HIGH	Chromatin cofactor	28	IV	27.5, 28
F47H4.12	V	20001672	ttx-1	20064158	-2	HIGH	TF	44.5	V	44.5, 45, 45.5
F48E3.4.1	IV	8337815	hil-2	6294361	-2	HIGH	Chromatin cofactor	31	IV	30.5, 31, 31.5, 32, 32.5
F48E3.6.1	IV	9330791	hil-2	6294361	-2	HIGH	Chromatin cofactor	31.5	IV	30.5, 31, 31.5, 32, 32.5
F48E3.6.1	IV	9330791	nhr-264	9293192	-2	HIGH	TF	31.5	IV	30.5, 31, 31.5, 32, 32.5
F48E3.6.1	IV	9330791	zim-2	10557342	-3	HIGH	TF	31.5	IV	30.5, 31, 31.5, 32, 32.5
F48E3.6.1	IV	9330791	zim-3	10559496	-2	HIGH	TF	31.5	IV	30.5, 31, 31.5, 32, 32.5
F48E3.6.1	IV	9330791	zim-3	10559793	-1	HIGH	TF	31.5	IV	30.5, 31, 31.5, 32, 32.5
F49D11.6.1	III	7641044	mml-1	7371604	-2	HIGH	TF	27	V	26, 26.5, 27
F49D11.6.1	III	7641044	mml-1	7371604	-2	HIGH	TF	27	III	26, 26.5, 27, 27.5
F49D11.6.1	III	7641044	R05D3.3	8366304	-3	HIGH	TF	27	V	26, 26.5, 27
F49D11.6.1	III	7641044	R05D3.3	8366304	-3	HIGH	TF	27	III	26, 26.5, 27, 27.5
F49E12.12.1	IV	16027005	nhr-5	15406553	-2	HIGH	TF	42	IV	41.5, 42, 42.5
F52B5.7.1	IV	11215804	zim-2	10557342	-3	HIGH	TF	32.5	IV	30.5, 31, 31.5, 32, 32.5
F52B5.7.1	IV	11215804	zim-3	10559496	-2	HIGH	TF	32.5	IV	30.5, 31, 31.5, 32, 32.5
F52B5.7.1	IV	11215804	zim-3	10559793	-1	HIGH	TF	32.5	IV	30.5, 31, 31.5, 32, 32.5
F52D1.3c.1	IV	4430374	hil-2	6294361	-2	HIGH	Chromatin cofactor	28	IV	27.5, 28
F52D1.3c.1	X	14460051	ztf-14	14496428	-2	HIGH	TF	38	X	38
F52E10.1a.1	IV	10940663	zim-2	10557342	-3	HIGH	TF	32.5	IV	30.5, 31, 31.5, 32, 32.5
F52G3.5.1	X	12628772	odr-7	12460597	-1	HIGH	TF	28.5	X	28.5
F52G3.5.1	X	12628772	odr-7	12460627	-1	HIGH	TF	28.5	X	28.5
F52G3.5.1	X	12628772	nhr-214	12701618	-1	HIGH	TF	28.5	X	28.5
F52G3.5.1	X	12628772	gei-3	12811833	-3	HIGH	TF	28.5	X	28.5
F53B7.2a.1	X	6526258	sprp-4	8850619	-2	HIGH	TF	18.5	X	18.5, 19, 19.5
F54D11.3	IV	15717957	nhr-5	15406553	-2	HIGH	TF	42	IV	41.5, 42, 42.5
F54D7.2.2	V	20060851	ttx-1	20064158	-2	HIGH	TF	45	V	44.5, 45, 45.5
F54E2.3f.1	III	2646834	ceh-44	2539980	-1	HIGH	TF	16.5	III	16.5
F54F12.1.1	V	20410593	ttx-1	20064158	-2	HIGH	TF	45.5	III	45.5
F54F12.1.1	V	20410593	ttx-1	20064158	-2	HIGH	TF	45.5	V	44.5, 45, 45.5
F54F2.7.2	III	7459140	lin-36	8018436	-1	HIGH	TF	27	V	26, 26.5, 27
F54F2.7.2	III	7459140	lin-36	8018436	-1	HIGH	TF	27	III	26, 26.5, 27, 27.5
F54F7.5.2	V	20060851	ttx-1	20064158	-2	HIGH	TF	45	V	44.5, 45, 45.5
F54F7.6.2	V	20009197	ttx-1	20064158	-2	HIGH	TF	44.5	V	44.5, 45, 45.5
F56A12.1.1	IV	7858491	hil-2	6294361	-2	HIGH	Chromatin cofactor	31	IV	30.5, 31, 31.5, 32, 32.5
F56A12.1.1	IV	7858491	zim-2	10557342	-3	HIGH	TF	31	IV	30.5, 31, 31.5, 32, 32.5
F56C4.3a.1	IV	8635458	zim-1	10547775	-2	HIGH	TF	31.5	IV	30.5, 31, 31.5, 32, 32.5
F56D2.3a.1	IV	4430374	hil-2	6294361	-2	HIGH	Chromatin cofactor	28	IV	27.5, 28
F56D5.9.1	V	20014990	ttx-1	20064158	-2	HIGH	TF	44.5	V	44.5, 45, 45.5
F57A8.2a.2	V	11093249	jmjd-5	11128895	-1	HIGH	Chromatin cofactor	23.5	V	23, 23.5
F57A8.2b.2	V	11516185	jmjd-5	11128895	-1	HIGH	Chromatin cofactor	23.5	V	23, 23.5
F57F5.3.1	X	6895081	sprp-4	8850619	-2	HIGH	TF	19	II	19, 19.5
F57F5.3.1	X	6895081	sprp-4	8850619	-2	HIGH	TF	19	X	18.5, 19, 19.5
F57H12.3.1	IV	4430374	hil-2	6294361	-2	HIGH	Chromatin cofactor	28	IV	27.5, 28
F58A4.12	V	20410593	ttx-1	20064158	-2	HIGH	TF	45.5	III	45.5
F58A4.12	V	20410593	ttx-1	20064158	-2	HIGH	TF	45.5	V	44.5, 45, 45.5
F59B10.5.2	X	6906818	sprp-4	8850619	-2	HIGH	TF	19	II	19, 19.5
F59B10.5.2	X	6906818	sprp-4	8850619	-2	HIGH	TF	19	X	18.5, 19, 19.5
F59B1.2.2	V	20410593	ttx-1	20064158	-2	HIGH	TF	45.5	III	45.5
F59B1.2.2	V	20410593	ttx-1	20064158	-2	HIGH	TF	45.5	V	44.5, 45, 45.5
F59C12.3.2	X	12480833	nhr-214	12701618	-1	HIGH	TF	28.5	X	28.5
F59C12.3.2	X	12480833	gei-3	12811833	-3	HIGH	TF	28.5	X	28.5
H10D12.2	IV	4430374	hil-2	6294361	-2	HIGH	Chromatin cofactor	28	IV	27.5, 28
H13N06.2.1	IV	11064615	nhr-267	9285699	-2	HIGH	TF	32.5	IV	30.5, 31, 31.5, 32, 32.5
H43I07.3a.1	IV	15469577	nhr-5	15406553	-2	HIGH	TF	41.5	IV	41.5, 42, 42.5
K01D12.15.1	V	4294239	nhr-181	4095405	-2	HIGH	TF	14.5	V	14.5, 15
K02E2.6.1	I	4446767	lim-7	5725342	-1	HIGH	TF	21	V	21
K02E2.6.1	I	4446767	lim-7	5725342	-1	HIGH	TF	21	I	21
K04A8.4a.1	V	4375888	nhr-181	4095405	-2	HIGH	TF	14.5	V	14.5, 15
K04D7.2b.2	X	8522871	sprp-4	8850619	-2	HIGH	TF	21.5	X	21.5, 22
K04D7.2b.2	X	8522871	sprp-4	8850619	-2	HIGH	TF	21.5	II	21.5
K04H4.2a.2	IV	4430374	hil-2	6294361	-2	HIGH	Chromatin cofactor	28	IV	27.5, 28
K05F6.10.1	IV	6179627	hil-2	6294361	-2	HIGH	Chromatin cofactor	30.5	IV	30.5, 31, 31.5, 32, 32.5
K05F6.10.1	IV	6179627	hil-2	6294361	-2	HIGH	Chromatin cofactor	30.5	V	30.5
K05G3.3.1	V	20060851	ttx-1	20064158	-2	HIGH	TF	45	V	44.5, 45, 45.5
K06C4.12.1	II	209512	T10D4.6	3122581	-2	HIGH	TF	2.5	II	2.5
K06C4.4.1	II	209512	T10D4.6	3122581	-2	HIGH	TF	2.5	II	2.5
K07E3.8.2	V	20040363	ttx-1	20064158	-2	HIGH	TF	45	V	44.5, 45, 45.5
K07H8.2b.2	II	9189408	aptf-4	8592250	-1	HIGH	TF	19.5	II	19, 19.5
K07H8.2b.2	II	9189408	aptf-4	8592250	-1	HIGH	TF	19.5	X	18.5, 19, 19.5
K08D12.3b.1	IV	7971848	hil-2	6294361	-2	HIGH	Chromatin cofactor	31	IV	30.5, 31, 31.5, 32, 32.5
K08D12.8.1	IV	4430374	hil-2	6294361	-2	HIGH	Chromatin cofactor	28	IV	27.5, 28
K08D8.4a.1	IV	9026757	nhr-267	9285699	-2	HIGH	TF	31.5	IV	30.5, 31, 31.5, 32, 32.5
K08H10.1a.1	II	8795806	aptf-4	8591771	-2	HIGH	TF	19	II	19, 19.5
K08H10.1a.1	II	8795806	aptf-4	8591771	-2	HIGH	TF	19	X	18.5, 19, 19.5
K09B11.10.1	IV	4430374	hil-2	6294361	-2	HIGH	Chromatin cofactor	28	IV	27.5, 28
K09D9.11	V	20410593	ttx-1	20064158	-2	HIGH	TF	45.5	III	45.5
K09D9.11	V	20410593	ttx-1	20064158	-2	HIGH	TF	45.5	V	44.5, 45, 45.5
K09E9.3a.2	V	13938211	zip-5	13269711	-2	HIGH	TF	26	III	26, 26.5, 27, 27.5
K09E9.3a.2	V	13938211	zip-5	13269711	-2	HIGH	TF	26	V	26, 26.5, 27
K10C8.1.1	V	10407905	cky-1	12740287	-1	HIGH	TF	23	V	23, 23.5
K10C8.4.2	V	13722936	zip-5	13269711	-2	HIGH	TF	26	III	26, 26.5, 27, 27.5
K10C8.4.2	V	13722936	zip-5	13269711	-2	HIGH	TF	26	V	26, 26.5, 27
K11D2.4e.1	V	20410593	ttx-1	20064158	-2	HIGH	TF	45.5	III	45.5
K11D2.4e.1	V	20410593	ttx-1	20064158	-2	HIGH	TF	45.5	V	44.5, 45, 45.5
K11D2.5.2	IV	4665571	hil-2	6294361	-2	HIGH	Chromatin cofactor	28	IV	27.5, 28
K11H3.8a.1	III	8269370	mml-1	7372812	-3	HIGH	TF	27	V	26, 26.5, 27
K11H3.8a.1	III	8269370	mml-1	7372812	-3	HIGH	TF	27	III	26, 26.5, 27, 27.5
K11H3.8a.1	III	8269370	hmg-4	7380231	-2	HIGH	TF	27	V	26, 26.5, 27
K11H3.8a.1	III	8269370	hmg-4	7380231	-2	HIGH	TF	27	III	26, 26.5, 27, 27.5
K11H3.8a.1	III	8269370	R05D3.3	8365279	-1	HIGH	TF	27	V	26, 26.5, 27
K11H3.8a.1	III	8269370	R05D3.3	8365279	-1	HIGH	TF	27	III	26, 26.5, 27, 27.5
M01A10.2b.1	V	20001672	ttx-1	20064158	-2	HIGH	TF	44.5	V	44.5, 45, 45.5
M02G9.1a.1	IV	4430374	hil-2	6294361	-2	HIGH	Chromatin cofactor	28	IV	27.5, 28
M110.4a.1	V	20410593	ttx-1	20064158	-2	HIGH	TF	45.5	III	45.5
M110.4a.1	V	20410593	ttx-1	20064158	-2	HIGH	TF	45.5	V	44.5, 45, 45.5
M151.2.1	X	12379177	gei-3	12811833	-3	HIGH	TF	28.5	X	28.5
M195.2b.1	IV	4430374	hil-2	6294361	-2	HIGH	Chromatin cofactor	28	IV	27.5, 28
M195.2b.1	V	13722936	set-5	14699485	-4	HIGH	Chromatin cofactor	26	III	26, 26.5, 27, 27.5
M195.2b.1	V	13722936	set-5	14699485	-4	HIGH	Chromatin cofactor	26	V	26, 26.5, 27
M195.2b.1	V	13722936	nhr-84	15878383	-2	HIGH	TF	26	III	26, 26.5, 27, 27.5
M195.2b.1	V	13722936	nhr-84	15878383	-2	HIGH	TF	26	V	26, 26.5, 27
M28.4.1	V	20410593	ttx-1	20064158	-2	HIGH	TF	45.5	III	45.5
M28.4.1	V	20410593	ttx-1	20064158	-2	HIGH	TF	45.5	V	44.5, 45, 45.5
MTCE.4.1	IV	10931703	nhr-258	8046258	-1	HIGH	TF	32.5	IV	30.5, 31, 31.5, 32, 32.5
MTCE.4.1	IV	10931703	zim-1	10547775	-2	HIGH	TF	32.5	IV	30.5, 31, 31.5, 32, 32.5
R02C2.8	V	20410593	ttx-1	20064158	-2	HIGH	TF	45.5	III	45.5
R02C2.8	V	20410593	ttx-1	20064158	-2	HIGH	TF	45.5	V	44.5, 45, 45.5
R03D7.5a.1	V	20410593	ttx-1	20064158	-2	HIGH	TF	45.5	III	45.5
R03D7.5a.1	V	20410593	ttx-1	20064158	-2	HIGH	TF	45.5	V	44.5, 45, 45.5
R04B5.5.1	X	8927830	sprp-4	8850619	-2	HIGH	TF	21.5	X	21.5, 22
R04B5.5.1	X	8927830	sprp-4	8850619	-2	HIGH	TF	21.5	II	21.5
R05A10.2.1	V	20060851	ttx-1	20064158	-2	HIGH	TF	45	V	44.5, 45, 45.5
R05G9R.1.1	III	11891019	ceh-92	11584935	-1	HIGH	TF	41	III	41
R07C3.5.1	IV	10515538	hil-2	6294361	-2	HIGH	Chromatin cofactor	32	I	32
R07C3.5.1	IV	10515538	hil-2	6294361	-2	HIGH	Chromatin cofactor	32	IV	30.5, 31, 31.5, 32, 32.5
R07E5.10.1	III	5709836	set-2	4929670	-2	HIGH	Chromatin cofactor	26	III	26, 26.5, 27, 27.5
R07E5.10.1	III	5709836	set-2	4929670	-2	HIGH	Chromatin cofactor	26	V	26, 26.5, 27
R07E5.10.1	III	5709836	lin-36	8018436	-1	HIGH	TF	26	III	26, 26.5, 27, 27.5
R07E5.10.1	III	5709836	lin-36	8018436	-1	HIGH	TF	26	V	26, 26.5, 27
R07G3.3d.1	IV	15199783	nhr-5	15406553	-2	HIGH	TF	40.5	IV	40.5
R07G3.3e.1	IV	15199783	nhr-5	15406553	-2	HIGH	TF	40.5	IV	40.5
R08B4.1.1	IV	4430374	hil-2	6294361	-2	HIGH	Chromatin cofactor	28	IV	27.5, 28
R08C7.13.1	IV	7858491	hil-2	6294361	-2	HIGH	Chromatin cofactor	31	IV	30.5, 31, 31.5, 32, 32.5
R08C7.13.1	IV	7858491	nhr-264	9293192	-2	HIGH	TF	31	IV	30.5, 31, 31.5, 32, 32.5
R08C7.13.1	IV	7858491	zim-2	10557342	-3	HIGH	TF	31	IV	30.5, 31, 31.5, 32, 32.5
R08C7.13.1	IV	7858491	zim-3	10559496	-2	HIGH	TF	31	IV	30.5, 31, 31.5, 32, 32.5
R08C7.13.1	IV	7858491	zim-3	10559793	-1	HIGH	TF	31	IV	30.5, 31, 31.5, 32, 32.5
R08C7.9.1	IV	7858491	hil-2	6294361	-2	HIGH	Chromatin cofactor	31	IV	30.5, 31, 31.5, 32, 32.5
R08C7.9.1	IV	7858491	zim-2	10557342	-3	HIGH	TF	31	IV	30.5, 31, 31.5, 32, 32.5
R08D7.3.2	III	7867229	nfx-1	6375500	-2	HIGH	TF	27	V	26, 26.5, 27
R08D7.3.2	III	7867229	nfx-1	6375500	-2	HIGH	TF	27	III	26, 26.5, 27, 27.5
R08D7.3.2	III	7867229	mml-1	7371604	-2	HIGH	TF	27	V	26, 26.5, 27
R08D7.3.2	III	7867229	mml-1	7371604	-2	HIGH	TF	27	III	26, 26.5, 27, 27.5
R08D7.3.2	III	7867229	R05D3.3	8366304	-3	HIGH	TF	27	V	26, 26.5, 27
R08D7.3.2	III	7867229	R05D3.3	8366304	-3	HIGH	TF	27	III	26, 26.5, 27, 27.5
R09G11.1.1	V	20410593	ttx-1	20064158	-2	HIGH	TF	45.5	III	45.5
R09G11.1.1	V	20410593	ttx-1	20064158	-2	HIGH	TF	45.5	V	44.5, 45, 45.5
R10D12.14a.1	III	7956261	mml-1	7371604	-2	HIGH	TF	27	V	26, 26.5, 27
R10D12.14a.1	III	7956261	mml-1	7371604	-2	HIGH	TF	27	III	26, 26.5, 27, 27.5
R10D12.14a.1	III	7956261	R05D3.3	8366304	-3	HIGH	TF	27	V	26, 26.5, 27
R10D12.14a.1	III	7956261	R05D3.3	8366304	-3	HIGH	TF	27	III	26, 26.5, 27, 27.5
R10E4.2g.2	V	10343103	zip-5	13269711	-2	HIGH	TF	23	V	23, 23.5
R10E8.6.1	I	13299914	nhr-276	14043432	-3	HIGH	TF	39.5	IV	39.5
R10E8.6.1	I	13299914	nhr-276	14043432	-3	HIGH	TF	39.5	I	39.5
R119.6.2	IV	15705753	nhr-5	15406553	-2	HIGH	TF	42	IV	41.5, 42, 42.5
R13A5.5.2	IV	8177599	hil-2	6294361	-2	HIGH	Chromatin cofactor	31	IV	30.5, 31, 31.5, 32, 32.5
R13H4.2a.2	V	4415549	nhr-181	4095405	-2	HIGH	TF	14.5	V	14.5, 15
R13H9.4.1	IV	8337815	hil-2	6294361	-2	HIGH	Chromatin cofactor	31	IV	30.5, 31, 31.5, 32, 32.5
R144.4b.1	IV	15705753	nhr-5	15406553	-2	HIGH	TF	42	IV	41.5, 42, 42.5
T02D1.6a.1	IV	15068097	nhr-5	15406553	-2	HIGH	TF	40.5	IV	40.5
T02G5.14.1	IV	4665571	hil-2	6294361	-2	HIGH	Chromatin cofactor	28	IV	27.5, 28
T02G5.3.1	X	12469798	odr-7	12460597	-1	HIGH	TF	28.5	X	28.5
T02G5.3.1	X	12469798	odr-7	12460627	-1	HIGH	TF	28.5	X	28.5
T02G5.3.1	X	12469798	nhr-214	12701618	-1	HIGH	TF	28.5	X	28.5
T04A11.1.1	IV	10931703	nhr-258	8046258	-1	HIGH	TF	32.5	IV	30.5, 31, 31.5, 32, 32.5
T04A11.1.1	IV	10931703	zim-1	10547775	-2	HIGH	TF	32.5	IV	30.5, 31, 31.5, 32, 32.5
T04A11.4.1	IV	10931703	nhr-258	8046258	-1	HIGH	TF	32.5	IV	30.5, 31, 31.5, 32, 32.5
T04A11.4.1	IV	10931703	zim-1	10547775	-2	HIGH	TF	32.5	IV	30.5, 31, 31.5, 32, 32.5
T04A6.3b.1	V	20101488	ttx-1	20064158	-2	HIGH	TF	45	V	44.5, 45, 45.5
T04H1.6.1	IV	4430374	hil-2	6294361	-2	HIGH	Chromatin cofactor	28	IV	27.5, 28
T04H1.9.2	III	3353294	wdr-5.1	3705516	-1	HIGH	Chromatin cofactor	20.5	III	20.5
T04H1.9.2	III	3353294	wdr-5.1	3705516	-1	HIGH	Chromatin cofactor	20.5	X	20.5
T05B9.1.1	V	10580510	zip-9	10942871	-2	HIGH	TF	23	V	23, 23.5
T05H4.8	II	8795806	aptf-4	8591771	-2	HIGH	TF	19	II	19, 19.5
T05H4.8	II	8795806	aptf-4	8591771	-2	HIGH	TF	19	X	18.5, 19, 19.5
T06A10.3a.1	IV	15705753	nhr-5	15406553	-2	HIGH	TF	42	IV	41.5, 42, 42.5
T06E4.5.1	V	20001672	ttx-1	20064158	-2	HIGH	TF	44.5	V	44.5, 45, 45.5
T07F12.3.1	V	20060851	ttx-1	20064158	-2	HIGH	TF	45	V	44.5, 45, 45.5
T07G12.6b.1	IV	9330791	nhr-264	9293192	-2	HIGH	TF	31.5	IV	30.5, 31, 31.5, 32, 32.5
T07G12.6b.1	IV	9330791	zim-2	10557342	-3	HIGH	TF	31.5	IV	30.5, 31, 31.5, 32, 32.5
T07G12.6b.1	IV	9330791	zim-3	10559496	-2	HIGH	TF	31.5	IV	30.5, 31, 31.5, 32, 32.5
T07G12.6b.1	IV	9330791	zim-3	10559793	-1	HIGH	TF	31.5	IV	30.5, 31, 31.5, 32, 32.5
T08E11.3.1	V	4375888	nhr-181	4095405	-2	HIGH	TF	14.5	V	14.5, 15
T09B4.6.1	V	20101488	ttx-1	20064158	-2	HIGH	TF	45	V	44.5, 45, 45.5
T10B5.8.1	V	20001672	ttx-1	20064158	-2	HIGH	TF	44.5	V	44.5, 45, 45.5
T10B9.5.1	IV	6179627	hil-2	6294361	-2	HIGH	Chromatin cofactor	30.5	IV	30.5, 31, 31.5, 32, 32.5
T10B9.5.1	IV	6179627	hil-2	6294361	-2	HIGH	Chromatin cofactor	30.5	V	30.5
T11A5.6c.1	X	6631333	sprp-4	8850619	-2	HIGH	TF	18.5	X	18.5, 19, 19.5
T11G6.7	V	20410593	ttx-1	20064158	-2	HIGH	TF	45.5	III	45.5
T11G6.7	V	20410593	ttx-1	20064158	-2	HIGH	TF	45.5	V	44.5, 45, 45.5
T13H5.3.1	V	7317606	nhr-148	7343333	-2	HIGH	TF	21	V	21
T13H5.3.1	V	7317606	nhr-148	7343333	-2	HIGH	TF	21	I	21
T14G10.8a.2	V	20410593	ttx-1	20064158	-2	HIGH	TF	45.5	III	45.5
T14G10.8a.2	V	20410593	ttx-1	20064158	-2	HIGH	TF	45.5	V	44.5, 45, 45.5
T14G12.4a.1	IV	7858491	hil-2	6294361	-2	HIGH	Chromatin cofactor	31	IV	30.5, 31, 31.5, 32, 32.5
T14G12.4a.1	IV	7858491	nhr-264	9293192	-2	HIGH	TF	31	IV	30.5, 31, 31.5, 32, 32.5
T14G12.4a.1	IV	7858491	zim-2	10557342	-3	HIGH	TF	31	IV	30.5, 31, 31.5, 32, 32.5
T14G12.4a.1	IV	7858491	zim-3	10559496	-2	HIGH	TF	31	IV	30.5, 31, 31.5, 32, 32.5
T14G12.4a.1	IV	7858491	zim-3	10559793	-1	HIGH	TF	31	IV	30.5, 31, 31.5, 32, 32.5
T17A3.3.1	IV	9092582	nhr-264	9293192	-2	HIGH	TF	31.5	IV	30.5, 31, 31.5, 32, 32.5
T19A5.3a.2	IV	4430374	hil-2	6294361	-2	HIGH	Chromatin cofactor	28	IV	27.5, 28
T19B10.9.1	III	11891019	ceh-92	11584935	-1	HIGH	TF	41	III	41
T19D7.5.1	V	20060851	ttx-1	20064158	-2	HIGH	TF	45	V	44.5, 45, 45.5
T20B6.2	X	4562158	lfi-1	4976984	-2	HIGH	TF	14	X	14
T20H9.6	X	4562158	lfi-1	4976984	-2	HIGH	TF	14	X	14
T21C9.13.1	V	20410886	ttx-1	20064158	-2	HIGH	TF	45.5	III	45.5
T21C9.13.1	V	20410886	ttx-1	20064158	-2	HIGH	TF	45.5	V	44.5, 45, 45.5
T21E3.2.1	V	20410593	ttx-1	20064158	-2	HIGH	TF	45.5	III	45.5
T21E3.2.1	V	20410593	ttx-1	20064158	-2	HIGH	TF	45.5	V	44.5, 45, 45.5
T22D1.12b.1	V	20060851	ttx-1	20064158	-2	HIGH	TF	45	V	44.5, 45, 45.5
T22F3.3a.1	IV	15469577	nhr-5	15406553	-2	HIGH	TF	41.5	IV	41.5, 42, 42.5
T22G5.6.2	V	18898401	nhr-231	18793224	-2	HIGH	TF	39	V	39
T23B12.5.1	V	7317606	nhr-148	7343333	-2	HIGH	TF	21	V	21
T23B12.5.1	V	7317606	nhr-148	7343333	-2	HIGH	TF	21	I	21
T23B5.4b.1	IV	10931703	plp-1	7634038	-3	HIGH	TF	32.5	IV	30.5, 31, 31.5, 32, 32.5
T23B5.4b.1	IV	10931703	nhr-258	8046258	-1	HIGH	TF	32.5	IV	30.5, 31, 31.5, 32, 32.5
T23B5.4b.1	IV	10931703	zim-1	10547775	-2	HIGH	TF	32.5	IV	30.5, 31, 31.5, 32, 32.5
T23F6.3a.1	V	20410593	ttx-1	20064158	-2	HIGH	TF	45.5	III	45.5
T23F6.3a.1	V	20410593	ttx-1	20064158	-2	HIGH	TF	45.5	V	44.5, 45, 45.5
T25B9.8.2	IV	12140133	zim-3	10559496	-2	HIGH	TF	33.5	IV	33.5
T25B9.8.2	IV	12140133	zim-3	10559496	-2	HIGH	TF	33.5	V	33.5
T25B9.8.2	IV	12140133	zim-3	10559793	-1	HIGH	TF	33.5	IV	33.5
T25B9.8.2	IV	12140133	zim-3	10559793	-1	HIGH	TF	33.5	V	33.5
T25E12.16.1	V	20410593	ttx-1	20064158	-2	HIGH	TF	45.5	III	45.5
T25E12.16.1	V	20410593	ttx-1	20064158	-2	HIGH	TF	45.5	V	44.5, 45, 45.5
T26A5.2b.1	III	8254319	nfx-1	6375500	-2	HIGH	TF	27	V	26, 26.5, 27
T26A5.2b.1	III	8254319	nfx-1	6375500	-2	HIGH	TF	27	III	26, 26.5, 27, 27.5
T26A5.2b.1	III	8254319	mml-1	7371604	-2	HIGH	TF	27	V	26, 26.5, 27
T26A5.2b.1	III	8254319	mml-1	7371604	-2	HIGH	TF	27	III	26, 26.5, 27, 27.5
T26A5.2b.1	III	8254319	R05D3.3	8366304	-3	HIGH	TF	27	V	26, 26.5, 27
T26A5.2b.1	III	8254319	R05D3.3	8366304	-3	HIGH	TF	27	III	26, 26.5, 27, 27.5
T27E4.2.1	IV	9092582	hil-2	6294361	-2	HIGH	Chromatin cofactor	31.5	IV	30.5, 31, 31.5, 32, 32.5
T27E4.2.1	IV	9092582	zim-2	10557342	-3	HIGH	TF	31.5	IV	30.5, 31, 31.5, 32, 32.5
T27F6.8.2	IV	10339410	zim-2	10557342	-3	HIGH	TF	32	I	32
T27F6.8.2	IV	10339410	zim-2	10557342	-3	HIGH	TF	32	IV	30.5, 31, 31.5, 32, 32.5
T27F6.8.2	IV	10339410	zim-3	10559496	-2	HIGH	TF	32	I	32
T27F6.8.2	IV	10339410	zim-3	10559496	-2	HIGH	TF	32	IV	30.5, 31, 31.5, 32, 32.5
T27F6.8.2	IV	10339410	zim-3	10559793	-1	HIGH	TF	32	I	32
T27F6.8.2	IV	10339410	zim-3	10559793	-1	HIGH	TF	32	IV	30.5, 31, 31.5, 32, 32.5
T28F12.3a.2	IV	15469577	nhr-5	15406553	-2	HIGH	TF	41.5	IV	41.5, 42, 42.5
VB0395L.1.1	V	20410593	ttx-1	20064158	-2	HIGH	TF	45.5	III	45.5
VB0395L.1.1	V	20410593	ttx-1	20064158	-2	HIGH	TF	45.5	V	44.5, 45, 45.5
VY10G11R.1.1	V	10487063	jmjd-5	11128895	-1	HIGH	Chromatin cofactor	23	V	23, 23.5
VY10G11R.1.1	V	10487063	zip-5	13269711	-2	HIGH	TF	23	V	23, 23.5
W01B6.11	V	20001672	ttx-1	20064158	-2	HIGH	TF	44.5	V	44.5, 45, 45.5
W02B12.12a.1	V	20410593	ttx-1	20064158	-2	HIGH	TF	45.5	III	45.5
W02B12.12a.1	V	20410593	ttx-1	20064158	-2	HIGH	TF	45.5	V	44.5, 45, 45.5
W02G9.2c.1	V	13718280	nhr-84	15878383	-2	HIGH	TF	26	III	26, 26.5, 27, 27.5
W02G9.2c.1	V	13718280	nhr-84	15878383	-2	HIGH	TF	26	V	26, 26.5, 27
W03F11.1b.1	IV	15705753	nhr-5	15406553	-2	HIGH	TF	42	IV	41.5, 42, 42.5
W04A4.2.1	I	4479282	lim-7	5725342	-1	HIGH	TF	21	V	21
W04A4.2.1	I	4479282	lim-7	5725342	-1	HIGH	TF	21	I	21
W04B5.1	I	4446767	lim-7	5725342	-1	HIGH	TF	21	V	21
W04B5.1	I	4446767	lim-7	5725342	-1	HIGH	TF	21	I	21
W04D2.3a.1	X	8835261	sprp-4	8850619	-2	HIGH	TF	21.5	X	21.5, 22
W04D2.3a.1	X	8835261	sprp-4	8850619	-2	HIGH	TF	21.5	II	21.5
W04H10.3a.2	V	20101488	ttx-1	20064158	-2	HIGH	TF	45	V	44.5, 45, 45.5
W04H10.4a.1	II	8087770	aptf-4	8591771	-2	HIGH	TF	19	II	19, 19.5
W04H10.4a.1	II	8087770	aptf-4	8591771	-2	HIGH	TF	19	X	18.5, 19, 19.5
W05F2.2	IV	9092582	hil-2	6294361	-2	HIGH	Chromatin cofactor	31.5	IV	30.5, 31, 31.5, 32, 32.5
W05H5.3.1	V	20410593	ttx-1	20064158	-2	HIGH	TF	45.5	III	45.5
W05H5.3.1	V	20410593	ttx-1	20064158	-2	HIGH	TF	45.5	V	44.5, 45, 45.5
W06D12.1.1	V	13722936	set-5	14699485	-4	HIGH	Chromatin cofactor	26	III	26, 26.5, 27, 27.5
W06D12.1.1	V	13722936	set-5	14699485	-4	HIGH	Chromatin cofactor	26	V	26, 26.5, 27
W06H3.3.1	V	13709420	nhr-213	15896217	-1	HIGH	TF	26	III	26, 26.5, 27, 27.5
W06H3.3.1	V	13709420	nhr-213	15896217	-1	HIGH	TF	26	V	26, 26.5, 27
W07G9.2c.1	V	13728639	nhr-247	15323857	-1	HIGH	TF	26	III	26, 26.5, 27, 27.5
W07G9.2c.1	V	13728639	nhr-247	15323857	-1	HIGH	TF	26	V	26, 26.5, 27
W08G11.3a.2	IV	16421553	C35D6.4	16351455	-2	HIGH	TF	42.5	IV	41.5, 42, 42.5
W08G11.3a.2	V	14018792	nhr-84	15878383	-2	HIGH	TF	26.5	V	26, 26.5, 27
W08G11.3a.2	V	14018792	nhr-84	15878383	-2	HIGH	TF	26.5	III	26, 26.5, 27, 27.5
W09B7.2.1	V	16535765	nhr-176	16071671	-1	HIGH	TF	30.5	IV	30.5, 31, 31.5, 32, 32.5
W09B7.2.1	V	16535765	nhr-176	16071671	-1	HIGH	TF	30.5	V	30.5
W09B7.2.1	V	16535765	nhr-176	16071686	-2	HIGH	TF	30.5	IV	30.5, 31, 31.5, 32, 32.5
W09B7.2.1	V	16535765	nhr-176	16071686	-2	HIGH	TF	30.5	V	30.5
W09B7.2.1	V	16535765	nhr-176	16072674	-3	HIGH	TF	30.5	IV	30.5, 31, 31.5, 32, 32.5
W09B7.2.1	V	16535765	nhr-176	16072674	-3	HIGH	TF	30.5	V	30.5
W10D9.4b.1	IV	15705753	nhr-5	15406553	-2	HIGH	TF	42	IV	41.5, 42, 42.5
Y102A5C.1.2	IV	16631240	C35D6.4	16351455	-2	HIGH	TF	42.5	IV	41.5, 42, 42.5
Y105C5A.25	I	4446767	lim-7	5725342	-1	HIGH	TF	21	V	21
Y105C5A.25	I	4446767	lim-7	5725342	-1	HIGH	TF	21	I	21
Y105C5B.11b.1	V	20001672	ttx-1	20064158	-2	HIGH	TF	44.5	V	44.5, 45, 45.5
Y106G6H.6a.2	IV	15068097	nhr-5	15406553	-2	HIGH	TF	40.5	IV	40.5
Y108G3AL.2.2	V	10343103	cky-1	12740287	-1	HIGH	TF	23	V	23, 23.5
Y110A2AL.12a.1	II	9215013	jun-1	9129595	-1	HIGH	TF	19.5	II	19, 19.5
Y110A2AL.12a.1	II	9215013	jun-1	9129595	-1	HIGH	TF	19.5	X	18.5, 19, 19.5
Y110A2AL.12a.2	II	9215013	jun-1	9129595	-1	HIGH	TF	19.5	II	19, 19.5
Y110A2AL.12a.2	II	9215013	jun-1	9129595	-1	HIGH	TF	19.5	X	18.5, 19, 19.5
Y116A8C.468.1	V	20001672	ttx-1	20064158	-2	HIGH	TF	44.5	V	44.5, 45, 45.5
Y116F11B.13.1	V	14773604	nhr-247	15323880	-4	HIGH	TF	27	V	26, 26.5, 27
Y116F11B.13.1	V	14773604	nhr-247	15323880	-4	HIGH	TF	27	III	26, 26.5, 27, 27.5
Y116F11B.13.1	V	14773604	nhr-247	15323880	-1	HIGH	TF	27	V	26, 26.5, 27
Y116F11B.13.1	V	14773604	nhr-247	15323880	-1	HIGH	TF	27	III	26, 26.5, 27, 27.5
Y116F11B.6.1	II	8795806	aptf-4	8591771	-2	HIGH	TF	19	II	19, 19.5
Y116F11B.6.1	II	8795806	aptf-4	8591771	-2	HIGH	TF	19	X	18.5, 19, 19.5
Y11D7A.12a.2	V	20001672	ttx-1	20064158	-2	HIGH	TF	44.5	V	44.5, 45, 45.5
Y13C8A.1.1	IV	4649779	set-21	4391968	-1	HIGH	Chromatin cofactor	28	IV	27.5, 28
Y16E11A.1.1	V	11238035	zip-9	10942871	-2	HIGH	TF	23.5	V	23, 23.5
Y16E11A.1.1	V	11238035	jmjd-5	11128895	-1	HIGH	Chromatin cofactor	23.5	V	23, 23.5
Y18H1A.11c.1	X	4562158	lfi-1	4976984	-2	HIGH	TF	14	X	14
Y20F4.3a.1	V	20018771	ttx-1	20064158	-2	HIGH	TF	45	V	44.5, 45, 45.5
Y32F6A.6	X	9217864	sprp-4	8850619	-2	HIGH	TF	22	X	21.5, 22
Y34B4A.3.2	V	20410593	ttx-1	20064158	-2	HIGH	TF	45.5	III	45.5
Y34B4A.3.2	V	20410593	ttx-1	20064158	-2	HIGH	TF	45.5	V	44.5, 45, 45.5
Y37F4.3.1	IV	8583608	C08G9.2	7672792	-1	HIGH	TF	31.5	IV	30.5, 31, 31.5, 32, 32.5
Y37F4.3.1	IV	8583608	nhr-267	9285699	-2	HIGH	TF	31.5	IV	30.5, 31, 31.5, 32, 32.5
Y37F4.3.1	IV	8583608	nhr-264	9293192	-2	HIGH	TF	31.5	IV	30.5, 31, 31.5, 32, 32.5
Y37H2A.8	IV	12147829	zim-3	10559496	-2	HIGH	TF	33.5	IV	33.5
Y37H2A.8	IV	12147829	zim-3	10559496	-2	HIGH	TF	33.5	V	33.5
Y37H2A.8	IV	12147829	zim-3	10559793	-1	HIGH	TF	33.5	IV	33.5
Y37H2A.8	IV	12147829	zim-3	10559793	-1	HIGH	TF	33.5	V	33.5
Y38C1AB.8b.1	V	10343103	cky-1	12740287	-1	HIGH	TF	23	V	23, 23.5
Y38C1AB.8b.1	X	4562158	lfi-1	4976984	-2	HIGH	TF	14	X	14
Y38C9B.1.1	II	8200881	aptf-4	8591771	-2	HIGH	TF	19	II	19, 19.5
Y38C9B.1.1	II	8200881	aptf-4	8591771	-2	HIGH	TF	19	X	18.5, 19, 19.5
Y38H6A.4	X	12507147	odr-7	12460597	-1	HIGH	TF	28.5	X	28.5
Y38H6A.4	X	12507147	odr-7	12460627	-1	HIGH	TF	28.5	X	28.5
Y38H6A.4	X	12507147	nhr-214	12701618	-1	HIGH	TF	28.5	X	28.5
Y39A1A.9.1	X	14460051	ztf-14	14496428	-2	HIGH	TF	38	X	38
Y39A1B.2a.1	V	16518382	nhr-176	16071671	-1	HIGH	TF	30.5	IV	30.5, 31, 31.5, 32, 32.5
Y39A1B.2a.1	V	16518382	nhr-176	16071671	-1	HIGH	TF	30.5	V	30.5
Y39A1B.2a.1	V	16518382	nhr-176	16071686	-2	HIGH	TF	30.5	IV	30.5, 31, 31.5, 32, 32.5
Y39A1B.2a.1	V	16518382	nhr-176	16071686	-2	HIGH	TF	30.5	V	30.5
Y39A1B.2a.1	V	16518382	nhr-176	16072674	-3	HIGH	TF	30.5	IV	30.5, 31, 31.5, 32, 32.5
Y39A1B.2a.1	V	16518382	nhr-176	16072674	-3	HIGH	TF	30.5	V	30.5
Y39E4A.3a.2	III	8065619	mml-1	7371604	-2	HIGH	TF	27	V	26, 26.5, 27
Y39E4A.3a.2	III	8065619	mml-1	7371604	-2	HIGH	TF	27	III	26, 26.5, 27, 27.5
Y39E4A.3a.2	III	8065619	R05D3.3	8366304	-3	HIGH	TF	27	V	26, 26.5, 27
Y39E4A.3a.2	III	8065619	R05D3.3	8366304	-3	HIGH	TF	27	III	26, 26.5, 27, 27.5
Y39E4B.9d.1	III	11891019	ceh-92	11584935	-1	HIGH	TF	41	III	41
Y39F10A.3.1	V	20001672	ttx-1	20064158	-2	HIGH	TF	44.5	V	44.5, 45, 45.5
Y39G8B.2.2	V	20001672	ttx-1	20064158	-2	HIGH	TF	44.5	V	44.5, 45, 45.5
Y39H10A.3a.1	IV	15471110	nhr-5	15406553	-2	HIGH	TF	41.5	IV	41.5, 42, 42.5
Y39H10A.3a.1	IV	15471110	C35D6.4	16351455	-2	HIGH	TF	41.5	IV	41.5, 42, 42.5
Y39H10A.6a.1	IV	4430374	hil-2	6294361	-2	HIGH	Chromatin cofactor	28	IV	27.5, 28
Y41D4B.10a.1	IV	4665571	hil-2	6294361	-2	HIGH	Chromatin cofactor	28	IV	27.5, 28
Y43C5A.5a.1	IV	9070630	nhr-267	9285699	-2	HIGH	TF	31.5	IV	30.5, 31, 31.5, 32, 32.5
Y43F8C.3.1	IV	4430374	hil-2	6294361	-2	HIGH	Chromatin cofactor	28	IV	27.5, 28
Y45F10B.2	V	20410593	ttx-1	20064158	-2	HIGH	TF	45.5	III	45.5
Y45F10B.2	V	20410593	ttx-1	20064158	-2	HIGH	TF	45.5	V	44.5, 45, 45.5
Y45G5AM.1a.2	V	14654518	set-5	14699485	-4	HIGH	Chromatin cofactor	27	V	26, 26.5, 27
Y45G5AM.1a.2	V	14654518	set-5	14699485	-4	HIGH	Chromatin cofactor	27	III	26, 26.5, 27, 27.5
Y46H3A.2.1	III	3353294	wdr-5.1	3705516	-1	HIGH	Chromatin cofactor	20.5	III	20.5
Y46H3A.2.1	III	3353294	wdr-5.1	3705516	-1	HIGH	Chromatin cofactor	20.5	X	20.5
Y47D3B.3.1	IV	4430374	hil-2	6294361	-2	HIGH	Chromatin cofactor	28	IV	27.5, 28
Y47D3B.5b.1	III	2646834	ceh-44	2539980	-1	HIGH	TF	16.5	III	16.5
Y47D7A.2.1	IV	9116894	zim-2	10557342	-3	HIGH	TF	31.5	IV	30.5, 31, 31.5, 32, 32.5
Y47D9A.3.1	V	20410593	ttx-1	20064158	-2	HIGH	TF	45.5	III	45.5
Y47D9A.3.1	V	20410593	ttx-1	20064158	-2	HIGH	TF	45.5	V	44.5, 45, 45.5
Y47G6A.10.1	IV	8337815	hil-2	6294361	-2	HIGH	Chromatin cofactor	31	IV	30.5, 31, 31.5, 32, 32.5
Y47G6A.19c.1	V	20060851	ttx-1	20064158	-2	HIGH	TF	45	V	44.5, 45, 45.5
Y47G6A.32.1	X	8581338	sprp-4	8850619	-2	HIGH	TF	21.5	X	21.5, 22
Y47G6A.32.1	X	8581338	sprp-4	8850619	-2	HIGH	TF	21.5	II	21.5
Y48G8AL.11a.1	II	8699190	jun-1	9129595	-1	HIGH	TF	19	II	19, 19.5
Y48G8AL.11a.1	II	8699190	jun-1	9129595	-1	HIGH	TF	19	X	18.5, 19, 19.5
Y48G8AL.11a.2	II	8699190	aptf-4	8591771	-2	HIGH	TF	19	II	19, 19.5
Y48G8AL.11a.2	II	8699190	aptf-4	8591771	-2	HIGH	TF	19	X	18.5, 19, 19.5
Y48G8AL.11a.2	II	8699190	jun-1	9129595	-1	HIGH	TF	19	II	19, 19.5
Y48G8AL.11a.2	II	8699190	jun-1	9129595	-1	HIGH	TF	19	X	18.5, 19, 19.5
Y49F6C.1	II	8699190	aptf-4	8591771	-2	HIGH	TF	19	II	19, 19.5
Y49F6C.1	II	8699190	aptf-4	8591771	-2	HIGH	TF	19	X	18.5, 19, 19.5
Y4C6A.1	V	20410593	ttx-1	20064158	-2	HIGH	TF	45.5	III	45.5
Y4C6A.1	V	20410593	ttx-1	20064158	-2	HIGH	TF	45.5	V	44.5, 45, 45.5
Y50E8A.6.1	V	20410593	ttx-1	20064158	-2	HIGH	TF	45.5	III	45.5
Y50E8A.6.1	V	20410593	ttx-1	20064158	-2	HIGH	TF	45.5	V	44.5, 45, 45.5
Y53F4B.22a.2	X	8579010	sprp-4	8850619	-2	HIGH	TF	21.5	X	21.5, 22
Y53F4B.22a.2	X	8579010	sprp-4	8850619	-2	HIGH	TF	21.5	II	21.5
Y53G8AR.2b.2	II	9223105	jun-1	9129595	-1	HIGH	TF	19.5	II	19, 19.5
Y53G8AR.2b.2	II	9223105	jun-1	9129595	-1	HIGH	TF	19.5	X	18.5, 19, 19.5
Y53G8AR.3a.2	III	5540044	set-2	4929670	-2	HIGH	Chromatin cofactor	26	III	26, 26.5, 27, 27.5
Y53G8AR.3a.2	III	5540044	set-2	4929670	-2	HIGH	Chromatin cofactor	26	V	26, 26.5, 27
Y54E5A.2.1	V	20410593	ttx-1	20064158	-2	HIGH	TF	45.5	III	45.5
Y54E5A.2.1	V	20410593	ttx-1	20064158	-2	HIGH	TF	45.5	V	44.5, 45, 45.5
Y54F10AM.2a.1	II	7779364	nfi-1	7541320	-4	HIGH	TF	19	II	19, 19.5
Y54F10AM.2a.1	II	7779364	nfi-1	7541320	-4	HIGH	TF	19	X	18.5, 19, 19.5
Y54G11B.1.1	X	14446308	ztf-14	14496428	-2	HIGH	TF	38	X	38
Y54G2A.73b.1	IV	15822445	C35D6.4	16351455	-2	HIGH	TF	42	IV	41.5, 42, 42.5
Y55B1BR.3.2	IV	7858491	hil-2	6294361	-2	HIGH	Chromatin cofactor	31	IV	30.5, 31, 31.5, 32, 32.5
Y55B1BR.3.2	IV	7858491	nhr-264	9293192	-2	HIGH	TF	31	IV	30.5, 31, 31.5, 32, 32.5
Y55F3AM.12.2	V	11128459	cky-1	12740287	-1	HIGH	TF	23.5	V	23, 23.5
Y55F3AM.7b.1	IV	7428006	hil-2	6294361	-2	HIGH	Chromatin cofactor	31	IV	30.5, 31, 31.5, 32, 32.5
Y55H10A.1.1	III	8549722	mml-1	7371604	-2	HIGH	TF	27.5	IV	27.5, 28
Y55H10A.1.1	III	8549722	mml-1	7371604	-2	HIGH	TF	27.5	III	26, 26.5, 27, 27.5
Y55H10A.1.1	III	8549722	R05D3.3	8366304	-3	HIGH	TF	27.5	IV	27.5, 28
Y55H10A.1.1	III	8549722	R05D3.3	8366304	-3	HIGH	TF	27.5	III	26, 26.5, 27, 27.5
Y56A3A.14.1	II	8699190	aptf-4	8591771	-2	HIGH	TF	19	II	19, 19.5
Y56A3A.14.1	II	8699190	aptf-4	8591771	-2	HIGH	TF	19	X	18.5, 19, 19.5
Y56A3A.30.2	V	18960133	nhr-231	18793224	-2	HIGH	TF	39	V	39
Y56A3A.7a.1	IV	4430374	jmjd-1.2	4661115	-3	HIGH	Chromatin cofactor	28	IV	27.5, 28
Y57A10A.28.1	V	13718280	zip-5	13269711	-2	HIGH	TF	26	III	26, 26.5, 27, 27.5
Y57A10A.28.1	V	13718280	zip-5	13269711	-2	HIGH	TF	26	V	26, 26.5, 27
Y57G11C.46.1	IV	7156654	C08G9.2	7672792	-1	HIGH	TF	31	IV	30.5, 31, 31.5, 32, 32.5
Y57G11C.46.1	IV	7156654	nhr-267	9285699	-2	HIGH	TF	31	IV	30.5, 31, 31.5, 32, 32.5
Y59E9AL.2.1	IV	10931703	nhr-258	8046258	-1	HIGH	TF	32.5	IV	30.5, 31, 31.5, 32, 32.5
Y59E9AL.2.1	IV	10931703	zim-1	10547775	-2	HIGH	TF	32.5	IV	30.5, 31, 31.5, 32, 32.5
Y59E9AL.5	V	20410593	ttx-1	20064158	-2	HIGH	TF	45.5	III	45.5
Y59E9AL.5	V	20410593	ttx-1	20064158	-2	HIGH	TF	45.5	V	44.5, 45, 45.5
Y59H11AM.1.1	IV	4396037	set-21	4391968	-1	HIGH	Chromatin cofactor	27.5	IV	27.5, 28
Y59H11AM.1.1	IV	4396037	set-21	4391968	-1	HIGH	Chromatin cofactor	27.5	III	26, 26.5, 27, 27.5
Y61A9LA.10.1	IV	6539887	hil-2	6294361	-2	HIGH	Chromatin cofactor	30.5	IV	30.5, 31, 31.5, 32, 32.5
Y61A9LA.10.1	IV	6539887	hil-2	6294361	-2	HIGH	Chromatin cofactor	30.5	V	30.5
Y63D3A.2.1	IV	4665571	hil-2	6294361	-2	HIGH	Chromatin cofactor	28	IV	27.5, 28
Y63D3A.6a.1	V	10487063	jmjd-5	11128895	-1	HIGH	Chromatin cofactor	23	V	23, 23.5
Y63D3A.6a.1	V	10487063	zip-5	13269711	-2	HIGH	TF	23	V	23, 23.5
Y65B4BM.3.1	IV	4430374	hil-2	6294361	-2	HIGH	Chromatin cofactor	28	IV	27.5, 28
Y66D12A.16c.1	II	9126470	jun-1	9129595	-1	HIGH	TF	19.5	II	19, 19.5
Y66D12A.16c.1	II	9126470	jun-1	9129595	-1	HIGH	TF	19.5	X	18.5, 19, 19.5
Y67A10A.4.1	V	20014990	ttx-1	20064158	-2	HIGH	TF	44.5	V	44.5, 45, 45.5
Y68A4A.13.1	IV	16027005	nhr-5	15406553	-2	HIGH	TF	42	IV	41.5, 42, 42.5
Y69A2AR.30b.1	IV	4430374	set-21	4391968	-1	HIGH	Chromatin cofactor	28	IV	27.5, 28
Y69E1A.2.1	IV	9116894	zim-2	10557342	-3	HIGH	TF	31.5	IV	30.5, 31, 31.5, 32, 32.5
Y69E1A.2.2	IV	8354063	nhr-264	9293192	-2	HIGH	TF	31	IV	30.5, 31, 31.5, 32, 32.5
Y69E1A.4.1	V	20410593	ttx-1	20064158	-2	HIGH	TF	45.5	III	45.5
Y69E1A.4.1	V	20410593	ttx-1	20064158	-2	HIGH	TF	45.5	V	44.5, 45, 45.5
Y70C5C.5	V	20410593	ttx-1	20064158	-2	HIGH	TF	45.5	III	45.5
Y70C5C.5	V	20410593	ttx-1	20064158	-2	HIGH	TF	45.5	V	44.5, 45, 45.5
Y71G12B.12a.2	V	13709420	set-5	14699485	-4	HIGH	Chromatin cofactor	26	III	26, 26.5, 27, 27.5
Y71G12B.12a.2	V	13709420	set-5	14699485	-4	HIGH	Chromatin cofactor	26	V	26, 26.5, 27
Y71H2AM.15b.1	IV	4430374	hil-2	6294361	-2	HIGH	Chromatin cofactor	28	IV	27.5, 28
Y73B6BL.31b.1	V	20060851	ttx-1	20064158	-2	HIGH	TF	45	V	44.5, 45, 45.5
Y73B6BL.43.1	IV	10940663	zim-2	10557342	-3	HIGH	TF	32.5	IV	30.5, 31, 31.5, 32, 32.5
Y73C8C.10.1	X	4562158	lfi-1	4976984	-2	HIGH	TF	14	X	14
Y73C8C.8.1	IV	7858491	hil-2	6294361	-2	HIGH	Chromatin cofactor	31	IV	30.5, 31, 31.5, 32, 32.5
Y73C8C.8.1	IV	7858491	nhr-264	9293192	-2	HIGH	TF	31	IV	30.5, 31, 31.5, 32, 32.5
Y74C9A.2a.2	V	10343103	jmjd-5	11128895	-1	HIGH	Chromatin cofactor	23	V	23, 23.5
Y74C9A.2a.2	V	10343103	cky-1	12740287	-1	HIGH	TF	23	V	23, 23.5
Y74C9A.2a.2	X	4562158	lfi-1	4976984	-2	HIGH	TF	14	X	14
Y76A2B.2.1	V	14444778	nhr-84	15878383	-2	HIGH	TF	26.5	V	26, 26.5, 27
Y76A2B.2.1	V	14444778	nhr-84	15878383	-2	HIGH	TF	26.5	III	26, 26.5, 27, 27.5
Y80D3A.5.2	IV	16047511	nhr-5	15406553	-2	HIGH	TF	42	IV	41.5, 42, 42.5
Y87G2A.16.1	V	13704401	nhr-84	15878383	-2	HIGH	TF	26	III	26, 26.5, 27, 27.5
Y87G2A.16.1	V	13704401	nhr-84	15878383	-2	HIGH	TF	26	V	26, 26.5, 27
Y87G2A.16.1	V	13704401	nhr-213	15896217	-1	HIGH	TF	26	III	26, 26.5, 27, 27.5
Y87G2A.16.1	V	13704401	nhr-213	15896217	-1	HIGH	TF	26	V	26, 26.5, 27
ZC250.1a.1	IV	4430374	hil-2	6294361	-2	HIGH	Chromatin cofactor	28	IV	27.5, 28
ZC373.6.2	IV	4430374	hil-2	6294361	-2	HIGH	Chromatin cofactor	28	IV	27.5, 28
ZC404.3a.2	V	13932083	zip-5	13269711	-2	HIGH	TF	26	III	26, 26.5, 27, 27.5
ZC404.3a.2	V	13932083	zip-5	13269711	-2	HIGH	TF	26	V	26, 26.5, 27
ZC455.6a.1	V	14699598	set-5	14699485	-4	HIGH	Chromatin cofactor	27	V	26, 26.5, 27
ZC455.6a.1	V	14699598	set-5	14699485	-4	HIGH	Chromatin cofactor	27	III	26, 26.5, 27, 27.5
ZC477.3c.1	V	14654518	set-5	14699485	-4	HIGH	Chromatin cofactor	27	V	26, 26.5, 27
ZC477.3c.1	V	14654518	set-5	14699485	-4	HIGH	Chromatin cofactor	27	III	26, 26.5, 27, 27.5
ZC513.4.1	V	13709420	set-5	14699485	-4	HIGH	Chromatin cofactor	26	III	26, 26.5, 27, 27.5
ZC513.4.1	V	13709420	set-5	14699485	-4	HIGH	Chromatin cofactor	26	V	26, 26.5, 27
ZK1055.4.2	III	11891019	ceh-92	11584935	-1	HIGH	TF	41	III	41
ZK1055.4.2	IV	6341638	hil-2	6294361	-2	HIGH	Chromatin cofactor	30.5	IV	30.5, 31, 31.5, 32, 32.5
ZK1055.4.2	IV	6341638	hil-2	6294361	-2	HIGH	Chromatin cofactor	30.5	V	30.5
ZK1067.4.1	V	13722936	set-5	14699485	-4	HIGH	Chromatin cofactor	26	III	26, 26.5, 27, 27.5
ZK1067.4.1	V	13722936	set-5	14699485	-4	HIGH	Chromatin cofactor	26	V	26, 26.5, 27
ZK112.2d.1	I	13227967	nhr-276	14043432	-3	HIGH	TF	39.5	IV	39.5
ZK112.2d.1	I	13227967	nhr-276	14043432	-3	HIGH	TF	39.5	I	39.5
ZK112.2d.1	V	20410593	ttx-1	20064158	-2	HIGH	TF	45.5	III	45.5
ZK112.2d.1	V	20410593	ttx-1	20064158	-2	HIGH	TF	45.5	V	44.5, 45, 45.5
ZK1290.7.1	V	20410593	ttx-1	20064158	-2	HIGH	TF	45.5	III	45.5
ZK1290.7.1	V	20410593	ttx-1	20064158	-2	HIGH	TF	45.5	V	44.5, 45, 45.5
ZK1307.4.1	V	4425853	nhr-181	4095405	-2	HIGH	TF	15	X	15
ZK1307.4.1	V	4425853	nhr-181	4095405	-2	HIGH	TF	15	V	14.5, 15
ZK154.7.2	V	20001672	ttx-1	20064158	-2	HIGH	TF	44.5	V	44.5, 45, 45.5
ZK177.1.1	V	10487063	jmjd-5	11128895	-1	HIGH	Chromatin cofactor	23	V	23, 23.5
ZK177.1.1	V	10487063	zip-5	13269711	-2	HIGH	TF	23	V	23, 23.5
ZK180.4.2	V	4415549	nhr-181	4095405	-2	HIGH	TF	14.5	V	14.5, 15
ZK180.5a.1	V	14444778	nhr-247	15323857	-1	HIGH	TF	26.5	V	26, 26.5, 27
ZK180.5a.1	V	14444778	nhr-247	15323857	-1	HIGH	TF	26.5	III	26, 26.5, 27, 27.5
ZK180.5a.1	V	14444778	nhr-84	15878383	-2	HIGH	TF	26.5	V	26, 26.5, 27
ZK180.5a.1	V	14444778	nhr-84	15878383	-2	HIGH	TF	26.5	III	26, 26.5, 27, 27.5
ZK180.5a.1	V	14444778	nhr-213	15896217	-1	HIGH	TF	26.5	V	26, 26.5, 27
ZK180.5a.1	V	14444778	nhr-213	15896217	-1	HIGH	TF	26.5	III	26, 26.5, 27, 27.5
ZK180.5c.1	X	14460051	ztf-14	14496428	-2	HIGH	TF	38	X	38
ZK180.6b.1	IV	6341638	hil-2	6294361	-2	HIGH	Chromatin cofactor	30.5	IV	30.5, 31, 31.5, 32, 32.5
ZK180.6b.1	IV	6341638	hil-2	6294361	-2	HIGH	Chromatin cofactor	30.5	V	30.5
ZK218.5.1	IV	4267111	hil-2	6294361	-2	HIGH	Chromatin cofactor	27.5	IV	27.5, 28
ZK218.5.1	IV	4267111	hil-2	6294361	-2	HIGH	Chromatin cofactor	27.5	III	26, 26.5, 27, 27.5
ZK262.19.1	V	20101488	ttx-1	20064158	-2	HIGH	TF	45	V	44.5, 45, 45.5
ZK354.1.1	IV	8752110	C08G9.2	7672792	-1	HIGH	TF	31.5	IV	30.5, 31, 31.5, 32, 32.5
ZK354.1.1	IV	8752110	zim-2	10557342	-3	HIGH	TF	31.5	IV	30.5, 31, 31.5, 32, 32.5
ZK377.2a.2	V	14444778	nhr-247	15323857	-1	HIGH	TF	26.5	V	26, 26.5, 27
ZK377.2a.2	V	14444778	nhr-247	15323857	-1	HIGH	TF	26.5	III	26, 26.5, 27, 27.5
ZK6.3.1	X	12537311	odr-7	12460597	-1	HIGH	TF	28.5	X	28.5
ZK6.3.1	X	12537311	odr-7	12460627	-1	HIGH	TF	28.5	X	28.5
ZK6.3.1	X	12537311	nhr-214	12701618	-1	HIGH	TF	28.5	X	28.5
ZK6.3.1	X	12537311	gei-3	12811833	-3	HIGH	TF	28.5	X	28.5
ZK637.9.1	III	6478910	lin-36	8018436	-1	HIGH	TF	26.5	V	26, 26.5, 27
ZK637.9.1	III	6478910	lin-36	8018436	-1	HIGH	TF	26.5	III	26, 26.5, 27, 27.5
ZK662.6.1	IV	4430374	hil-2	6294361	-2	HIGH	Chromatin cofactor	28	IV	27.5, 28
ZK666.6.1	I	13227967	nhr-276	14043432	-3	HIGH	TF	39.5	IV	39.5
ZK666.6.1	I	13227967	nhr-276	14043432	-3	HIGH	TF	39.5	I	39.5
ZK666.6.1	V	20060851	ttx-1	20064158	-2	HIGH	TF	45	V	44.5, 45, 45.5
ZK669.4.2	V	20060851	ttx-1	20064158	-2	HIGH	TF	45	V	44.5, 45, 45.5
ZK678.8.1	IV	4430374	jmjd-1.2	4661115	-3	HIGH	Chromatin cofactor	28	IV	27.5, 28
ZK783.1d.1	V	16535765	nhr-176	16071671	-1	HIGH	TF	30.5	IV	30.5, 31, 31.5, 32, 32.5
ZK783.1d.1	V	16535765	nhr-176	16071671	-1	HIGH	TF	30.5	V	30.5
ZK783.1d.1	V	16535765	nhr-176	16071686	-2	HIGH	TF	30.5	IV	30.5, 31, 31.5, 32, 32.5
ZK783.1d.1	V	16535765	nhr-176	16071686	-2	HIGH	TF	30.5	V	30.5
ZK783.1d.1	V	16535765	nhr-176	16072674	-3	HIGH	TF	30.5	IV	30.5, 31, 31.5, 32, 32.5
ZK783.1d.1	V	16535765	nhr-176	16072674	-3	HIGH	TF	30.5	V	30.5
ZK849.4.1	V	20410593	ttx-1	20064158	-2	HIGH	TF	45.5	III	45.5
ZK849.4.1	V	20410593	ttx-1	20064158	-2	HIGH	TF	45.5	V	44.5, 45, 45.5
ZK897.1b.1	V	20410593	ttx-1	20064158	-2	HIGH	TF	45.5	III	45.5
ZK897.1b.1	V	20410593	ttx-1	20064158	-2	HIGH	TF	45.5	V	44.5, 45, 45.5
ZK899.7.1	V	11516185	nhr-143	8974472	-1	HIGH	TF	23.5	V	23, 23.5
ZK993.1a.1	IV	7858491	hil-2	6294361	-2	HIGH	Chromatin cofactor	31	IV	30.5, 31, 31.5, 32, 32.5
