# Supplementary material for: The impact of species-wide gene expression variation on Caenorhabditis elegans complex traits
Source: Nat Commun. 2022 Jun 16;13:3462. doi: 10.1038/s41467-022-31208-4 (PMC9203580; doi:10.1038/s41467-022-31208-4)
Supplement: Supplementary file 4 — Supplementary Data 1-4 [file 41467_2022_31208_MOESM4_ESM.zip › Supplementary Data 1-4/Supplementary Data 1.csv]

transcript	WormBaseGeneID	GeneName	biotype	h2	H2	AB1	BRC20067	BRC20263	CB4852	CB4855	CB4856	CB4857	CB4858	CX11254	CX11262	CX11264	CX11271	CX11276	CX11285	CX11292	CX11307	CX11314	CX11315	DL200	DL226	DL238	ECA189	ECA348	ECA349	ECA363	ECA372	ECA592	ECA594	ECA703	ECA705	ECA710	ECA738	ECA743	ECA745	ECA777	ECA812	ECA923	ED3005	ED3012	ED3017	ED3040	ED3048	ED3049	ED3052
2L52.1a.1	WBGene00007063	2L52.1	protein-coding	0.29846070874404	0.58725094911044	1.85585645374506	2.01831101091787	2.04034552458757	1.81183289181869	1.74641512095367	1.8546451773695	1.90349078857858	2.13183783913481	2.57113218044215	1.92867217229743	2.0034137774894	1.91281059476832	2.3017795623734	1.55305019677394	2.01858097535804	2.0615438302481	1.71442010159811	2.13205758361986	1.45800406575434	1.99216864761142	1.72788976892331	1.82174502382804	1.81266480940908	2.01168592204491	1.67867027675065	1.41645189781167	2.00463404645956	1.8863470913225	1.02852588840211	1.27373131832757	1.85323951128809	1.31718453678237	1.75959498339193	2.19380487557493	2.06460158953961	2.09742272834644	1.94027375675473	1.67806173565415	-0.979922139564231	2.00632528067955	1.75859876948821	2.04086386955206	1.98300205646483	1.99144108648488
2RSSE.1a.1	WBGene00007064	rga-9	protein-coding	0.197102748469541	0.390623257886018	1.13964393003853	0.980674393920184	1.00297501526431	1.12290441415342	1.20134347953473	1.13497049121804	1.22270012043832	0.93347698590955	2.04703327821001	1.21039451296145	1.4046926941186	0.899583942273456	1.52469353709128	0.935994478517105	1.03627427631797	1.17444943740688	1.08821495130753	1.38681255852478	1.07059267874268	0.902214085771861	0.948504814416321	0.855592700517845	1.76403475215273	1.04568242886231	1.59373932947255	1.32930616930609	1.57446954233638	1.26470807764248	1.41077694898596	1.40285601301629	1.53609069461163	1.58873046387234	1.94243518378929	1.76620477458499	1.50199606195789	1.13450311899383	1.57089306888157	0.853362169016394	1.36549146436193	0.968344808138715	1.23875174942428	1.22721073054996	1.27669160485306	1.13150196045904
2RSSE.1b.1	WBGene00007064	rga-9	protein-coding	0.299339417281735	0.519862265369002	2.08319458767531	1.79337364433925	1.94533350270892	1.88811453636895	1.54707127748289	1.8324354818505	1.95432342807418	1.71266342394677	2.57521698136273	2.00696190553213	1.21556484221783	1.42431911342612	2.33796149978227	1.39453225643658	1.8388413470776	1.87245737083046	1.63693754126598	1.94141984891007	1.78627072888217	1.74307417319015	1.52002805812018	1.64051020750131	2.09507627017529	1.39600543907937	2.38817933798357	2.15049375291673	2.05426639074364	1.91569629029442	2.05225346187657	2.22787687014952	1.98153789884686	2.00331022286057	2.411199361571	2.07430712095066	1.92064106474571	2.43296702328877	2.34449478031701	2.13557045735903	1.97479611117103	2.44966330052074	1.84077008545746	2.08186704947201	2.00637793337673	1.78237658229622
2RSSE.1c.1	WBGene00007064	rga-9	protein-coding	0.142923372093165	0.33504874852428	1.89182237979834	2.52418891525315	2.25542447597962	2.53024241506117	1.91387473105463	2.01733426775454	2.26133351611457	1.99829403952245	2.90505941284945	2.38706271032533	2.34408378799736	2.13843357799864	2.16289973497124	2.30391866764268	2.43682295859636	1.85069860884332	2.12762312066312	2.26659771310526	2.23057407038872	2.35550636014227	2.37180278756748	2.27923707707649	2.56018312956267	2.25494320997537	2.37234436878389	2.27410702876426	2.12144593268392	1.8344458528978	1.99639901409778	1.76134000013735	2.34093744232102	2.144465645549	2.06911815517164	1.58784142342107	2.25482063633529	2.5274721375925	1.97088794140814	1.94861325584033	2.22201568537834	2.47111355920877	2.55674375723931	2.7876911115133	2.52864234969643	2.43183645097595
2RSSE.3	WBGene00044951	2RSSE.3	pseudogenic	0.860730710335572	0.868946576154583	-1	0.178960470878715	0.987445362080205	-0.924224643726206	1.19956722343876	1.01767675829538	1.30985793839823	1.08153009391937	1.843387974282	0.246925203817581	1.3718173891636	0.122166212000849	1.27918961014506	0.521733423390545	0.51920853162281	0.843118695681194	1.86649653385703	2.03893902471704	0.777888310172898	0.798766276592245	1.17180400162346	0.793094272317862	1.4554693131351	0.855878895867852	0.992086500564665	0.865300199725303	1.22118301399498	0.894819698397467	1.23815754575918	1.24052047867676	1.75181789557262	1.5839529087784	1.58188284582993	1.26775891711944	0.899207722599335	1.95734992923696	1.23610723068866	-1	-1	-1	0.635741450371446	1.2231064112784	1.46078680904692	0.933426342232295
3R5.1a.1	WBGene00007065	pot-3	protein-coding	0.175357182350262	0.279044775459541	3.43372670259078	2.94925044452778	3.41265081602331	2.94944875074195	3.20585419212207	3.29869252280331	3.05227400263365	3.63827577849382	2.64804746019094	2.99001200117714	2.8480125279966	3.26295701136567	3.4891779611758	3.39063533262325	2.9901566721546	3.04174802900163	3.0916544333774	2.87173083949998	3.10434727405209	3.2252335693304	3.166820982007	3.2259695551876	2.44900463638887	3.26389617933487	2.90356267533711	2.86079726952719	3.00843624685642	3.54976979009081	2.92986531827638	2.86176601163474	3.00309562483188	2.55899807235485	2.94566455415378	3.24744700712211	2.84163936783083	3.79837125855338	2.86886004482346	3.14978602224921	3.34895172873147	3.14855780908692	2.68736478381611	3.29227419331718	3.39743783593545	3.27283463010208
3R5.1b.1	WBGene00007065	pot-3	protein-coding	0.110654054046803	0.145851267131131	3.63654697833804	3.14363907305003	3.15225217858825	2.95091237872859	3.21286747092552	2.76801076654818	2.55405498446355	3.06165865341466	2.42412871108613	2.53721654899003	2.96370047104955	2.71500665577934	2.89015487666156	3.12825607409027	3.05610352795248	2.7027768914214	3.21335206226985	3.09420297931414	2.95624676544285	3.49619676722632	2.99155381310579	2.69288006418034	3.42317902610825	2.84812491290112	2.70360579416455	2.99226371788502	3.41659688918826	3.4194808211709	2.90395334162075	3.06058633605306	3.11977592285821	2.91396221747619	3.17615988255966	2.76562024350178	2.12589750204462	3.02190261411181	3.27039965542901	3.10108525859771	1.94792932704557	2.9305614454641	3.22008649247235	2.8541769604138	3.31408808308008	2.65009934700813
3R5.1b.2	WBGene00007065	pot-3	protein-coding	0.0299673621210005	0.15136071008535	-0.21556260423866	-0.957313645927837	1.56787762729226	1.26538962182579	-0.20688019004072	2.28599289277468	1.94744486727431	2.86739674650037	0.329483262407289	0.813320601107165	-0.0971977447321231	2.02846677113029	0.891345130806689	1.93654711000895	0.0922668457402981	1.63585904193833	0.395055753496747	0.790149289452085	1.33255218371593	0.538818771912525	1.35519137546386	1.68508956682014	-1	1.61495713649293	0.20874344478367	0.674895920813721	0.373564454978241	1.98816873970366	0.9181696279377	1.25496943356595	0.71388319593462	1.21523341996342	0.173848068658955	-0.658248727300266	0.204500659241955	1.89553818041263	-0.0297059673310744	0.650925617458956	1.95720916239068	0.672769073075908	1.51488469153773	1.42404358585859	1.54711092371123	2.2086916790924
4R79.1a.1	WBGene00003525	nas-6	protein-coding	0.0898060621736904	0.431229173190604	-1	-0.68146070430432	-0.932193108527502	-0.425745666540828	-0.968919378937005	-0.85901804740992	-0.817179374643529	-0.875540697447709	0.211907214761759	-1	-0.58487222734065	-0.494209797249876	-0.97524035974022	-0.452583915683449	-0.974323277225879	-0.645205748824629	-1	-0.677121499190948	-0.829324790093785	-0.707490144153399	-0.97568471577986	-0.326223363211395	-0.853501384373311	0.192712113591499	0.729128955123466	-0.377724580842471	-0.941292654133963	-0.836185061789987	-0.287444945097948	-0.735074723499303	-0.0816403257900657	-0.958475432444652	-0.553957099291892	-0.515957292738668	-0.335031772715128	1.01385325473749	-0.858398971620905	-0.846644737433773	0.52099399054239	-0.98703444776598	-0.946488603863322	-0.715340993426199	-0.718855015422006	-0.479335511893639
4R79.2a.1	WBGene00007067	4R79.2	protein-coding	0	0.450826885825101	-0.213861894588953	0.00331425073742823	-0.030148306013228	0.559806324869421	-0.513687158745075	0.0659075480379899	0.517519979522084	-0.228969528770454	0.117676504652182	0.0321938676404301	0.386272265639975	0.453040390445364	0.0485391240284155	0.427818061022598	0.197616834903829	0.186669477545981	-0.468935293292434	-0.128371243461264	-0.468240390389882	-0.0777486901139049	-0.188285963754503	0.132344691951549	-0.0761309523827575	0.50902850201875	0.427243205410679	0.05666282978251	-0.610338256566957	-0.7339013422027	0.397342136776352	-0.0894925060056826	0.662148291112627	-0.212126215116847	0.0333440544040559	0.133379320025833	0.122088281941643	0.71940250932226	0.0568989652997464	-0.154847649344863	0.840636264101043	-0.540300917079495	-0.365501353834569	-0.604379939432397	-0.151714070604497	0.098952382364775
AC3.10.1	WBGene00004964	spe-10	protein-coding	0.0194217499458274	0.756042027078788	-0.278917553276933	0.268622532910257	-0.446130889363073	1.91904370620088	0.442341378507036	-0.555199964191248	1.25774019547889	0.11849892516893	1.99557214123688	1.14684507837191	1.6658084035141	0.905771578554261	-0.12969182925042	0.159933119835876	0.999452029302788	1.31209945231642	-0.808472381691429	0.247828667344483	-0.223333284206669	0.0877414467201178	-0.212258001948671	0.463634064989535	0.673345338917786	1.94189466135813	1.51844098849605	-0.0381616025853835	-0.903193291548369	-0.756417525372723	0.832536962203795	-0.13434603734317	0.55406969996713	-0.489100221749359	-0.493421300410146	-0.0390721309478176	0.357175712187698	1.17698958293101	0.098687612693828	1.03601382408378	2.08659221318943	-0.337313989746602	-0.449606021963524	-0.252865783408375	-0.667778053243697	0.259288926091127
AC3.12.1	WBGene00077503	AC3.12	protein-coding	0.0535804119336061	0.592394939980186	-0.355405395731749	-0.495647315908248	-0.746743378334092	0.905120666458507	-0.282631648496814	-1	0.456314242899985	-0.444913550774385	1.45515484609709	0.457208390513757	1.00467012998372	0.397401763396031	-0.214766857547754	0.13184815544684	0.283212873945772	1.11873137371381	-0.829962440321632	-0.344582885151462	0.385661696836513	0.284312592283849	-0.87451249973625	0.102865418298431	0.510473507249161	1.83519848645113	1.60048429606605	-0.6942911235721	-1	-1	0.539496677839616	-0.210488810530034	0.388212586735758	-0.526676992986329	-1	-0.659705101238941	0.269907082985083	0.785503562581202	-0.24909948719839	0.396602452295295	2.63378494730723	-0.711147662732645	-0.953706917063251	-0.835030404884847	-0.776890074959166	-0.533482473743163
AC3.2.1	WBGene00007070	ugt-49	protein-coding	0.0820321978056756	0.673294957432004	3.34324942554289	3.75722186534685	3.44415018863441	4.54210144833279	3.73676540833926	3.72928401301331	4.32866265030512	3.95102016711534	4.68350211465042	4.34865511043306	4.74104311135466	4.49094140685971	3.73497231690357	4.593187735202	4.31570545510942	4.68569637821395	3.29472975188116	4.08494569538895	3.78824753805896	4.00422339120031	3.50577802722945	4.70292115101391	3.78988726407181	4.81325561480509	4.66645264568244	3.91115367128808	3.58797662474149	3.48027194457998	4.25798073403322	3.97371270984039	4.36805237620961	3.83187165483696	3.64661939537758	4.57159871917682	3.8552217879763	4.69791502928439	3.5151126765242	4.03550662966341	4.8425287647277	3.39785226246551	3.4999972865719	3.2786265433297	3.33916283410864	4.3251465261858
AC3.3.1	WBGene00000024	abu-1	protein-coding	0.082698523989046	0.483185665853698	-0.940732682497186	0.03720158386865	-0.819193152919431	1.83833929205087	-0.834545203914298	-0.922687566579825	0.741307449675532	-0.371031452213358	2.00729635626683	-0.528989639182477	1.04211888816044	0.587590708657883	-0.497059445676651	0.614744905580411	-0.61312636845342	-0.168670640570011	-0.865243414022508	-0.16135867641923	-0.173851528193247	-0.342611771635246	-0.55472891370519	0.903282224863132	1.62724142899549	1.66126533023163	3.75801810776541	1.32269909734384	-0.181094607670963	-0.106015404542557	1.96796640294216	0.266737630622122	2.34127307155833	-0.719591921159889	0.128200560291877	0.612157144406114	0.560795491224161	2.14997315898899	0.0491270587918467	-0.542206102355743	3.32412142427402	-0.683903217103899	-0.984324809534921	-0.230593012124854	-0.735414383139728	0.370087930221163
AC3.4.1	WBGene00004098	pqn-2	protein-coding	0.0392860357302569	0.448658850939322	-0.84428934904151	-0.278986883388339	-0.851302135330601	1.38064895350791	-0.93274894102912	-0.773503327294741	0.454597219849058	-0.78309682650798	1.52302113884431	-0.527004309122332	0.475062370492875	0.12303172803774	-0.51699824338534	0.391179149308859	-0.599525742329348	-0.839149920059663	-0.864863082961655	-0.235905547197947	-0.166333264567502	-0.827105950832815	-0.945033763904887	0.556049012746533	1.22029234246259	1.20573488370766	1.12107808190842	1.06368180062649	-0.429194092265734	-0.808978065279893	0.0395020710934298	0.0144070678663643	1.65247695220537	-0.784679982504372	-0.0582002831020098	-0.407285498564431	0.299049517777064	0.698720123560073	-0.14979321103214	-0.542665987123165	2.84913407013888	-0.778218593978556	-0.858127881618279	-0.63607025243086	-0.620422203291795	-0.202112984467031
AC3.5a.1	WBGene00007071	AC3.5	protein-coding	0.0785525440283115	0.619449101279189	3.07693199717845	4.0225466354391	3.74396925234834	4.39210912590287	3.6687521027101	3.35115083477106	4.36262318110105	3.38267193996522	5.18379701556657	4.27024813314915	4.41126390915327	4.72122913187496	3.39801480671933	4.29081726526003	4.80059402433109	4.55292408788396	3.17188689242801	4.0019639477946	4.08505968172337	3.76217262711159	3.60097469337258	4.37749440070584	3.91102567536264	4.36436840046248	4.50099555986632	4.0866293518027	3.35674380832225	2.60805424359096	4.3380232134965	3.5726056222234	4.19704575924704	3.85596361978	3.724450442728	3.37004676681536	4.28431190576437	4.17627671033678	3.78388795546709	3.63462004052789	4.35182863458847	3.35518613134221	3.71502972532915	3.9841227559966	3.38263710209788	4.60505504739349
AC3.7.1	WBGene00007072	ugt-1	protein-coding	0.0243606742488833	0.734301586570903	0.429694828479365	0.552027080171543	0.728437414647425	1.78201023376579	0.565257861166256	0.175856499526161	1.91416673523378	0.228623930410468	1.66599699860636	1.71290976213993	1.79856314769553	0.524695402440919	0.64233792742378	0.900298723006487	1.85965578765869	1.49095282556043	0.447720124607982	0.0825619118186025	0.536215381755313	1.14735454581505	0.417355019901742	1.10960455428909	0.791602802814261	2.18125631150124	0.81332165588299	0.252551978335783	0.191355374452619	0.569972853251207	0.880847126786928	0.307136277397152	0.853708465333554	0.405011594385992	0.120588635130164	0.6906156033652	0.62847992420287	1.16671873223339	0.0268141908498657	0.798362434924244	2.11235516877584	0.896019295177663	0.234881755377477	0.483207503775417	0.318455777126442	0.610085468489832
AC3.8.1	WBGene00007073	ugt-2	protein-coding	0.0402521495770961	0.677229263092316	0.907601731781343	1.62488105829305	1.60047622713763	2.46261406325716	1.38580809804148	1.67053958956752	2.93623843629101	1.66474114692033	3.58811148322523	2.17278941340877	2.71978025110028	1.9409904745744	2.06842489491589	2.28631485535998	2.26808191822716	1.29362265019297	1.15521815856735	2.13091496820226	2.42704866021333	1.65861676269461	1.53835514062357	2.00867185026148	2.26446578136069	2.64048552461844	2.68578212310717	1.50308820829207	2.54134897796334	2.38609393729359	3.07101871698657	2.04251218083235	2.93999662881833	1.95369256395806	1.82859934920214	3.66968054074479	2.08599481674947	2.92091456182193	2.0435337107149	1.6795394984581	3.00984626670495	1.72200714736186	1.31834091528934	1.25454442858267	1.11408276209377	1.82909052412259
AC3.9	WBGene00044022	AC3.9	pseudogenic	0.102810291990705	0.135608469945959	-0.893551419980134	-0.778796600119664	-0.662242301048583	-0.696732532630829	-0.906453423852698	-0.89406488570657	-0.655520446175846	-0.632406261317014	-0.570238509128034	-0.7105315632417	-0.725782148213228	-0.758523236962294	-0.801021555763831	-0.7804898636358	-0.828313351344785	-0.634507844710088	-0.867194272116758	-0.81643436402733	-0.652292776221766	-0.739259774786305	-0.945995236211165	-0.745004398786628	-0.485176955816717	-0.701394070353853	-0.356806481346132	-0.81987066763348	-0.730248796915048	-0.685332687287896	-0.887208743861433	-0.82610152097595	-0.77452475687766	-0.791175253928466	-0.703723350073617	-0.829168051695858	-0.58492430743086	-0.752480789083211	-0.774437474622077	-0.734932838705983	-0.702461086778382	-0.806630357603081	-0.776211720117146	-0.734002231859503	-0.795381316886298	-0.679748037773755
AC7.1a.1	WBGene00006428	tkr-3	protein-coding	0.0707877251143086	0.585951267388866	0.719649285300961	0.164686606310722	-0.164011088886086	0.883350152895803	0.622310992790998	-0.153506896241595	0.979664763471292	-0.0739613127651911	0.902116209692481	0.770732012240809	1.01572087540255	0.548032585243116	-0.00200783647903984	0.377476715349954	0.877079157703785	0.465856522822205	0.0976090532127354	0.58750048522798	-0.0828838773227904	0.158625047850693	0.159903467733212	0.422939941257148	1.03103235924035	0.937577806733351	0.968183302650355	0.280490031990231	0.163739322350592	0.00810357764722398	0.9035789893987	0.311119356199975	1.13322945325477	0.466884568037047	0.418200439687466	0.679886401099219	0.859887211595509	0.85432857915106	0.429895161531201	0.521334682868235	0.887949967598075	-0.0105244541247909	0.19202397190823	0.217951695998566	0.214183976834599	0.537865163898032
AC7.1b.1	WBGene00006428	tkr-3	protein-coding	0	0.349845108763242	-0.129210764609481	0.040663121998999	-0.629374867649376	0.491395505127761	-0.0330524969126701	-0.196006382622356	0.766569626726285	-0.0955947377561997	0.280543161171234	0.433059830989121	0.581436098388257	-0.592602107762493	-0.0556667707141236	0.0725827941852928	0.2161615059845	0.323391595033027	-0.324087304723683	-0.339427367938345	-0.14388347213648	-0.288770691058941	-0.330531976282625	0.270487121321995	-0.00422738965982378	0.226938606779679	-0.448876969498291	-0.258697246461578	-0.361473834429944	-0.67010129079334	0.332003554722612	-0.687042108889818	0.1870601800563	-0.571666316676556	-0.489212697697076	-0.693401888295653	-0.213887140538401	0.645749174052965	-0.826798943062808	-0.187110458558482	0.549970749844109	-0.269641421219068	-0.235317285743068	-0.480420924792313	-0.636134793995752	0.333625838469573
AC7.2a.1	WBGene00004929	soc-2	protein-coding	0.0942174242031747	0.381976664880977	2.72477355655771	3.07464026236937	2.88964529600764	3.20785289591631	2.85954145187338	2.82634418366311	3.11351171655769	2.99647702039034	3.77067019117772	2.98197933850484	3.32736304039531	3.1881120146014	2.80899060423968	3.19353677628628	2.9246372623261	2.90498107545119	2.68534437540577	3.27060564798618	3.27227168212972	3.03144893690704	2.89185946676417	3.40490723562207	2.89837082612585	3.53142179026584	3.29318040008071	3.16772257463557	2.96894657488006	2.41217671453118	3.01848152312419	2.7242133161321	3.01104123475581	2.90447981620477	2.99209454780149	3.27243273238199	2.96697546332292	3.77968854392977	3.07926164581397	2.65772241803875	3.45114926316814	2.60324972756828	2.92932592501642	3.15693728027011	2.37473050773461	3.36381370325297
AC7.2a.2	WBGene00004929	soc-2	protein-coding	0.188969447415745	0.240546546764409	0.354600690270477	1.474282552519	1.41068223434254	1.66786941789236	0.556823106945576	0.934072447532928	1.55937316395422	1.30643176856154	2.39554816246597	1.77650148341112	2.04522692340137	1.48453729725793	1.63110549131587	1.42877822917095	1.65804876303562	1.52703452589599	1.08474742320755	2.0961645391249	0.76323029455558	1.49363036818233	1.24749755611906	1.65331468837034	2.38450017504867	1.53240321828963	2.63042304406781	1.55091671958633	1.14266338229497	1.38679472779446	2.0437608324347	1.44893240863795	2.14003083005256	1.75920435815573	1.56375794649052	0.868725046370005	1.27983715780651	2.42477487975605	1.63494575329262	1.44766151836629	1.71790388026519	1.23870534712241	1.74318934135911	1.14142057710692	1.82934804278967	1.66984485556676
AC7.2b.1	WBGene00004929	soc-2	protein-coding	0	0.433407343582852	-0.179522637782005	0.537305039606614	0.179993881111577	0.494029617964163	0.601818029289512	0.038041115668755	1.36256476429311	0.20333068226	1.14054404935278	0.681366200838308	1.28294581366212	0.304854493670349	0.0903151304390063	0.615926648020244	0.852441182456258	0.96243913225056	0.187536261663186	0.484323602189503	0.0129907304096521	-0.201470470399466	0.752588661691406	0.178431216398451	0.609276489590771	0.865117522867928	1.00151360923839	0.569788645536751	0.44942594649332	-0.164571287470448	0.751960483881361	-0.047245495930565	0.767049109981946	0.310871852324104	0.563268252352081	-0.212441136747616	0.736975175645664	0.884541290161258	0.17726269651211	0.849580309518942	0.841466087934598	0.428757279203721	0.056943732586298	0.377504315798075	0.407691838325445	0.644329094355172
AC7.2c.1	WBGene00004929	soc-2	protein-coding	0	0.248243934685127	-0.537100536332092	-0.688992295022779	-0.66863575382066	-0.521334254046292	-0.675290018317874	-0.486442233497546	-0.43631916435981	-0.867982164377447	0.176528804378426	-0.0370840230318667	-0.395580013732655	-0.191440311142515	-0.802445528231807	-0.223803504781511	-0.0932849256553923	-0.429568825056685	-0.934837289479861	-0.616366084662349	-0.624134684049771	-0.912906570623982	-0.877833710876989	-0.767792509071384	-0.282989353261944	-0.541260058497339	-0.347982608301542	-0.632613688491296	-0.572582326158725	-0.630715522433316	0.0251259350230737	-0.38630648037023	-0.55974312016969	-0.539374490352872	-0.832905919755705	-0.473153741236151	-0.345957663772892	-0.0971928987056015	-0.678744330444372	-0.42991684069736	-0.484409239039063	-0.559742655969768	-0.90270580123247	-0.554380537698311	-0.578343266311445	-0.702500448318024
AC7.3.1	WBGene00014997	AC7.3	protein-coding	0.0382775028568179	0.748720241839707	-0.418945342961478	-0.144086724195107	-0.49137149182737	1.63531842094163	0.494338827057472	-0.721753964730834	0.949696909144375	0.0374061595498225	1.86582345035844	0.633375119043126	1.46686966793599	0.895948609293294	-0.27799382115579	1.0656624207522	0.925560862822833	1.11352930572301	-0.945999241889976	0.288088961142737	-0.348972623341067	0.072195373073279	-0.613785174442715	0.0177817579684346	-0.118930752548143	1.56154935982435	1.43336656190194	-0.124949362882057	-0.760954093206019	-0.955927709836541	0.525994639147692	-0.348045449738643	0.00326194575833469	-0.397385949838352	-0.689060058620055	-0.480363940250962	0.520322266938808	1.07297631561568	-0.192641059628996	0.68146417402165	1.81890142978719	-0.477484878729294	-0.626897016431843	0.133924908899452	-0.801462018670464	0.146527968452066
AC8.1	WBGene00004054	AC8.1	pseudogenic	0.419152987699386	0.841323363851033	-0.304132172666742	0.300531811500695	0.432362163773646	0.422787120492326	-0.591203422421541	-0.508754350936076	-0.408571898357341	-0.061095107819268	-0.270708790900282	-0.442127813300606	-0.403021466786019	-0.292833165122313	-0.4613136213159	-0.470315382185972	-0.156771658492612	-0.245922928336541	-0.0978399016549734	0.251658289970519	0.650556608355004	-0.307548401496579	1.09434933082967	-0.376415192926666	-0.509268745436066	0.166779881405928	0.306170916433937	0.245693655790051	0.130766145495317	0.66859964536472	-0.159194362327585	0.365343171997892	-0.155227582867961	-0.128728573517788	-0.264466419663604	1.58195957559465	2.60938326096412	1.52604059005794	-0.491461220623494	-0.0595447746749984	-0.271380879922429	0.483990386011111	-0.116566616514686	0.578963379407979	0.123480600650542	-0.0741601304816566
AC8.10.1	WBGene00043988	AC8.10	protein-coding	0.724936584574642	0.925089589509366	2.19985534486184	1.87371710593515	1.95852606185803	-1	0.856927857116034	0.597068013546591	2.055059090754	0.679085507265753	2.72971921783374	-0.42460218129015	-0.447720408024906	1.84094567010248	1.34201599874442	1.62121832046804	1.85505071998127	1.99243504795243	0.515177817931257	1.63253078116933	0.555082730516615	1.50506301800312	3.57947136271985	-0.83681198819444	-0.348698867298166	2.34321734286356	1.07615147662863	-0.198210653833375	-0.729624292584544	1.25553329568309	-0.286948981269227	-0.316384057870594	-0.155701538611292	-0.325374128967542	-0.562215859257651	-0.143364269499587	2.59631517492326	1.75181728471311	-0.577419848792793	-0.294191387726296	2.56343067914061	0.930185958426565	1.21644320855625	1.74843660062497	1.73611659329211	-0.290496311041937
AC8.11.1	WBGene00043989	AC8.11	protein-coding	0.776185111444178	0.92499887419254	0.71633374926437	0.561921422870387	0.677052826501872	-1	-0.0206459542765909	0.043260161134303	0.81246988098583	0.0236286774348397	1.30452308498903	-0.712388360106747	-0.600597147040566	0.856346388316803	0.555816420657524	0.603221315403733	0.464213610774081	0.620416447063218	-0.262980176802524	0.411120168162756	-0.0101325746183649	0.302933396614303	1.97570560234558	-0.706684685687647	-0.464615352256088	1.17873556310197	0.586811218223435	-0.724487727804921	-0.730686942180502	0.128464976397226	-0.58284752607077	-0.604469264276077	-0.543290577884211	-0.668852384749363	-0.669008332736863	-0.579309317673992	1.33352397523342	1.05207182502645	-0.577910948319315	-0.622111097363646	1.23274880202106	0.416771215687558	0.0971179604083533	0.630568072421617	0.563592734040584	-0.531880365030461
AC8.12	WBGene00043990	AC8.12	pseudogenic	0.793193959612004	0.965777107154662	2.36647238872204	1.3133593583119	1.42277151614796	-0.887350423804601	0.244561390630535	0.702425635867793	0.732748471708596	0.439838280513962	2.12184342588878	-0.114827999538119	0.163790688582295	2.39590092043415	2.30472617504542	0.701329226891188	0.55855648852183	2.41630689674599	0.385182356184031	0.907553857922436	2.09273778396779	0.608770120457131	3.73160000746066	-0.126972890728138	0.291350883370664	1.37843300957339	2.12125068644347	0.0686152875161499	0.0815676419737343	0.567860772959768	0.0372717018755948	0.00026391501387404	0.344725758183394	0.0939267200463665	0.347601466414538	0.625547682272562	2.26510690713025	3.40377559336564	0.0658782465705803	0.291688737058038	1.66108641430337	3.44272325137044	0.515607914236088	1.38512005241368	2.07618159219701	0.283409872804869
AC8.2	WBGene00007074	AC8.2	pseudogenic	0.448654942919412	0.878442101624553	-1	-1	-0.975749656796422	-0.306175144983411	-0.950370066311933	-0.959078259304972	-0.947334118992581	-0.871016994055939	-0.895299649261672	-0.944528535955708	-1	-1	-1	-1	-1	-0.906881265222472	-0.804969418273395	-0.857782452688867	0.879106951456076	-1	-0.674825246331779	-0.929272392755361	-1	-1	-0.412357190028275	-0.782482936605232	-0.886626214512924	-1	-0.807424314606066	-1	-1	-1	-1	-0.549527926406906	-0.339690602062116	-0.303679217624166	-1	-1	-1	0.814087528162935	-1	-0.94510204132699	-1	-1
AC8.4.1	WBGene00007076	AC8.4	protein-coding	0.697081264059295	0.90692225072859	2.06361696447396	2.25177471170229	1.97704654037011	-1	0.769695105642492	1.70508132491969	2.08696446473685	1.17524192193439	2.79493362160422	-0.369772445616489	0.386711710652961	1.76410021336482	1.66893130691738	1.57125411213091	1.81702855031527	2.12541300034687	0.873744457029324	1.83723724762523	0.603665107018304	1.712744663688	3.74833850468106	-0.871048109435405	-0.16447425918234	2.21579286100974	1.4724199586477	0.2504651783088	-0.531136582286773	1.32212732144816	-0.0526377997034793	-0.611354370304658	-0.285598820917259	-0.272663631063848	-0.479679114306955	-0.19319884084249	2.90876111205594	2.36550028830782	-0.328283764036592	0.235348399676166	2.69096832477973	0.320442975206008	1.19607579692062	1.86814255214254	1.9601606224291	-0.301350312079829
AC8.5	WBGene00007077	AC8.5	pseudogenic	0.298951454018021	0.424036025528809	-0.563488130658155	-0.834724504436385	-0.810454951981505	-0.96197661249879	-0.635944396541007	-0.916021970091108	-0.771973998870458	-0.69228022964823	-0.90004779434404	-0.933998198559006	-0.743709266353557	-0.617792194211048	-0.848791350642696	-0.77871792958399	-0.800416080543256	-0.503647660651303	-0.845096369683083	-0.589256459417229	-0.856359064776897	-0.779671410625768	-0.974080113753768	-0.760974144466636	-1	-0.681839082435861	-0.898666246328033	-0.507120946413806	-0.708547112263862	-0.679742786024014	-0.801437469113506	-0.639837854698216	-0.930649475583764	-0.759535719828517	-0.829376082913311	-0.421038955472617	1.42495628706783	-0.361251896435791	-0.966201407767091	-0.709052746148395	-0.699437441804888	-1	-0.661100309377149	-0.938315767810859	-0.624209191072084	-0.761014667278302
AC8.7	WBGene00007079	AC8.7	pseudogenic	0.793193959612004	0.965777107154662	2.36647238872204	1.3133593583119	1.42277151614796	-0.887350423804601	0.244561390630535	0.702425635867793	0.732748471708596	0.439838280513962	2.12184342588878	-0.114827999538119	0.163790688582295	2.39590092043415	2.30472617504542	0.701329226891188	0.55855648852183	2.41630689674599	0.385182356184031	0.907553857922436	2.09273778396779	0.608770120457131	3.73160000746066	-0.126972890728138	0.291350883370664	1.37843300957339	2.12125068644347	0.0686152875161499	0.0815676419737343	0.567860772959768	0.0372717018755948	0.00026391501387404	0.344725758183394	0.0939267200463665	0.347601466414538	0.625547682272562	2.26510690713025	3.40377559336564	0.0658782465705803	0.291688737058038	1.66108641430337	3.44272325137044	0.515607914236088	1.38512005241368	2.07618159219701	0.283409872804869
AH10.1.1	WBGene00007082	acs-10	protein-coding	0.0350765895850813	0.80222072257264	1.54755012730338	1.98401108555502	0.800323485018283	4.03741722773697	2.45846641918746	-0.0806829796504598	3.43088982045052	1.443662928327	4.11192977578607	3.29447706240789	3.7475067538344	2.97250449365803	1.35157483676066	2.70384446392465	3.27244149647412	3.4413016802735	0.301105972604182	2.36479465693588	1.31008413027885	1.91946235097828	0.378490048618888	2.08499877486969	2.64263385423223	3.88920028874895	3.86809345174301	1.71744934627044	-0.262650001962928	-0.0049282703313805	2.70072933081743	1.75211163548121	2.41093303642972	0.876774846609357	0.770408533602273	1.58688127551286	2.25615576187637	3.27167416448428	1.70811845890359	3.06611528355911	4.00893393532392	0.787580220420709	0.564356783048565	1.70173114621521	-0.168399230629492	2.15775896912756
AH10.4.1	WBGene00007085	AH10.4	protein-coding	0.230283255033811	0.352826376805818	0.90166655095643	-0.356725750134921	0.2350910628621	0.736804586667461	0.314285981667081	-0.00643188938292074	0.452777244382557	0.971302225479158	0.711000086046488	-0.0236497584837707	-0.348819915193451	0.544608136284509	0.334758506008195	0.455904015505549	0.053408587053797	-0.0693454477820786	0.0609657656342918	0.00662198671221333	1.04166745442282	0.671240365487923	-0.73000862325338	0.448090646658956	0.119883475662999	0.560698057751776	-0.820791752705791	-0.121651189256585	0.135532681882046	0.739547053104983	0.761626144190166	0.976506495384111	0.00643853437800892	0.333770730466819	-0.171003626154199	-0.0254296654536026	-0.340120019355424	-1	0.310044794618412	0.986252036113974	1.3817582564247	-0.078022956620972	-0.139729462100023	-0.143762335078966	1.13010056760066	0.315800966952844
AH6.2.1	WBGene00007080	sfxn-1.1	protein-coding	0.0610598096829409	0.799574573923004	0.811845339895811	0.937570641838127	0.0815087847398045	2.82223782234073	1.34612158380108	-0.334866958165546	2.14016463110287	0.613162580048332	2.58907910883521	2.08386713853535	2.71821191732173	1.70229822947754	0.399973870600642	1.7414722224686	2.12839767830233	2.28595567178001	-0.0203633689178389	1.30999148804588	0.253242394336793	0.884442082700513	-0.168500865426048	1.38249743377707	1.10895294809445	2.68420624510208	2.68101117737199	0.646058557051404	-0.617665480033916	-0.44831253673086	1.4938173350241	0.865907760389522	1.35463518465438	0.294198287922087	-0.0187505466011418	0.150655352211933	1.05356112922522	1.7729655616897	0.626448195915821	1.8649309133346	2.9170624414591	0.136406297149146	0.244778043485331	0.860800104028975	-0.681823415480496	1.0427290082608
AH6.3.1	WBGene00007081	AH6.3	protein-coding	0.229752558808028	0.83455448270988	1.22169419680475	1.36240866660242	0.396339285333859	3.27840497833871	1.83482417047831	-0.477208639773473	1.00853698893529	-0.437254669730157	3.1875227869608	0.845068809150422	1.79730730419852	2.27899978816858	0.75843160987984	2.15054959361973	1.01821764248713	2.79386567070941	-0.906581770279697	0.106739700607722	0.623223964642685	-0.374330346672428	0.147350238159489	1.80204037089868	0.757240338318483	1.8530826314953	3.25602932453324	0.92947463240274	-0.701584189108179	-0.524119797051061	1.88772893946124	-0.322002561146864	1.73669258376484	-0.669077630526027	0.347194597948219	0.695204571602916	1.61916663956235	2.65472563796043	-0.247514974957349	0.484584402106877	3.5492037110942	0.325108862222567	-0.0355150926225559	0.779347238161998	-0.686184438576068	1.74825683542658
AH6.5.2	WBGene00003231	mex-6	protein-coding	0.0410689385859654	0.50745744743172	7.89946067941591	7.78976041569366	7.77480956971108	7.3360563321802	7.89135323608792	7.82581791286139	7.41963089844728	7.74261787638804	7.22902762622627	7.58259684731998	7.28771957002951	7.18081288556092	7.64012756636209	7.38548791333247	7.4472263010789	7.39683079998013	7.95608836249326	7.64841490919769	7.69348439254317	7.54553142199581	7.76698849750276	7.39157253223352	7.84544595813503	7.06143040117172	7.60302710614026	7.79803557663813	7.94507562803508	7.80437996550756	7.44632345446823	7.79798622734284	7.47188614864554	7.81470562780573	7.92917989009505	7.61947340055379	7.07838365513836	7.1388792622329	7.91561176953345	7.71006150550826	7.06284828411767	7.9209561557663	7.86628034583627	7.69452593821999	7.90402624832092	7.61383434072427
AH9.1.1	WBGene00014998	AH9.1	protein-coding	0.000427773643648709	0.306561660698345	-0.201872405026642	-0.398507574129567	-0.304231663705419	0.159379296005228	-0.343591865520182	-0.13386032916582	-0.14067980523669	-0.529146210678623	0.284734198014543	0.0573856887609666	-0.082034477228785	-0.275307429916726	-0.0770490022295565	-0.0487083670666127	-0.0696195258628557	-0.260981569458449	-0.35652508017452	-0.228973853153032	0.0595855963282341	-0.449164329527132	-0.038859668755181	-0.466438019477695	0.0648787370815153	-0.283775138984156	-0.231622636755937	-0.40583603716706	-0.123837987637948	-0.537358293142887	-0.127015739135525	-0.239021720311174	-0.25723116255096	-0.365794170379907	-0.145573622371365	-0.271426376119516	-0.0418663298052458	0.24654033461916	-0.366431533348456	-0.323308258906762	-0.428433076460535	-0.218764087910763	-0.328447138458581	-0.382148850298162	-0.141024638296826	-0.481794140921092
AH9.2.1	WBGene00000797	crn-4	protein-coding	0.109585622353822	0.505611148231534	4.07114157719665	3.64671470052151	3.69317599959076	3.94457218921649	3.91040978273608	3.73575031785776	3.81720608567877	3.70496117276248	3.84911869517767	3.9521331969128	3.66425345486116	3.74020546127811	3.78045254604413	3.71990797880643	3.81913191486164	3.84798580011487	3.91834450492246	3.98559287437315	3.8932655172843	3.62149366872767	3.97939496842491	3.5030742715802	3.70953713366485	3.81482808875344	3.41945908595208	3.83389958631069	3.84000110178887	3.84764657901004	3.44652049123078	3.89901639211566	3.5270107251903	3.8712506578482	4.06056332069927	3.42364165924357	4.26780958265794	3.49156839005534	3.99926045332061	4.02122045290497	3.87431818020438	4.05871758881906	4.0399720342723	3.89442943484367	3.97914850786686	3.98265885809149
AH9.3.1	WBGene00014999	AH9.3	protein-coding	0	0.0671621641390202	-1	-0.194759506280555	-0.697726864529237	-0.805809921363754	-1	-0.0415599441225206	-0.826553742170761	-0.743679120447259	-0.634888155441004	-1	-0.516608959934599	-0.744872267636291	-0.459381578666757	-1	-0.656144169933588	-1	-1	-0.765490448909014	-0.374037605801456	-1	-0.48461088004627	-0.570119590251857	-0.247501898240821	-0.39494264392648	-0.140822417406139	-1	-1	-0.780027983983736	-0.609270473489596	-0.817581354576495	-0.497549281059127	-0.438023143902193	-0.847367805116924	-0.608915476431	-0.309212411720395	0.246091733960383	-0.635282971442537	-0.616475644247168	-0.437600651913989	-1	-0.841263595960333	-0.420614131729153	-0.560497103350974	-0.421361940915997
AH9.3.2	WBGene00014999	AH9.3	protein-coding	0.272368544868033	0.601173547972854	3.73535439806155	3.82394598784363	3.78214816302915	3.58990696462376	3.2430295784253	3.98222188428955	3.3805762364335	3.45612190638271	3.52042423965395	3.53321419585548	3.34454873031677	3.36166029445324	4.05620004842638	3.48123417183796	3.38061397482972	3.63479304788597	3.77648541338981	3.58723018096743	3.6292574853575	3.77930126240064	3.73664756043231	3.57613623977327	3.6526198179842	3.27555317145389	3.80248721089324	3.60317786663143	3.57911801590878	3.6538847814896	3.67259659002741	3.78554943946094	3.59745909776491	3.78973224690224	4.0559666858927	3.87193958885923	3.82536876345106	3.76147896874658	3.8851277310595	3.44166287398818	3.4594676699354	4.10214082627102	3.92750540097427	3.82973663022659	3.80182350583516	3.45998455994558
AH9.6.1	WBGene00044701	AH9.6	protein-coding	0.112068425838369	0.539262977720719	-0.682924717014842	-0.160507249760486	-0.220684370374429	0.825410733917904	-0.382953427644277	-0.311804517329523	0.469132397894546	-0.228607418133754	1.22270716686834	0.323831145627888	0.618509359887785	0.669444598395493	-0.152838116581059	0.402322767355587	0.14263113254315	0.526250928303838	-0.541384290017816	0.141656555588777	-0.111915880922923	-0.0890028189076487	-0.252886482895841	0.500546286060361	0.667949491055875	0.639835110103253	0.982840481053487	0.0312570478884118	-0.0864170033737835	-0.31026606384254	0.318186959278141	0.436290402252491	1.00141571298723	-0.0477312642913526	-0.25520890000857	-0.17991701675369	0.515456813223965	1.35332936266954	0.299098065246711	-0.398701713836439	0.699305538185047	-0.509696612957424	-0.423487314191951	-0.186154408037705	-0.642480910017455	0.0417037993233757
B0001.1a.1	WBGene00003010	lin-24	protein-coding	0.0303941935389434	0.0269518660697566	3.7381797273516	0.469653664993009	2.17477336031834	2.33524426491664	2.06845562416945	0.943389802981841	0.90913355997429	0.32294464923785	1.18902837186876	1.82556840947799	1.90004931785405	-0.973400751133104	3.1209952559705	-0.602977667558073	2.34483740457561	2.19052461831575	3.92825285203661	4.15734682757102	1.04878439675992	0.563422832018298	-0.0591026142245668	-0.564753423324802	3.44339713605988	0.998025384739336	2.6856309986174	0.221502857478317	2.75885928643563	1.78819452315287	0.859855011932421	-0.331538117915776	2.85729224444912	1.06758284830399	3.39389173172432	-0.0665997721289287	0.943349334171108	0.612605622967961	2.4786971065125	-0.451129829463913	-0.181948125277688	1.97054151287734	2.70552004405122	1.35354461659446	2.35456896615775	-0.832415804651417
B0001.1a.2	WBGene00003010	lin-24	protein-coding	0.084942427270817	0.0408178960580599	5.45632199410425	5.31522286475348	5.50903321604402	5.17975395715026	5.55949161409303	5.4288851065762	5.55914194430838	5.66874730009598	5.53620708997349	5.4570305185747	5.23069729508849	5.58085671676347	5.19741821201928	5.53066548981684	5.26850207690171	4.74377756125969	4.91334892886941	4.41552009351955	5.52086611523878	5.64178331002352	5.84111407383131	5.64373511784653	5.06862457808102	5.27440129386197	5.13402833847893	5.56527311815095	4.79891436480098	5.53652547586835	5.62635668236134	5.79661497652836	4.75507086467053	5.60421413989263	5.51524108236491	5.76716146887765	5.53943478985003	5.49869710504875	5.2832519642219	5.72319746939233	5.52353246162212	5.55418530435732	5.2578855810654	5.0958866951246	5.52379368619596	5.59686947570204
B0001.2.1	WBGene00007087	B0001.2	protein-coding	0.256180177120339	0.446549780360989	5.44665787353573	5.48350055312075	5.59113158677369	5.36293393443818	5.53600446680241	5.75728959922778	5.37866630484622	5.45825498562553	5.21131293515369	5.30357109893478	5.22904717965332	5.40488547184813	5.45880521152004	5.44904532847645	5.37765678754059	5.25560043468076	5.52230051937241	5.17884759859393	5.44562390794252	5.33090534965502	5.74752463607323	5.31641720280758	5.19847975139337	5.36064984337339	5.43509853340946	5.39546863390398	5.47815213425713	5.60215997175196	5.35681205127324	5.45741439867066	5.3803014203171	5.56540269348012	5.47083599286926	5.36166636775096	5.58201340913881	5.25986722290829	5.41998068695484	5.4818430177728	5.13853887463708	5.52800333928753	5.37472577539569	5.50687811125358	5.44682538586506	5.34223907287076
B0001.3a.2	WBGene00007088	B0001.3	protein-coding	0.0815327117828178	0.0940294144040763	0.554540407122953	0.768509332815491	0.618450228372226	0.49977988875061	0.981632845795277	0.865002598718801	0.751691604883681	0.741602385977884	1.26224087065649	0.234356502061427	0.555504990790637	0.758888843118352	-0.0354415846913235	0.658870693450548	0.0251284165537113	0.179446392534291	0.230676113193774	0.814938655327317	0.4517099996132	0.733433793601843	0.800972812029222	0.555175806740538	0.729184354547759	0.379261766207229	0.383278487465657	0.908402434312219	0.0519931291638324	0.756532129604551	0.628370252435814	0.805158741516708	0.905987387148087	0.794612777992293	0.424092080464768	0.708160575171936	1.48185723570579	0.249521052627232	0.590154178090319	0.412119921865834	0.979486539459844	0.826532932993253	0.442868024302671	-0.232187325588427	-0.0178452280542602	0.374213408572254
B0001.3b.2	WBGene00007088	B0001.3	protein-coding	0.507699017278034	0.42958301082978	4.83916300382564	4.94298640553004	5.00369803553327	4.70486553543208	4.70145603276365	4.83248197404426	4.72668197720159	4.7394667335677	4.10229149346415	4.95464318901335	4.75480443532382	4.9323348514765	4.87848654428254	4.82317708504092	4.87763808121038	4.77876441221802	4.74208444628668	4.77440466017494	4.90068974893113	4.93166615322816	5.00688157077373	4.96638364390362	4.73543983933704	4.55646605466458	4.93286342988673	4.92239611487572	4.9363672749239	4.83449674540901	4.80863684056032	5.06089437041182	4.84158241797637	4.97451822315901	4.80433469306932	5.11140038137232	4.99543223269059	4.80865537638694	5.00839503301216	4.83165582223255	4.8466310743093	5.03167045191168	4.89634775641587	4.9213177552317	5.04027121178902	4.70430442159184
B0001.3c.1	WBGene00007088	B0001.3	protein-coding	0.201051956532833	0.23430496986591	2.9455062058408	2.78715783633999	3.01452352990782	2.36525238225685	2.68981363096398	2.67123777371314	2.58953604847929	2.80511987479245	2.05245162080989	2.62838721477386	2.55331867539175	2.88871829130149	2.3229129906345	2.71451977601082	2.31561034425277	2.73779120180433	2.89003319496826	2.49854848053727	2.93489673335752	2.57882536115024	2.79610388969514	2.82089903426838	2.23702293384048	2.76894981733469	2.89038368395456	2.97842326630726	2.70349755818246	2.87821778107983	2.57428319985564	2.85836711712083	2.69834221244227	3.179094646364	2.94604297020782	2.85001723688297	3.06494223792975	2.4997735935844	2.88340662390972	2.87653902051597	2.353166271229	2.84509549536658	2.95913160832656	3.21014134476003	3.08786905124809	2.605829760451
B0001.4a.1	WBGene00007089	B0001.4	protein-coding	0.00388084729589686	0.0805707475372422	3.6703213666384	4.74802810281681	4.19831563675497	3.25131827675041	4.20387512732299	3.75350873720187	2.76098773120457	4.61432879423297	4.50030453550277	4.42888165543068	3.32936396950564	1.69830635526957	2.27763166370738	2.79453244332655	3.64371695031697	3.92217771858637	2.22476130910231	3.37469704570262	4.60494264945462	3.94031887411332	1.096817055758	1.49155048805587	2.60721599577451	4.44896877700976	4.62999815188088	3.61004218721479	3.74004847496934	0.83765327935915	3.49478244864371	2.85972886257479	4.05025653717124	4.56241957243576	3.36895139519296	2.20743840513633	4.76002997222391	3.01677624325334	0.53452201172398	3.2344122317659	2.30549110323563	0.691914297430802	2.87968103538563	3.3533784472475	1.60077507674364	-0.594860477316773
B0001.4a.2	WBGene00007089	B0001.4	protein-coding	0.031647525867521	0	4.07580892442962	2.52725061466622	3.98296174898169	3.67628426352881	2.98985282373269	4.45580514620566	4.04236828787896	3.20833957378532	3.01139137583518	3.1421878865241	3.62821446669502	4.83210813944956	2.96611787143308	4.6829959807705	3.37618863374279	4.15975509020513	4.3963453209944	4.27652537069956	3.28624838703758	2.53884923971799	4.91812320805351	4.94321369609424	4.62785286687371	3.60441804742662	2.75254184500236	3.25380255702788	3.71712815200945	5.0855913361357	2.50038839888741	2.957051317875	3.58387473047914	3.38612777411149	4.16713064550065	3.40226559328674	4.31592222321455	4.77827613213929	4.77598698056824	2.72684429386928	4.09871763515473	4.71643655119552	4.63642824823597	3.75499361648401	4.23125506966086	4.83309089860304
B0001.4c.1	WBGene00007089	B0001.4	protein-coding	0.196023984010378	0.383818875823595	3.8635253013684	4.03142771732094	4.19239649203699	4.09697682533141	4.07731528487548	3.8803495597344	3.705855824166	4.05059250527694	3.35187216965063	3.80285240784452	4.02295757951275	3.96545812343372	4.01037940297519	3.91255360532353	3.90869425194768	3.91565053339407	4.27952930305802	3.94454187475738	4.10227751870157	4.05658707670218	4.11137860198443	3.80237546182949	3.77959212735346	3.62933006102337	4.02898830278795	3.87304436412112	4.10437563563128	4.13737011050504	4.01772565773906	3.91052962893792	3.81122225022979	4.04166670850113	3.68780371973407	3.68658160627683	4.30398408212445	3.73241032289766	3.9879347765015	4.05912535452065	3.84057785127705	4.07802280422777	4.01924469167739	4.0007910053424	4.11934071125794	3.67854839638801
B0001.5.1	WBGene00007090	B0001.5	protein-coding	0.11489881436149	0.135977895939829	2.41370147667371	4.46251330006323	3.59216599903746	2.91416572964404	2.85723646901585	3.54391508905009	3.44136850135596	2.7927934652759	1.40730372286497	3.4789617358367	3.38860564345397	3.93794002798942	3.13738926212154	4.53122593852686	2.91580349071989	3.58630467793361	3.61478085221781	2.91347043846542	3.89082672296893	2.6378926904693	3.5047546440936	4.1593573541978	3.35905459231345	3.7793003990788	3.25658256283945	3.29654714838833	3.10140241320732	3.79204499636076	3.53001921313885	3.779011650724	3.8473814051669	3.55915294203921	3.43892431217538	1.42800412043245	4.18883158754076	3.28788987461415	3.75473340415063	3.79455338635122	2.7845438482332	3.74359585202973	3.15155587932774	3.824819659017	3.82163286921621	3.70869269252904
B0001.5.2	WBGene00007090	B0001.5	protein-coding	0.0374369247732395	0.113878841653388	4.11946782436874	3.77090759867745	4.55651242785709	3.98529750471384	4.15317075606331	4.10108672512492	3.81645870482021	4.18748644462552	3.46964967370631	4.07134213095905	3.91812358068097	3.49701529836505	3.89325914254448	3.06150026453745	4.08321189451929	4.12897383713759	3.906853939672	4.20236119502575	3.91200996994089	4.35412553832813	3.69265025442353	3.30709917093148	4.45368189257715	3.75214181265826	4.18532499281704	4.28193477177769	4.20649182785194	4.17038482920027	3.69761696265305	4.0420153673601	4.07815070880004	4.12712945884801	4.32066202382137	4.72309429216666	4.27185506058384	4.20336805272232	4.35349222823022	3.72844018054273	4.07176795649777	3.77481066625594	4.40060241249462	3.70657556753281	4.034154589817	3.86485477201491
B0001.6.1	WBGene00007091	eri-12	protein-coding	0.101414721482633	0.447716387157427	2.30302477644697	2.97694212908609	2.93998215510552	3.38563467849339	3.0120167021458	2.25776425147168	3.59704766646295	3.07075624239721	4.73342307354006	3.54210477444819	3.60023700113919	3.22575244860988	2.83638268201942	3.38770038343116	3.49715354744593	3.23691008330085	2.81415903059267	3.45237993511691	3.26780031909209	3.42643544042675	3.06266939145461	3.66292447661044	3.67946084339754	3.0295337808826	3.33869979772428	3.24172449667116	3.01916570641201	2.31828594032072	3.59754925201479	3.38302583839159	3.49522576743695	3.24161389114722	2.69576969342488	3.68143992423566	2.97417722548079	3.96595779928272	2.94683162826622	3.26661003689645	3.4483019499053	2.75322103342519	2.83556191523697	3.28745521194732	2.7897557976677	3.48815193301374
B0001.6.2	WBGene00007091	eri-12	protein-coding	0.0990444040246756	0.132830483143223	2.64150056904513	2.69257338040761	2.69522770945214	2.6907072439025	1.99234841011502	2.71085457474087	1.98964822971902	2.23374729703464	2.11655742173644	2.42029747036972	2.73270185424518	2.84387627728824	2.58067637061388	1.98289825155121	2.43602708532466	2.34225429104587	2.57448652592522	2.71704356906359	2.18832497506701	1.09293037058451	1.6337266659934	2.16789960607486	1.3291306884775	2.90308154270004	2.12386399827856	2.35122724828261	2.34388630051416	3.08475672071387	2.13083089060681	1.90097578498519	2.37981857675911	2.55133724633889	3.03161953924511	1.40989949657706	2.463040616487	1.77334278209923	3.01486951824124	1.77225636984545	2.57375007120463	2.58446762306127	2.86570066057331	2.73871533134711	2.72160937744405	2.26513079798268
B0001.7a.1	WBGene00007092	B0001.7	protein-coding	0	0.0179282824614365	2.47663610847381	2.25544189415494	1.68423168531376	0.801192589893028	2.09417367958891	2.82588249492635	0.722742106503766	1.24216277613639	1.1182494199825	2.45836683147212	1.71138259416765	2.86826684868968	1.72680804902211	2.72125843295665	0.761924127010696	1.26733713801734	1.75760147924331	1.54034667976722	2.79872061070333	1.70268414441705	2.72096495864938	2.61919734802902	0.572238655303194	2.72219784022271	2.54217865068553	0.186321587072933	2.01512563994803	1.82385052578023	1.19319884789065	1.83033638924017	0.767459887815966	2.20087452760517	1.50565125170889	0.15628682714693	0.757927987397865	1.32010139687803	2.04428834244325	1.61474296200985	1.97689718547861	2.9246172545878	2.5793948366686	1.50356432841825	1.92042066646568	1.14895456108619
B0001.7a.2	WBGene00007092	B0001.7	protein-coding	0.0604722131182691	0	3.24291301450134	3.6565970953384	3.92455953339154	3.46630116637746	3.32145134817617	2.84118620416784	3.28529913651023	3.64098475171787	3.49151944287337	2.8317548547235	2.87083811382255	1.97778029954044	2.96501736310241	3.19783273430004	3.32343784102713	2.93097370971188	2.6786609324851	3.23319424585815	3.32806509242521	3.49607088353212	2.74181806067131	2.80190435626721	3.49438605006089	2.18916590084897	3.24176430808824	3.94493667940217	3.35318535150641	3.53667867578644	3.22124501980403	3.73347523096975	3.56469151622888	3.28764745153155	3.54763596128813	3.79015985299128	3.70895621663474	2.76410577320262	3.65765026161076	2.97579037968345	3.25944822019987	3.00398620556673	3.17825176095088	3.71748853508654	3.50134217292611	3.66232492827772
B0001.7b.2	WBGene00007092	B0001.7	protein-coding	0.0150545504562911	0.517411333353211	4.24456634872783	4.21514700257458	4.42596478815482	3.96267739573493	4.32323345092253	4.4347544594289	4.01341356479725	4.37837729471997	3.51041731373821	4.10207137006159	3.90675322685049	4.01734212886384	4.20169060271062	4.014850485198	4.05372954028862	3.87129147200899	4.31418964784978	3.99727759634402	4.34235507618717	4.07018710880201	4.46067589405949	4.11566660617278	4.23444798750201	3.92637143610794	4.16219032495049	2.17608465611686	4.35528650837602	4.32037196829895	4.07557615612505	4.23870791039766	3.91737990241046	4.52782130648887	4.19081208179826	4.13746085407516	3.97765118438746	3.72362263084334	4.21996238473451	4.15063125697891	3.38534621408746	4.33972249268512	4.43513789941008	4.26529855994854	4.40814469421077	4.11660832107945
B0001.8a.1	WBGene00007093	B0001.8	protein-coding	0.0688852585856476	0.0933392283476411	-0.671520472989342	0.276064998037235	-0.945579548163868	0.273807204198615	-0.31059109833652	-0.215434974402512	-0.155342444187884	-0.685440643855879	-0.176197903459476	-1	-0.460101556399165	0.385386071126481	-0.266077196968595	0.0632048999325927	-0.14609732010318	-1	-0.776944127849768	-0.465062582662987	-0.705893416663194	-0.429534706416593	0.185104253433822	-0.320216266774739	-1	-0.464159940321274	0.894227096006687	-0.488794079252605	-1	-0.5430994142828	-0.0252754583119506	-1	-0.767124408062937	-0.706490825177658	-0.0739101293157445	-0.608475033112717	-0.612805337162116	0.1626768798533	0.164853093279625	-0.253982418924373	-0.571535417298861	-0.36800799577113	-0.337720429812859	-0.621679640715594	-0.431376797715173	-0.543812102576491
B0001.8a.2	WBGene00007093	B0001.8	protein-coding	0.104916339031007	0.396823808663886	4.41224522418316	4.21129939011848	4.43698015227982	4.28976197391957	4.34560893894147	4.35378310070852	4.17346534267757	4.43116305342737	3.61140804935392	4.37828254271578	4.17943535556084	4.15198985742235	4.30795730294856	4.05622081530219	4.13356917958755	4.28826198152355	4.36576595328972	4.22910114749357	4.44214015328464	4.37281055353811	4.53331705458435	4.36794975391524	4.06318710375319	4.22561735622543	4.15225260929252	4.37346311067024	4.35734036918817	4.51169088629623	4.16814367867273	4.36429426622545	4.18226634919888	4.48540660489288	4.28961084664615	4.46816353428979	4.4033548972863	4.12833819786776	4.60792313596206	4.44042635468231	4.07793368189396	4.18661977653639	4.41132108901243	4.29511695069839	4.44989771148301	4.37780687374919
B0001.8b.1	WBGene00007093	B0001.8	protein-coding	0.122838361166048	0.348775638739238	3.67188645392845	2.74604794759825	3.27802773168091	2.64351428614525	3.17229115218895	3.44627216997662	3.06937766918731	3.33074433032324	1.68366024538581	2.82886662589168	2.55527586129608	3.1796152865482	3.04521594334706	3.08989757204718	2.6961511650832	3.05441589578511	3.37560896882054	3.36381699240564	3.38954557477801	2.83320480366114	3.42974073488404	2.47034205413143	2.9179574612978	2.42853049626536	2.94978445033557	2.86706243564875	3.52569974307116	3.05022771982509	3.12284760136888	3.21622180413814	3.12058778472164	3.28229364283701	3.18199197432308	3.38834173570158	2.98492444307391	2.82976021677229	3.27842372599632	2.96864286552195	2.88193436943698	3.81496621714845	3.18543740787988	3.22242865474918	3.18728203340809	2.65335453514665
B0001.8d.2	WBGene00007093	B0001.8	protein-coding	0.210941424387761	0.00983926408835344	-0.452620959670695	0.637831928200207	0.822388415863767	0.542520018975307	0.634908585952383	1.33797187912117	0.394731709132913	0.674408823021529	-0.481267016379223	0.982104786862926	0.611588197890318	0.798240832919777	0.7444568252239	0.701225396338578	0.900024410955676	0.810931217851575	0.374054300527051	0.684642132815036	0.675303626085392	0.91635989841424	0.756697956710045	0.689493979308056	0.634167340934258	0.767376181501435	0.57664162804618	0.873862094319292	0.371169897480286	0.935822351546594	0.708686903159195	0.466369535328847	0.218710377835357	0.959548806309624	0.908455121238396	0.578818086945365	0.154599085374085	0.460164072910608	0.160497120896518	0.0545186070134004	0.329802058350744	0.663132163559919	0.494591662436401	0.870810087768117	0.971607092704895	0.234558732997519
B0019.1.1	WBGene00000138	amx-2	protein-coding	0.0155947264708967	0.678367600313958	2.03573870651222	NA	2.19627294291353	3.42625795165985	2.17677383094453	2.05777470212532	3.34916104495284	2.01791691128317	NA	3.15955855819864	3.82027613755082	2.73126180741591	2.21835192749141	2.58068288843746	3.00233520484307	NA	1.8126526024539	2.93994986837191	NA	NA	2.26047404274642	NA	3.54945491860163	3.45686996542242	3.54651001841851	NA	2.05600824008781	NA	3.32687878506785	2.39041836582371	3.28578540044969	2.3606746670013	2.34592955760524	2.70698788272539	2.8560841804363	NA	2.45449197878689	2.75941810038444	3.77734032309295	2.12299799709668	NA	2.38751295176451	NA	2.91546178902499
B0019.2.1	WBGene00007094	B0019.2	protein-coding	0	0.0385867566470225	-0.0979239461256149	-0.803686821394648	-0.0317995598622399	0.624139728423346	-0.960519454475124	-0.95143560628393	-0.615187060006223	-0.458037044936591	-0.969043176671839	-0.559966312331973	-0.0333232260559281	1.08451338562486	-0.753517212998218	0.829801921269373	-0.996749088403918	0.435869053588544	2.2545813444734	1.34473781148239	0.0479344643537836	4.27403169150678	0.567002738836142	-0.999969187224427	0.355049877000872	0.889801964756728	-0.995325334648454	-0.0964186615469483	0.893334017492838	0.724233158696627	1.39473953215245	0.703489609343412	-0.277634819183667	0.197876955718695	-0.486487617139538	-0.979530757351689	-0.0312128235900235	-0.987018501701048	0.155680691702887	0.226224664753268	0.536155352154892	1.20844455920026	-0.0991898032105096	1.91428669670363	-0.194352419452096	-0.146837512040132
B0019.2.2	WBGene00007094	B0019.2	protein-coding	0.07846494607642	0	4.18446291345625	4.29810129258727	4.44421578701674	3.97104312261527	4.31333503364724	4.29855602260575	4.13289732184091	4.44027529384728	4.21779250674869	4.06570713399177	3.99136213856159	3.78067762988643	4.13602323215264	3.95559657163633	4.17507581752066	3.74974629463541	3.40480856240733	4.00516697052186	4.28370715154166	-0.455102083869646	4.21362185855381	4.06331380423616	3.99169338230201	3.79018739464689	4.13554260682715	4.18040829593429	3.85030040022302	4.30484815363866	3.54656192697799	3.89970721977776	4.0882554047467	4.08692034770501	4.34405313033109	4.20370501622881	3.90584733023391	4.19908475618758	4.26128083601509	3.98840699930831	3.34093752773862	3.95512562147263	4.42652924950444	2.63013504007813	4.29214981367665	4.18750583124637
B0024.1.1	WBGene00000722	col-149	protein-coding	0	0.760306384570266	3.59695328392662	3.47830729805534	1.44484113464767	5.76366460172594	4.30192543164832	2.23130342475354	6.16426507162292	0.980556557920442	6.0322564799157	6.38903861603263	6.61591871538053	4.51573962134068	2.40728355915998	3.90897936644407	5.85199989873929	5.7949240293241	2.2387649745152	3.44049321268389	1.04665363409463	3.05972720214055	2.70405829348315	3.53892575001447	5.7969316118402	5.76666803418253	4.50557127166853	4.72210518838094	1.16057652592197	1.45763133220544	5.48229605816661	3.59257065168485	5.50685162452559	3.27129040864805	3.04000403038049	2.90613732517897	4.78687062349489	5.68630112361709	2.51108758484667	5.5520702282848	6.98410005108802	1.89207572048557	1.81795110046803	2.58887841460139	2.05986620072627	3.4816156706621
B0024.1.2	WBGene00000722	col-149	protein-coding	0	0.751698531941565	3.28419309392946	1.9375898786207	1.63144905234991	5.73202907402644	4.44518327102302	1.70824425309766	5.99242670389739	2.43107738958283	6.16847391618159	6.48648784519016	6.80306661091901	2.91362418061202	1.51754031442993	3.50148646397362	5.93429545211604	5.94693412299312	2.01256651829301	3.71834765398128	2.07745222296327	3.08757668345883	2.45267986876092	3.25174897887039	6.73483411932658	5.41953117102052	4.63508410777789	4.60548030370621	2.55310963227336	1.24132251108109	5.86042352940146	3.54399091123076	5.57617100737896	3.86416600609504	2.76933719685298	3.44535378498816	5.08114047021622	5.14940662752979	2.92751324523019	5.66853116819872	6.77580377916066	2.37689020906606	1.48016243283451	2.71207379929766	1.17223682318599	3.11724913830805
B0024.10.1	WBGene00007100	asps-1	protein-coding	0.00386182388580749	0	4.24588451537848	3.22632244712487	4.51817872813756	3.75057991747118	4.47038960457364	4.36388967989505	3.94916980327236	4.57731967397103	3.69068568354243	4.38582479648339	3.88490555605367	3.63525330705114	4.21299956902493	4.19071982632591	4.41756480826001	4.19346392902602	4.65760280866575	4.28422988320848	4.31380799941471	4.54273024756657	4.07209135254722	3.5602889199212	3.55565677454028	4.28779422182153	3.79261957881246	3.68141076378533	4.34992417027324	4.7076655066001	4.12732407029658	4.40809514410272	4.0705318077607	4.08394126882222	4.59906411417674	4.26648031688707	4.488688680877	4.11147038099642	4.31024823371655	3.75260563097151	3.9484278073815	4.87155443409856	4.19969392433908	4.46914074889624	4.0862494456534	4.37240911467338
B0024.10.2	WBGene00007100	asps-1	protein-coding	0.0754366054721115	0	4.56866165175975	4.77501822613192	4.30087702575031	4.18575840655522	4.46293945420379	4.22488705773702	4.2223245446916	4.03965847883235	3.85120634317792	3.92342051551939	4.17986061560727	4.13039630332309	4.3017885889456	3.51033442775525	3.86031635106282	4.28364008703952	4.2083655439024	4.20958623693772	4.30333119186088	3.94468269697496	4.11698486619332	4.21701050282439	4.26247598562833	3.60064001592543	4.0778386292558	4.54122655275295	4.07437558929979	4.05088644020062	4.0491958433224	3.86155085411246	4.00945903652168	4.36926979493146	3.75854024215845	3.98910589028161	3.85846885504798	3.46801417487508	4.46508419170158	4.08380666793844	3.7359590825305	3.66548478988394	4.36995350538803	3.62448456447127	4.51567186803458	4.04407678499933
B0024.11.2	WBGene00007101	B0024.11	protein-coding	0.0502222822323945	0.0428664991838156	5.59761092171905	5.21740695193075	5.49437495759432	5.52620034797612	5.7071660778173	5.40051673472152	5.60103553492172	5.58278965543995	5.37984501626299	5.57507653778204	5.54629306170449	5.01611951100199	5.50241551124648	5.49262112331433	5.62184364584451	5.54572605226151	5.02253359577749	5.44497139096958	5.49818568117287	5.12629170156781	5.39011136477911	5.43164933250749	5.26603631787887	5.43672411234302	5.44342552976922	5.46014351130859	5.43130623964277	5.37729111442189	5.43242390777695	5.46075003454125	5.38506447447533	5.48614948320504	5.54874871333165	5.34070594446667	5.32878329663548	5.30309944320133	5.42461234516276	5.59887248574933	5.50559188826729	5.47830896387478	5.41572750767556	5.32497286861934	5.47690919595792	5.43166298084924
B0024.12.1	WBGene00001646	gna-1	protein-coding	0.103438123083584	0.308133654923315	3.41741815583999	3.53709933504948	3.2113835298039	3.26687460088035	3.10594263362719	3.21369602265582	3.27986932522446	3.38748843463762	3.63262935220392	2.9651229771481	3.09607167666096	3.7107991387543	3.14777630210203	3.34940301626628	2.94967511074312	3.1016424439246	3.27705588706888	3.09976702565398	3.41250528779759	3.56293286729861	2.73606161459217	3.54107950399122	2.86985842555199	3.58753161026327	3.28899409838	3.0076960321093	3.16620921451289	2.36447510369133	2.72038693976031	2.91862987176081	3.09449930609329	2.863030688873	3.1137207026052	3.60410611803682	3.46017869937079	3.34683787451022	2.24691147070798	3.11576966655331	3.72045050287161	3.12700127182503	3.49575935071552	3.27475176429014	3.25417424247971	3.62086792302813
B0024.13.1	WBGene00007102	B0024.13	protein-coding	0	0.425904832628775	5.06540928361863	4.94458035762049	5.08095475444443	5.0885575467633	5.11241928915421	5.26736718349023	5.01047158081618	5.22831815351191	5.35595324931478	5.00709513815768	5.02281084468036	5.16747939357114	5.01644640178244	5.00136584373207	4.91935756438143	4.93295702697619	5.31768758018357	4.99291540136134	5.01988609979251	5.01539870146635	5.36518758386446	4.96967443093755	4.74495769744478	4.96673377884128	5.02625436613941	5.05187414302445	5.19023064516416	5.22830852618953	5.06573525234402	5.12619439864806	5.00834084334832	5.04341794620334	5.17861831385672	5.16326916358519	4.97621154315935	4.8582039892698	5.1133889480608	5.11269107515242	5.04069402369789	5.09035778112894	5.17228642350535	4.88936660331311	5.13882456737402	5.11295237948122
B0024.14a.1	WBGene00007103	crm-1	protein-coding	0	0.0743256583077563	0.155164953580788	0.0592309441211503	0.830503050025449	0.629529906205088	0.0822743397324323	-0.0643391694492965	-0.0429543204391247	0.280282446987818	0.239855809161996	-0.594894174834038	0.980871850329397	1.05316633615682	0.0685081058365004	0.324626603681629	1.76115155751591	0.0104539850184383	-0.188040130382611	0.928983980278068	0.283953308612987	0.65901028052308	-0.0579744579632442	0.729638290396008	0.937103767087329	0.198174612865642	0.458054797060418	-0.0425586540559177	0.717081811730347	0.128846243243777	1.19585825081266	-0.279143824959229	0.912467347174511	0.518718121401362	0.586779138416908	0.214152978584309	0.273401837106233	0.520786033248556	-0.0616093265696378	0.533687710740848	-0.278396470993319	0.200445175176506	0.17363265648866	0.381696616582531	-0.775793512420612	0.341715439679412
B0024.14b.1	WBGene00007103	crm-1	protein-coding	0.0516314142134372	0.57513377905912	1.30342726129802	2.11741131598329	1.66662039188017	2.34228956807344	1.58954872858138	1.71867479790046	2.57846387573247	1.68046449637251	3.16739344366199	2.27236479967807	2.75271922317051	2.3151023378017	1.87278126297431	2.25376084877369	3.54991671618935	2.4373434094354	1.16780864573129	2.11080307961799	2.13969760635572	1.66347615768868	1.6820039963182	1.62930643977045	2.36538881876867	2.67292053593639	2.70925402889277	2.0071990074873	1.61572651367782	1.87656568651905	2.01821609816062	2.12445095093917	2.42981047680774	1.75227492546231	1.80841148904025	2.3916793731738	2.34889931142173	2.90655861397424	2.02796001511376	1.78403515032019	2.72597573149775	1.39537658694933	1.81281569320742	1.92739129166018	1.31269356178125	2.31198062781433
B0024.15.1	WBGene00007104	B0024.15	protein-coding	0.00813245198008144	0.220630495341404	-0.856582932220973	-0.744471194452136	-0.939975801729444	-0.314470088610043	-0.883714965292448	-0.790941374451644	-0.503914661535854	-0.91465855903834	-0.0969868720516415	-0.72359151004477	-0.250803025891587	-0.137607115129676	-0.682267277509037	-0.426419400979681	-0.545258044099651	-0.556539766047821	-0.757511496660946	-0.517855942521195	-0.832940967709164	-0.839579415318934	-0.837202901708009	-0.155440477127391	-0.541602343359128	-0.413663880996374	-0.389882529318948	-0.700715503902196	-1	-0.831179143844344	-0.309813190434608	-0.770370617761791	-0.594894397083332	-0.744570233922885	-0.754872031255039	-0.626894905786179	-0.447150646648414	-0.382920913739672	-0.867666451270314	-0.870140558496629	-0.330649306477207	-0.853623271775709	-0.721640439925126	-0.880207948878883	-0.875654769481566	-0.659471023774118
B0024.2.1	WBGene00000723	col-150	protein-coding	0.0434208527473189	0.787960477805187	1.77543180214907	2.26610212026889	1.13967163067708	4.23842536528834	2.36411399424514	1.49767312867252	4.42009041916363	1.69550518718738	4.26947549069489	4.16147020804973	5.70475924199763	3.28208741468285	1.60208794283761	3.41912490155797	3.55293909900095	4.57263177419081	0.980257467427572	3.33392935204601	1.80994334874061	2.89845874392611	1.88117621873675	3.46349819398304	4.29237334518563	4.96940180600186	4.72378412886671	3.26498539151312	1.49001224308253	1.90708325041141	4.52141959818403	2.61132727017811	4.72250424030966	2.16568805690191	2.37179232653707	2.78215453511186	3.79382698830103	4.86940418506534	1.84203628758102	3.1907766533586	5.9341768987509	1.24514497235198	1.24815685789855	1.752367895346	1.51101309932177	2.67550414495044
B0024.3.1	WBGene00007096	B0024.3	protein-coding	0.0693329938805187	0.400988319680071	0.238883914735341	0.557896476186614	-0.221434377418617	0.573553104426726	-0.411637852020766	0.185834787530768	0.375455614219243	-0.195082938554832	0.865128937040989	0.114354585628024	0.583748310259672	0.802888554499621	0.34456039898487	0.660373712317389	0.268748581355612	0.412543792196065	0.188854144840616	0.238380017804994	0.682987455750457	0.577419764022819	0.146318104167464	1.36283226629942	0.410748759150105	0.701315003948092	-0.326765200353591	0.351105283584825	0.0282776497275386	0.147134381129377	0.851501865676257	0.128873420762527	0.599264818276105	0.307639919368074	0.415133569752217	-0.0296135062871414	0.399839313232544	0.746716723497772	0.419597133282555	0.251036774422995	0.76816001287185	0.46405300414453	0.090377200132399	-0.118805818131045	0.147058567027278	0.535140593877587
B0024.4.1	WBGene00007097	B0024.4	protein-coding	0.129515273054844	0.611776591026091	-0.472628248005917	0.613999427309469	0.512489638213112	0.779366626744852	0.534058985336049	2.32478856559582	1.34335554228761	1.43082236598339	2.70425051540996	1.77639039020589	3.88504822317253	1.36480483586453	1.95313591557547	1.15063332296119	1.54757244797311	2.48285245174011	0.384008465116402	3.64681647765826	0.277414700913314	0.901489815267072	0.731813398332132	0.14822497397835	2.0006363923514	0.870901397255164	3.62144189655909	1.77819986755037	1.38130212443522	1.98510825193182	2.04921367004713	0.877334001120999	2.23298971811212	-0.277796873728293	1.78607617715158	2.67595630886782	2.52880065719362	4.19814174827475	1.50801946407845	1.59226836130692	3.0788639292061	0.742184194640671	1.44428930149102	-0.144927717502861	0.011899891372433	0.533573279939289
B0024.8a.1	WBGene00000491	che-12	protein-coding	0.0220744482063259	0.391575073456241	-0.907683092395377	-0.83874238543697	-0.898420754456216	-0.422592117334929	-0.829890847754507	-0.876233363868409	-0.66475996791165	-0.746840706651651	-0.119046197830654	-0.639822424346412	-0.540289780224265	-0.637527837078936	-0.862923847053901	-0.785133660184525	-0.596012171853385	-0.522370642554423	-0.881231182728899	-0.598402112775487	-0.775272453735847	-0.914894196401621	-0.818665714585727	-0.524937247783094	-0.665335766339997	-0.354763431443139	-0.252695491721827	-0.644156565888811	-0.713667007565391	-0.90283253809058	-0.500966887205658	-0.827517479399682	-0.540179781506743	-0.779228367186743	-0.816896829396274	-0.487798599306951	-0.818874797694903	-0.226246604781763	-0.747519763957648	-0.750144467821079	-0.176248625301666	-0.881198427307862	-0.86951988620093	-0.887162176484057	-0.95916507666176	-0.5011590639082
B0024.9a.1	WBGene00007099	trx-2	protein-coding	0.0431728660365893	0.19517254170766	6.19106334495189	5.6982026389323	6.30261526267974	6.29902924473749	6.13886431547521	6.41287614845422	6.23250516550168	6.38865960418071	6.42627771472599	6.0698766577425	6.25124533817019	6.07920002716488	6.1523200184661	6.12178300185739	6.18560216317593	6.53397284928025	6.19805006505835	6.52970062891787	6.11905766262509	6.49959346260589	6.2844474462915	6.56028304758614	6.09119596083892	6.44406805420942	6.34258187383599	5.94891023353048	6.28049415077907	6.36063610563881	6.51004835463377	6.30526528714086	6.48294686375882	6.09071823379847	6.1883279733744	6.35715915338404	6.54098534321846	6.92569595219384	6.47206666754253	6.27715892709462	6.53886189235224	6.18839077186932	6.17825246711918	6.20284105048251	6.20529726402623	6.29023135575473
B0024.9a.2	WBGene00007099	trx-2	protein-coding	0	0.0949804085529324	4.4572048123219	5.23185356617574	3.90562825920452	4.28606837255052	4.51222935835285	4.65788887061526	4.959217923073	4.48230295638424	4.24526824099326	4.60686128672365	4.88873539394455	4.97376757528978	4.76074562181953	4.88072136873123	4.40352673779638	4.44383472987878	4.14690912620507	3.73311439435082	4.43534942280927	4.30783104863459	4.33733350301763	5.19534371734759	3.15735908871263	4.640432771073	4.28880040834836	4.32894118870967	3.66454772653318	3.95470865145018	4.53895810807371	4.26297680321337	4.4513470192496	4.01610592775348	4.28432068361034	3.75821919027297	4.18599688092314	4.83281757794024	4.05659276580815	4.27024196337528	5.19048595276144	4.00650543201042	3.92290409162166	4.13896586621628	4.05287314972885	4.86498475060945
B0025.1a.1	WBGene00006932	vps-34	protein-coding	0.0305150215868271	0.218311473183958	-0.0523361356788836	-0.806956316600867	-0.0417806748163967	0.616524833107459	1.18951166689358	-0.358703849381359	-0.0857583914711338	0.231293668617877	0.534679477455498	0.973801264524944	-0.803318019898428	-0.678833961508799	-0.538117332137338	-0.9937733097709	-0.83434586393117	1.38668569015255	1.54251693559598	2.06033693624678	-0.109587972383924	0.478997412324508	-0.842520096851755	-0.958170790882951	-0.854750691063182	0.579807055775545	3.15966185637574	0.178471621598514	1.27463433151934	-0.0408565326428769	-0.851006548270165	0.0629013314695819	0.120633714680804	-0.096303782616609	-0.0799367500597247	-0.985437521536779	0.573743468875473	0.155865686317853	0.478160704740144	1.05140819159326	-0.62389900356049	0.880818677305857	0.171971850014357	2.09627305586455	-0.1837737711455	-0.77822109967331
B0025.1a.2	WBGene00006932	vps-34	protein-coding	0	0.244905065009801	3.25150745858643	3.79576111394397	3.83125753889881	3.58091740433687	2.9217677819292	3.99468419287515	3.61581611880779	3.73048261853652	3.63975973510187	2.95831589145581	4.01285989762995	4.04864034076288	3.95907281113763	3.9659397476564	3.82434926933958	2.79857507184252	2.89332330173724	3.29220575141114	4.04824400680184	3.52166142235259	3.88202958475676	4.00169141778042	3.21693326438543	3.6336138629566	1.20718843847092	2.65023512290855	2.94243785647376	3.8408905426212	3.71203464844698	3.41281503474509	3.5525958298476	3.69599825980008	3.81110527442948	3.9790714490423	2.74074375151398	3.82494103931104	3.35404379816283	3.68641110711251	3.93449861908835	3.04716395515679	3.86044632639167	2.13642839785412	3.82601571949384	3.91189777069555
B0025.1b.1	WBGene00006932	vps-34	protein-coding	0	0.0439249976534314	1.64549863535237	1.80960768085011	1.74824752689088	1.32365864855531	1.8751547422716	1.13402416610027	1.23350044928034	1.70512405089555	1.83063118520044	1.59662596327154	1.2025707661307	1.0946767164394	1.08035585949208	1.14695919592813	1.16362675869714	1.29143118251881	0.12586573249447	1.44108677397055	1.35156806795866	1.61783741463959	1.50861448668279	0.761511570015398	1.45899744425216	1.27384451495422	1.43707741587197	0.885164921644551	0.847901745754075	1.67553127538722	1.43398863683744	1.67312681661936	1.3935785932489	1.65784221161639	1.27152173151581	1.12577809547474	1.30366032209684	1.56396777928278	1.39503068478942	1.06179839292591	1.46288791345	1.09795667456722	1.5840048561454	1.57442970040345	1.30825485147391	1.53147611991325
B0025.1c.1	WBGene00006932	vps-34	protein-coding	0.002750114527582	0.0870676038262831	0.382155870061145	-0.994778136859073	-0.935959992774597	-0.931245453013767	0.27108627321664	-0.981416444213117	-0.0506656448015336	-0.999986084589402	-0.0844386055043185	-0.918566958526013	-0.973667788587348	-0.999994568027872	-0.99993646000574	-0.999999986515637	-0.243924095366497	-0.446250832841917	-0.694190542295058	0.567181749798907	-0.812772272703559	-0.989211353436367	-0.297123504785564	-0.999999997938328	1.78702232218214	0.325667646228242	2.15097611611058	0.147643332100931	-0.485767531132059	-0.967296275272054	-0.679163347193026	0.514408829835459	-0.55893997601358	-0.97296642762887	-0.820229717488461	-0.98597116666917	-0.299406203690949	0.396650792469787	0.444619738794719	-0.79711110124985	-0.999994051529136	-0.98728503018017	-0.999987008111218	-0.386105345324081	-0.998000315216903	-0.175756534657289
B0025.2.1	WBGene00000814	csn-2	protein-coding	0.00679130847759196	0.277512534621243	5.82825668470566	5.59074078617133	5.92800246106893	5.72199964814491	5.89597391853707	6.16347347417214	5.70719241110596	5.79086408639098	5.49282017604739	5.68760994050168	5.73540375927564	5.76871382291598	5.97327055849277	5.75856555045099	5.72777489429538	5.84360587120139	6.02055804579256	5.58286020926581	5.82936106957019	5.80501693897802	5.86738505656066	5.77925342044509	5.39939748846676	5.78447933048563	5.67379428176585	5.72576159013595	5.75175310515434	6.01129502348669	5.78945524716875	5.737945277958	5.78627881750057	5.83555334300229	5.84419105045464	5.80190166409237	5.85860684356723	5.68142816170596	5.82532538157342	5.78322674160952	5.75868924829826	5.85307753164286	5.78136989274844	5.6097622682824	5.80708968798924	5.73749218138622
B0025.4.1	WBGene00015001	B0025.4	protein-coding	0.030227969464277	0.261674791878653	5.84717180096246	5.8091441694124	5.82217890567641	5.73233369132601	5.85280070563494	6.11915305717984	5.7536121692728	5.81224236417161	5.19548498708476	5.59489066781051	5.54142961855948	5.92562204680329	6.02102002898716	5.82581930059174	5.71568538372176	5.66120502441706	5.95794960249072	5.63531448587881	5.82655209351493	5.80324805562203	6.05260063170142	5.89900642465248	5.38739900723166	5.62728728171634	5.58439372958617	5.78976565961041	5.84846028297117	5.9397441291173	5.6798686997972	5.76908809261856	5.79620496491212	5.78356051194086	5.70935221155765	5.62781703122661	5.8695758680795	5.6063467763491	5.64983601074292	5.7114886041029	5.93089923265017	5.85373458830449	5.81308955764877	5.7317657776839	5.89241256333935	5.80120132684281
B0025.5.1	WBGene00194700	B0025.5	protein-coding	0.0645617611333455	0.797004155420411	4.07639731677469	3.98479799335054	2.56633370590595	6.20068066678697	4.79296552870527	1.53596485085189	5.74989606025318	3.82648370103851	6.25534964723261	5.628528588826	6.19548905375033	5.33954240371632	3.57581429602257	4.87657979800391	5.68940040053235	6.01162723906009	1.76290004664713	4.53717911466274	2.82208584016662	4.32411722999513	2.23452197837431	4.74230597627403	3.98082521658872	6.26083857745234	5.8397980615638	3.78585762708099	0.996105501954681	1.46051356250415	4.95098444631413	4.06747624130568	4.62541950395148	2.82278595614613	2.83578214825932	3.44888328286359	4.47591691765337	5.4091127872064	3.77755490771037	5.37842429732182	6.47575846442607	3.03260331668741	2.47004816500417	3.55778753787507	0.743128671957941	4.03275258711644
B0034.1.1	WBGene00015002	B0034.1	protein-coding	0.0346084335705149	0.712198309232746	1.3997739466379	2.05694321510614	1.41060922357337	2.35210156177003	1.4750075006501	1.22831386401141	2.77531928168166	1.34372917838392	2.86018167928695	2.28817303726889	3.2731181925296	2.51120743281193	1.50851304561828	2.15146453825454	2.11563226153067	2.79981508157517	1.12124505544696	1.84034182666421	2.09749957677099	2.33759457579259	1.6418981437472	2.51609204830652	2.74195601361234	2.88452958463177	2.80148819689952	1.84241694205471	1.10506460673028	0.90752568086822	2.67976832836896	0.873597248527685	2.81738153302	1.41337754494085	1.35720496038752	1.65947270789616	1.79754382686462	2.99508905077366	1.64106844685886	1.86814989551046	3.33887177906137	1.36134804899784	2.04192744243541	1.56776060399711	1.51422925881887	2.28084617696225
B0034.3a.1	WBGene00000403	casy-1	protein-coding	0	0	-0.992763132865157	-0.675173778218603	0.229695468534066	-0.90797739821264	-0.641268292607426	-0.753207293114424	-0.998380837368692	-0.986630220710431	-0.20449814364133	-0.337638637273814	-0.48228395585785	-0.542844991926786	0.905958280377017	0.369761990961325	-0.966458954064714	-0.85388865726247	-0.58139572796088	-0.99527491118318	-0.998077077079429	0.204670493386075	-0.383711422825785	-0.493334532227313	-0.503472465156753	-0.889298354738446	-0.972231776248934	-0.0783407223326485	-0.961453017417695	-0.567013104118146	-0.177757727941621	-0.960615285536063	-0.570588144741754	-0.987891626500716	-0.985646796257466	-0.986339783650349	-0.692095686035242	-0.859790666933468	-0.990744001642225	0.261564747151689	-0.305517049840724	-0.991979431736833	-0.328954136645513	-0.0964667270189525	-0.0845667457575188	-0.275587440557446
B0034.3a.2	WBGene00000403	casy-1	protein-coding	0.0390583800224717	0.141093526999309	2.61239383792157	2.96210857828489	2.3068030962886	3.36535033402923	2.75354085197853	2.37893269711673	3.48950646718396	2.71189076474872	3.80536764155804	3.1067340329565	3.44619188404372	3.1142165055114	1.72123375785531	3.04344894699977	3.21744824569613	3.08119909277158	2.41652359542137	3.4796548772139	2.6863839445192	2.74212647885653	2.37230145737595	2.9149235616675	3.71262769229937	3.48596247895161	3.6880578228667	2.88821552232283	2.95807857655534	2.40725905832541	3.11965022861086	3.12712465945791	3.29896549972072	2.97765464527526	3.0998541205045	3.0269134169983	3.08128681673879	3.76508286283234	3.1925881972817	1.99223973091928	3.27528327562682	2.54856052822712	2.55107981628623	3.01689837429603	2.19632945207886	3.02621386699842
B0034.3b.1	WBGene00000403	casy-1	protein-coding	0.141331362394682	0.284212970694877	-0.00307843711724895	0.430017231053373	0.0685774904670126	1.61794651273719	-0.570882951776819	1.0937678039798	1.70941844911284	0.952857753575704	1.97366405321007	1.09509574046672	1.10452271282513	1.8210995863481	0.635528983146956	2.16749728681581	1.28886072953508	1.17882122210984	0.71623433357857	0.564261311884437	0.341872538529625	0.782370488714723	1.28072728326227	1.76693327272931	0.512952895377059	1.52424951703498	1.63604809050225	0.948349876377551	0.687344749075602	0.44470247950324	1.13340033282108	0.735342609415088	1.48951365297435	0.461044662937695	0.139199425191598	0.551189533585778	1.63393896927695	2.23384049049469	0.138056184324989	0.110904387301887	1.69399977276866	-0.00932741506652019	0.788698548696553	0.849080170671375	0.0180571720359704	1.27850006430264
B0034.3c.1	WBGene00000403	casy-1	protein-coding	0.0464787521085233	0.344855213234639	2.84319424798919	3.09766147996875	2.90497505884421	3.36208629838229	3.50704373063118	3.04211837388141	3.9479809007632	3.17466303279401	4.39534088819964	3.90476636697222	3.80687182903875	3.50836995702342	2.93865457343524	2.84272235982293	3.31257512727744	3.76956861868903	2.86431863906435	4.27054985459639	3.23533373002182	3.61555282560914	2.70168321884503	3.04415227652758	4.43116413540541	3.85313801149699	4.14792903654075	3.67199796658309	3.68663781643032	2.87115195515579	3.92417545656475	3.7450935582819	4.16973064273046	3.47775435917603	3.77209303374798	3.41157689118543	4.02926660074512	4.50498992459248	3.58945854107389	3.36694722476754	3.83857267791959	2.9731050899135	3.05186141181114	3.54572681017738	2.9967470264893	3.2872583697052
B0034.4.1	WBGene00015004	B0034.4	protein-coding	0.212481850577554	0.736185072956288	-0.588448619101476	-0.340907961198686	-0.705563064141121	0.512184924426536	-0.460954912550406	-0.685636411676228	0.424111961894409	-0.572821690009504	0.252907804426805	0.108105035457636	0.635866694744333	-0.361855441316561	-0.609956825736935	0.0780034753758514	0.178806658923132	-0.528098082398007	-0.733660148473391	-0.0839192859530137	-0.785386955905565	-0.258150362800155	-0.623523007798777	-0.31115818909761	-0.139496236083718	0.424355774520574	0.632260216958731	-0.241510951420505	-0.704785062176899	-0.892008531352857	-0.0660384427794189	-0.533793257668305	-0.50956452528164	-0.727414057653079	-0.686543749187928	-0.521593220012793	-0.265865494864327	0.272796157278367	-0.573186871194068	-0.128968111846111	0.613336568486301	-0.835640356921648	-0.42723672373616	-0.643346615062583	-0.677286634025164	-0.282204382320295
B0034.5.1	WBGene00015005	B0034.5	protein-coding	0.0526917526861219	0.39489850030676	-0.333968390406764	-0.204196064379647	-0.168976379470109	0.635941399092695	-0.535461592525798	-0.0334571391939823	0.643886801188225	0.0477581331901768	0.481046962811535	-0.184591087573862	0.443747607577	0.0991997860126756	-0.399042013683803	0.303319901379232	-0.0698782719362482	0.112887465384892	-0.551541619005717	-0.101334094613481	-0.407074445002569	-0.18341548043214	-0.199288446391789	0.441603760316202	-0.20700108182114	0.515388193660212	0.653961750826391	0.034533281915816	-0.559659898606991	-0.151448306954922	-0.0349765084797333	0.0575514183963633	0.317059911262171	-0.183875512783124	-0.260192416252085	-0.112989095073779	0.456275560069577	0.510155544525402	0.230843637097698	-0.110503807573092	0.633981651441123	-0.440489332247832	-0.2507369351146	0.029833573778582	-0.70173503460123	0.232739091789946
B0034.7.1	WBGene00044394	B0034.7	protein-coding	0	0.317208321319005	-0.0390274182655597	-0.499747490266323	0.182720589521595	1.33511334384334	0.219366057879699	0.440776959449354	1.35929734245703	0.678489580157556	1.41906723783597	0.557943822446292	1.10388787442359	0.966401637090074	0.464199408281529	0.739959342588777	1.27446752409724	1.26871348429718	-0.194041776676168	0.752917677932903	-0.324176358527569	0.0478064982470011	0.876898440890848	0.811502717786155	0.299796839775929	1.17810985448244	0.393080538287629	0.469877016802787	-0.329357071101567	0.505142827150536	0.687896190535381	-0.099687426214551	0.125536072425825	0.863072253434047	0.367384421645809	0.660632072698642	1.11090900641752	0.833294622722643	0.0341463299247796	0.777319222363776	1.40821961111708	-0.00215528115477542	0.33009711888239	0.238764967675038	0.271279175796841	0.371913729605736
B0035.10.1	WBGene00001919	his-45	protein-coding	0.732759395133838	0.743887951021228	3.32835613165253	3.99606141233887	3.5097090549263	2.85184908316696	3.97983649793388	3.47781384138859	2.81641476816801	3.3048398375761	2.14904326463205	2.7963793895773	2.50069026671146	3.15706636160562	2.65862644988808	4.76883716013472	3.34501390022181	3.41953040462338	4.02095692968611	2.84185826405591	3.46256598743828	3.59016441968516	4.62551070484726	3.63621634551955	4.60012551640227	3.06660649872735	3.04296489217685	3.27700333489858	3.88764843531836	4.04284864910778	-1	3.21023500418435	2.86600831700761	3.46804312396522	3.92615638584412	-0.838832078309054	3.16394436709818	2.81954431100071	3.45696401090844	4.22307764423087	4.06480688724232	3.84926910053915	3.9491377288184	3.51489463373037	3.18621643598124	3.09761547948852
B0035.11.1	WBGene00007110	leo-1	protein-coding	0.0942185398251572	0.320484022470333	5.17440460259735	4.8091036390426	5.12483374049145	4.46132332855665	5.11097982382667	5.43242807726286	4.49884616962993	4.90741286496208	4.28301453993643	4.71238153895003	4.36830387472794	4.63901265603375	5.1867731941922	4.73313705977082	4.57411677107906	4.7773112360417	5.09944956527585	4.93137629767748	4.94427402171258	4.96071948485015	5.19830109627906	4.56769763733356	4.69319347727116	4.59540538850303	4.5775143118595	4.79636746833896	4.9557777784192	5.1911145883175	4.80334325764041	5.01085949763939	4.99067650649625	4.908115861768	5.00390845167215	4.84642591496707	5.12509262083996	5.0760939445059	5.07574349801032	4.76935441637829	4.34155963836372	5.0838316971351	4.94196449411228	4.51218451200429	4.06130422680658	4.69667656639402
B0035.12.1	WBGene00007111	sart-3	protein-coding	0.0168126436852298	0.0142177142272469	4.43423999624155	3.39849955598281	4.18103043136934	4.47137535504089	4.30862906882048	4.3038309917951	4.14551013651366	4.65676505992758	3.65672228186284	3.61621357121591	4.12046077811983	4.2226476143617	4.34305246232824	4.54052299070709	3.94677365982713	3.67188132359615	3.8122051132147	4.18561754968672	4.15002809336088	3.71321075613784	4.23318267448995	4.27205163980441	3.93151920606147	4.21601120308493	4.19127851540911	4.00813526494719	4.46128014809779	4.48307559746927	4.21491219871253	4.13256713459061	3.61529394353394	4.59835841646732	4.64317877042079	4.42203218200724	4.37102866816685	3.94751667322191	4.3149806322554	4.31771543849251	3.26164934910347	4.38055260664504	4.70719183472727	4.37971391138587	3.97150280279895	4.5794135726145
B0035.12.2	WBGene00007111	sart-3	protein-coding	0.189807838980949	0.139028222319611	5.13818574608901	5.21628905300269	4.96908895232708	4.86944548723027	5.24020639068996	4.95399141341995	5.07940963683418	4.65917297791572	4.76994000568608	5.13736912322239	5.07854068050665	4.66424535612026	4.82176640748555	4.61292083796208	5.16391926472096	5.27774144881662	5.11845616945791	4.80779952474355	5.06005396194776	5.21882382410097	4.94200476260016	4.93060203015806	5.01595935767341	4.92682182515706	4.89256860186798	5.06373183515165	4.84383755457018	4.97175175771047	4.89499862067698	5.17014676057448	4.99610231190473	4.9517252349882	4.70001594415023	4.95792282781864	4.69842602085563	4.56177258366255	4.93297590560254	5.13968593267744	5.11077529237663	5.01614039974784	4.66312135476026	4.65370785018165	5.21480667112709	4.55249017294084
B0035.13.1	WBGene00007112	B0035.13	protein-coding	0.138190659049653	0.546651131707849	3.67445008327921	3.72315580316829	3.02347426985947	4.90800011437237	3.46464416810002	3.79602445748274	4.05963524299184	4.05915406517032	4.6057085394447	4.73627010848425	4.98777896601131	4.99683378075844	4.4542062648448	4.67793440649678	4.5087560177286	5.3236162214145	3.62759056974512	4.58213463697913	4.63573108764261	5.12970393496526	3.964526419435	5.801071887428	4.94474771957717	4.76973161134372	5.40399591921446	3.36143944420454	4.09710826665305	3.73020372479695	5.50472367999103	3.82194032213353	4.93034011585911	3.61847883155313	3.74706548897859	4.31571887743638	4.403128539326	5.2351337880745	3.86734592210248	4.48831150717831	5.26210636984025	4.22250872291382	3.6079506502964	3.27466838351628	4.55849067711791	4.25494713066572
B0035.13.2	WBGene00007112	B0035.13	protein-coding	0.0156575927987885	0.276834549749391	1.27074706941354	2.17912136763607	1.76336121453996	3.43821326179056	2.94099304920456	2.95895035629339	3.12640366213624	2.72971928896568	3.55384500283101	3.08784701163123	3.25654325445361	4.13209907440241	2.54301056136871	4.41538586656669	3.60601491142276	3.60923406948998	2.38310848459196	2.85392581906787	3.36850330437544	3.57088302414529	2.94568380239396	4.27584544527883	2.780753284978	2.86579466156863	4.15654171939198	2.45125968456715	1.48358011597343	1.94303912808818	3.26075324425643	2.9078624595336	3.25980967014428	3.03442531558332	2.75131091784184	3.47939514555033	1.05562892382685	4.09216653638474	2.85080740098291	3.57327719098714	4.63998507636917	2.82106570751447	2.69246365897387	2.55650424668604	3.44729558006367	2.91391623771113
B0035.14a.1	WBGene00001019	dnj-1	protein-coding	0	0.00401472287018738	4.33894836136783	4.35317463087845	4.43387111822296	3.81980971157577	3.400724577199	4.67875222271275	4.38334635438611	4.4629854214215	3.95350333312534	4.00566258290144	2.73084129763212	4.18234149210557	4.16870907550431	4.5033185823007	4.17237740987096	2.4987241075636	4.66182349829886	4.54272764150691	3.55355186048838	3.99499654499409	4.00628043298979	4.63441356988697	1.60824725355395	4.72201004105745	4.08695301030828	3.68281358682918	4.38895366183942	3.46185610544459	3.51584723393897	4.2894896577783	4.06533643164761	3.66566123470353	4.47309308938862	3.35994888590291	4.28486796882212	4.00432180620214	3.00623209979896	4.56288721967837	3.86487691022171	3.47381067793748	4.44255539613122	4.38789259600264	4.54721933657749	4.48557383647581
B0035.14a.2	WBGene00001019	dnj-1	protein-coding	0.00986347100804201	0.0509263918166276	4.63703639227795	4.69168037333813	4.78161913226433	4.84276410749898	5.01275329203922	4.58049330289071	4.18513230383445	4.49558039455737	4.48429679008038	4.75972009381998	4.9775323828362	4.63797204659839	4.5800833057219	4.38138843778434	4.53064875835147	5.28612089939014	4.34103271821508	4.28673318671986	4.71385750818315	4.78992028744929	4.74799959492599	4.29927509418359	4.98973161342955	4.20932241982016	4.94990857223495	4.95615319053677	4.5861599911225	5.14072885983025	4.9444676572902	4.59671203425846	4.58511086960966	4.59585441855628	4.33925367959617	5.08368096103802	4.70365515775467	4.85704277697534	5.09944702626688	4.40621454105758	4.18637966120897	4.69167495911659	4.25136659141587	4.29068373428768	4.02286597448111	4.39342985837731
B0035.15.1	WBGene00007113	B0035.15	protein-coding	0.0821557790444385	0.0962893952462787	2.45767442076757	3.11599891133373	2.78501038342394	2.57807136717914	2.90911835124729	3.25779190208638	2.45906192186342	2.21351940968176	1.9450329859673	2.79524465784981	2.50848257875506	2.74134695220835	3.12508061892901	2.35213422128849	2.98388041924389	2.77832771468491	2.94205836386557	2.48775463970708	2.38174819848815	2.95564997516754	2.80483175618648	2.54588526999331	2.52651652640021	2.39320960976595	2.69669214094848	2.85141768303461	2.74403159127757	2.63129036184737	2.89321434568911	2.23801319916772	2.88282531740457	2.32743753834897	2.50377006343181	2.58517429675062	2.77344025081764	2.3948083853212	2.9647587309282	2.50363118218926	2.61885449655972	2.82383193229102	2.77119606876165	2.1344718334321	3.03502101443749	2.4468946105369
B0035.15.2	WBGene00007113	B0035.15	protein-coding	0.0469181412393108	0.0906445239395844	4.75832862391955	4.5136123191777	4.84888136963314	4.58870586342869	4.65401515247821	4.99292807540443	4.89222064866514	4.88398963813998	4.67815472692244	4.59907566126951	4.66194739219759	4.79644575156699	4.68510571288589	5.02836665895714	4.57099269603522	4.84300317282656	4.84404005193263	4.46930850717063	4.72137543381285	4.60478266809961	4.92539229802533	4.78717165776941	4.55428247377618	4.928341522927	4.49801926961448	4.55238931473218	4.61354913968114	5.018063094997	4.78209178558365	4.60009552297115	4.7125478914172	4.72402000483067	4.61993359396331	4.78943773254595	4.64935967148146	4.61977766811692	4.52729826012125	4.78313957488745	4.92197582978727	4.66730471428521	4.53538704178079	4.74371033527595	4.47452936153335	4.86636385818019
B0035.16.2	WBGene00007114	mttu-1	protein-coding	0.0508007198273881	0.00357714350042529	2.40329445362462	2.23124923447214	2.43444857873841	2.40930690961021	2.37959656538041	3.0278634478081	2.36556646371947	2.63013461883437	2.20852240864856	2.37250017202619	2.47651045143774	2.43866600754428	2.5971609165922	1.08698011912105	1.3452095617757	2.5660272955658	2.48307980399469	2.46966891682456	2.34129704317231	2.35297975753056	2.78305050584417	2.0868669083899	2.40680224663337	2.50178884882016	2.42863503647417	2.36556042561893	2.72669955585866	2.88384604623641	2.34814007572854	2.34532332570039	1.41803096684188	2.38816366708147	2.62221741627465	2.0750324927929	2.38560236193106	2.67559850531789	2.56012171837819	2.55148915174641	2.36098311974656	2.49101426005605	2.421184008048	0.316171938959168	2.5247680617994	1.63795175274869
B0035.18.1	WBGene00044290	B0035.18	protein-coding	0.11850777448298	0.234211005663851	6.29071955339214	5.8128175523792	5.95565103957756	6.1545200819414	6.18333623635354	6.26284972004998	6.00885398536738	6.32409705169047	5.62320646254891	5.87429214908651	5.99856223998914	6.08062799012289	6.14847829032378	6.16723374810912	5.74725944820294	5.93942657799438	6.14935246424285	5.66781065728527	6.043928498468	6.35036671711045	6.12837983132083	6.08737565831486	6.01158352512197	6.00771519737787	5.99975018106012	5.57719672152024	6.17894475493813	6.52294812439517	5.99507610306899	6.24743313956179	6.02756795611491	5.9092918055694	6.21132665901703	6.20898960480837	5.86236456456075	5.75936913325088	6.13996079503414	6.1468594735532	6.00102327984851	6.04921737442534	5.88469477871236	5.7427684705899	6.01639600941242	5.97435632004576
B0035.1a.1	WBGene00007105	znf-207	protein-coding	0.045810551472642	0.0334228925405655	0.510449496407854	0.425180849779784	0.924678151507935	1.10744260004365	0.830416643637906	0.899798178117489	1.03970348388362	1.00452377950553	0.950300046763103	1.04292347143946	0.704439240428602	0.659904598990654	0.999646336637733	0.506692822545386	0.993344261586533	0.592431007033753	0.370933579403136	0.944283430207065	0.694802504857139	0.864482173303271	0.669627348104486	0.879265430645862	0.531566601549516	0.917284774285312	1.00657967438185	0.619003290363926	0.746617405211969	0.711562642863087	1.05622446872664	0.756409960833623	1.07835600338286	0.996551607938744	0.744168106107847	0.83860426596133	0.471559160166094	0.161016679722132	0.84191351895685	1.15050464762073	0.83677534727944	0.628409920787773	1.00698715597958	0.644916561842645	0.303883312225084	0.489709579279884
B0035.1b.1	WBGene00007105	znf-207	protein-coding	0	0.0181762046477132	3.75762428012408	3.27901003804546	1.98737605164693	0.99172340001086	1.93962348712528	0.501901681118824	-0.206126814512711	4.13672737304015	1.69214797360098	2.17867648957821	-0.35077048365898	-0.890630402519313	0.0347551445118474	1.12133660255906	-0.106073268592763	-0.421534873365886	0.140468099374833	1.52141594083323	0.0290732789272072	1.86865430385408	0.268850170102831	-0.268898849073171	0.171747098517661	0.694509445107874	0.182096054234322	-0.292647556895446	1.13917854277656	4.47816389049472	0.643050592261718	0.327402991890108	2.34835228421578	1.60950539679433	3.27112996750253	1.94520456955036	1.25640554517471	0.77853506780042	1.73881343188503	1.01872293717937	-0.540833098784056	1.64524869013743	-0.217545777873065	0.556432825747156	0.767672072949908	-0.404028584968153
B0035.1b.2	WBGene00007105	znf-207	protein-coding	0.0616489193816877	0.145487061564076	7.01960370748835	6.60920066665253	6.60918147834012	6.60679536069905	6.99310725076363	6.86774154550257	6.67774826068532	6.51050523645221	6.65471098572444	6.66549812812112	6.64314796842595	6.50491715647396	6.83886483360075	6.35800554103813	6.72774611778479	6.8268654424957	7.00202736875454	6.76918043085095	6.72027117794984	6.74622023908754	6.67723568637121	6.62583372105989	6.95808032002056	6.58557146569129	6.56879363106909	6.92711091450884	6.98213281294224	6.72923158768705	6.79173339912466	6.93457245368842	6.69225462657417	6.76229534786436	6.83002431275113	6.82659424214716	6.90931518016126	6.70377693958862	6.87579795919693	6.70433935591544	6.40073382763495	6.79771246908635	6.90633677344378	6.67146822995989	6.87995692815708	6.70326648815269
B0035.2.1	WBGene00001020	dnj-2	protein-coding	0.0167923496826932	0.218083318371116	5.28687173277221	5.06746753994385	5.25336799387661	5.09939582226585	5.34583196887223	5.48776580125569	5.13963436287092	5.28048468841426	5.18156825627029	5.11411801143038	5.07958418152389	5.22222912174963	5.29670582613271	5.25613748892854	5.22119466222118	5.17520826542755	5.29195400211301	5.04971354887995	5.30228641249796	5.12041633643354	5.40264736985855	5.17435218113989	4.68574093833263	5.25003071656792	5.11911019999815	5.11391259048962	5.11990123477175	5.22768312780092	5.13459121913104	5.12823629199385	5.11242004048925	5.17512687988551	5.15899164406573	5.19105011345137	5.14853742744363	5.06408898583993	5.20234395427063	5.19189814312096	5.22213831229708	5.26016836996799	5.17696872294308	5.00336761707644	5.24046031492523	5.13692787497586
B0035.21.1	WBGene00235095	B0035.21	protein-coding	0.0934963749291236	0.130949409826658	-0.0806571833966987	-0.419668799470589	-0.226392190745284	1.01349722639411	0.852986071134652	0.152822308170024	0.8963230318502	0.550163669188485	1.19873276614443	0.436436978310716	0.303529430048856	0.821157301791157	0.53792527970188	0.820621661633073	0.314149849861792	0.938996545057717	0.277180762778789	0.353973497478308	0.288903062018668	1.26348802061261	-0.0506996954490703	0.962189335934607	-0.290466704603998	1.59047831057365	0.828515522639395	-0.271875693836263	0.620848306202934	0.522210593462866	0.324076032544178	-0.134503959594971	0.582541709326675	0.371128061898877	0.497354543606221	0.766141285142517	0.374205209770944	0.591699920290927	0.435495774154541	-0.187943951985405	1.56629437590009	-0.061976303657093	0.180081482582505	0.364997473808803	0.209408236124846	0.433577158874313
B0035.3.1	WBGene00007106	B0035.3	protein-coding	0	0.0628207862419953	1.79133339575618	1.51873179170835	1.99429700518774	1.19957255601189	0.0481804654009147	1.96072814498401	0.743184480855852	1.25420477054825	1.26352763779298	0.95556289977952	0.463618749463059	2.07116203681782	1.598490931841	0.452406054503927	1.6686718553376	1.5441630968102	-0.0779791739670417	1.29478174791113	1.55669314158811	1.82823759903155	1.12758824399167	1.7758983910285	1.69809097588964	1.73219656908067	0.858045711713457	1.4630521418711	1.25189131588191	1.51429524614742	0.843530251786095	0.741373260717298	1.76266907755621	1.8299665842609	0.426013696241916	1.9386308633545	1.67498752140373	2.03275012478877	1.68778861034723	0.67448187613666	1.54226623303557	1.52747000307175	0.838608358981432	2.09224604140449	0.722986235785692	1.46745978872755
B0035.3.2	WBGene00007106	B0035.3	protein-coding	0.0819318022216568	0.228598918034144	6.47460114381751	5.85673682428493	5.9577351329399	6.04813383058039	6.39244196412255	6.5116842808452	6.04440449499059	6.34865067999628	5.61738962310111	6.13616046063331	6.00481375829939	6.04457913390099	6.29345595881898	6.14561840576058	6.0055674512882	6.26045637187001	6.47487533620612	6.02284328420722	6.2826145737805	6.28516826918878	6.35871985139361	6.20527027495855	5.94500989556541	6.23037476889433	6.11769976875386	6.12561880452118	6.21202153575552	6.49279067906254	6.22794891444034	6.36126886627173	6.25517879883193	6.19976631903339	6.2865791906788	6.19363450167819	6.23738943069095	5.94778538677282	6.19389586744463	6.2446423522482	6.15802023464886	6.3667728546425	6.18027045679526	5.9160945664896	6.38833921054584	5.92887154943088
B0035.4.1	WBGene00007107	pfd-4	protein-coding	0.0485787034180018	0.0818103182997607	6.2518870149307	5.78353872702358	5.88807614392704	6.45316766437768	6.45228054690133	6.4787974816734	6.42410329933307	6.51862177173621	6.37580911384021	6.25618252175884	6.33207004632373	6.62241289508756	6.28936520712948	6.47553403461433	6.37785909851372	6.13448748080339	6.344731438546	6.14182263306661	6.57342287215943	6.51809752895835	6.53676078540315	6.74799033309727	5.47911431498057	6.66756770360532	6.38148686017005	6.38133741529101	6.3659338418198	6.52818416164327	6.55830758813604	6.38798845907752	6.33795710235739	6.50715704409711	6.26530777128088	6.49328800203989	6.53262367171189	6.26685485186405	6.15138728547099	6.32900846751792	6.50509128844629	6.48669919754751	6.45033933022441	6.03360589718422	6.45827834309695	6.01770948683981
B0035.4.2	WBGene00007107	pfd-4	protein-coding	0.0340256084571661	0	5.68955475721653	4.83048587378929	5.33094156525296	5.22968503597957	5.70924053287328	5.74887197525227	5.56922536989383	5.44920487217746	5.08225268993454	5.32779824114025	5.47205917244777	5.36043120188858	5.61867176032566	5.54971190666712	5.34625710445148	5.91823589033227	5.63505746420301	5.47445791353972	5.55799204097625	5.71866968896672	5.58937574193906	5.6213552024065	5.26658301661585	5.35412824568103	5.63021038944653	5.47171973702144	5.4224237350643	5.58917519623384	5.62794058113034	5.40944070388562	5.67544290254298	5.58932732159336	5.66643305934733	5.53282501584899	5.66558911700757	5.34543671803525	5.66600041698391	5.46506993318298	5.87007776285854	5.36050813939502	5.51942253286251	5.17005684075007	5.66086390320299	5.50891340157973
B0035.5.2	WBGene00007108	gspd-1	protein-coding	0.0635399769632522	0.341558093836621	5.35861460387526	5.20427390752614	5.33490770657887	5.3038036811308	5.39501151934049	5.6659002520845	5.57425337300631	5.17284017753657	5.60559751044967	5.67863161497668	5.46794262649502	5.34133155584852	5.50108686757536	5.23515144881072	5.55054005007429	5.65738235170912	5.48053699244326	5.50813597623073	5.33650339543887	5.45802671179655	5.57465910450977	5.29311900750206	5.24538159615121	5.51354483956188	5.51944005850112	5.54369299785124	5.37109747449377	5.36404366491994	5.86172130469104	5.38012033703198	5.76463899081624	5.66405272850295	5.43149061601148	5.41297457280843	5.59928175136299	5.42014489094223	5.45287491972492	5.35973903648293	5.41252226250828	5.39972896087715	5.20412908157811	5.21779022708936	5.33082095581395	5.3301125317382
B0035.6.1	WBGene00007109	edg-1	protein-coding	0	0.0525783834185696	4.46012060931902	3.96806166217988	4.64989737075435	4.43503203620133	4.69296600413874	4.34322260908787	4.44471476023174	4.46938771789665	4.24063423549057	4.33703199021331	3.93468468338853	4.94974480710156	4.19611372536934	4.82112205691836	4.12742004832392	3.95515360824097	4.65215378359544	4.72641859223458	4.67861634553148	4.59935851699879	4.71404091455685	4.38660210025981	4.38115858073016	4.40384322590242	2.9170675886508	3.57863380123986	4.46500204119332	4.54671064088107	4.23646744441939	4.51031913140781	3.81028443730009	4.57120791668276	4.25473790501249	4.22906348933815	4.29342226507045	4.48910033759438	4.8219879043317	4.50702969264086	2.13477038589402	5.13524531563287	4.78023258331718	4.96681585095632	4.73288449782566	4.77714396503147
B0035.6.2	WBGene00007109	edg-1	protein-coding	0.0361678980063519	3.34811780681701e-16	4.49856391422087	5.05496910186931	4.82895146063858	4.29666414151207	4.2886024140524	4.04333907141212	4.27738312825075	4.71818457297125	4.17963185573736	4.5338371376346	4.56955704896264	3.67025088763727	4.55880745921334	3.86294945168445	4.4488309969623	3.8751801709698	4.29311230157257	4.39332461219293	4.51720725026506	4.26819709005497	3.9638930804968	4.10201749405706	4.49544563383951	3.79467881315315	4.52777636733689	4.45480037803344	4.65598232091578	4.60143522884164	3.98906355626339	4.26457927202332	4.41432153187018	4.2983920503686	4.56214508990491	4.64462558178171	3.6319576227901	3.37832458417106	4.20105902747682	3.92011975136193	4.66116441145789	3.75003993945514	4.46468937601412	4.48195269040672	4.31392459446649	4.26171007755217
B0035.7.1	WBGene00001921	his-47	protein-coding	0.185985633905002	0.237329913044406	3.68904466398701	4.52367346885702	4.18697828855341	3.58675362112087	4.1450816291883	4.19808226152324	3.45374757940844	4.02120665759338	2.90842558887896	3.44471943916315	3.10838745135305	3.80288969585646	3.50987914443103	5.12290814313243	3.87748697197606	3.83106803790855	4.54904054131668	3.55009980785426	3.98654007564155	4.2641716648747	5.09129269118401	3.97884063482201	5.33955825387206	3.63103492931573	1.72523391930163	3.80443596595875	3.94097785951551	3.80472644841934	3.17938820476352	3.58540603425579	3.46201188752625	3.54353855559683	4.21336663190357	3.1403324905133	3.59388603033109	3.30568813073695	4.0903529869465	4.65432892931833	3.8784844438826	3.77419137920852	3.81177620575072	3.93636923497187	3.90798697940985	3.48705813443126
B0035.8.1	WBGene00001922	his-48	protein-coding	0.749899984942434	0.967396212381585	5.16884295126893	5.42499859088795	5.29593329443816	4.53939943547687	5.82773417375338	-1	4.47415828103685	5.21389677369799	4.35803935829778	4.72374853587572	4.26541799585603	5.10683430135143	4.74492538342146	5.8978058378446	5.10790625980532	5.18214755862188	5.79070118183662	4.87887411643487	5.56799350266623	6.65285261875106	-1	-1	6.47813267674524	4.98481060426046	-1	0.526093350051513	-1	-0.625100666151739	-1	-1	-1	-0.807733334193715	-0.766443813725448	-1	-0.906826429643928	-0.79592609019629	5.14702725476314	6.11693526737246	5.26075488894268	5.35692227365254	5.57899385753245	5.35962608584484	5.74500820839578	-1
B0035.9.1	WBGene00001920	his-46	protein-coding	0.30083022610768	0.287223329676176	5.23045055953903	4.95631925002364	5.60467329822201	4.52903122215571	5.8152047939878	4.67754915442964	4.21801488577827	4.94471294496965	3.25084022167735	4.53304848304829	4.03158965321616	4.65188693834419	4.4968421208174	5.63843746395482	5.0137144435107	5.29186579408329	5.67051298175539	4.20435626765375	5.09180724086369	6.35765266888441	5.97615896269938	4.80200628738193	5.05172991414119	4.50823356934512	3.67482344678257	4.39219664750912	4.5921892707411	4.63547670431859	-1	4.05317025562132	4.39016987312254	4.17912730608195	4.68226994093912	-1	4.22863838449023	4.14598948422536	4.74182407773877	5.85195050296307	5.02037522757591	4.87577235679517	4.84581675100116	4.58060597929659	5.00055292794784	4.15587413019428
B0041.1.2	WBGene00015006	B0041.1	protein-coding	0.0884317349398544	0.660461932551664	-0.655293697651161	-0.589759704255488	-0.895047666320742	0.99298776806496	-0.356289357370017	-1	0.201541967900413	-0.639716566316014	1.11177474834661	0.310335759219384	0.598891458582167	0.0120845328503691	-0.489121536530974	0.212268439798188	0.197050985786468	0.776301001770294	-0.716027002254696	-0.261427614535273	-0.474291620727972	-0.45404779357814	-0.934997654919795	-0.12400230586339	-0.0312263863891117	1.06345227992861	1.61453585899248	-0.378197999216196	-0.931318652642684	-0.810858250064968	0.115787668930283	-0.557459650901885	-0.412012830672516	-0.859810341653582	-0.6789499773383	-0.73616969884935	0.155721845860889	0.378946195969528	-0.341593078700614	0.156614080748902	1.85464350809309	-0.561797267857906	-0.858407837727856	-0.598553972482266	-0.90818012146623	0.00802585301082384
B0041.11.1	WBGene00206362	B0041.11	protein-coding	0.169745776263635	0.539579488407789	4.06149996538856	4.11687010593141	4.20158949550726	3.15675324858005	4.03833949149796	3.70322138156738	3.44364512532903	3.64324609435452	4.59341381083962	3.74507868510388	3.24906033139229	3.37496624938021	4.18796419426982	3.84574108312085	3.31520417388569	3.98293843156609	4.16413444527871	3.93291676535174	3.8388906144709	3.8415217379399	2.99796521629823	3.37440743360017	4.56061284077533	3.26299169482613	3.82962181850415	3.99350505077983	4.52466984728792	4.15914056917721	3.29891032082395	4.23880707888045	4.22766880190855	4.2740174582939	4.86636515906728	4.16011941759302	4.42941699227045	3.61940297849531	4.56688120576319	3.42184040770425	3.51728265426078	4.40579340559541	3.61686704407881	3.92137312751193	4.22577651172683	3.63900649805194
B0041.11.2	WBGene00206362	B0041.11	protein-coding	0.31285790886147	0.481817172214062	1.10703321986309	0.811550052458289	0.802790998297906	1.27086559444488	1.05314622268248	2.54791530814364	1.67971924908483	0.813395911793809	1.63893003928512	1.59399792745508	1.10861106800323	0.330163500370242	2.05426245578665	-0.200599048404553	1.57235658847552	1.85416005347269	1.47195080310131	1.28193244050092	1.32630014671345	0.777156876805761	2.17968963296422	-0.115952724613134	1.83825585008799	0.899051560542249	1.83393147511902	2.16978562634301	1.68403057678891	2.4816467626936	2.3442425789515	1.31687895746573	1.7518159161639	1.78623718508955	1.27323767864469	2.4400702637536	2.67855160434225	0.146334593342586	-0.368788131546341	1.0286798261969	0.897909342653179	0.808096302040364	2.09165063457238	1.55210721533141	0.856545038944391	0.142151980381086
B0041.2b.1	WBGene00015007	ain-2	protein-coding	0.143402527418682	0.439746394697075	3.82237523327448	4.51262621516823	4.12731351121947	4.42931572561223	3.87931923175922	3.78828431848802	4.47310029671371	4.26878753262238	4.50213812747682	4.37941799000564	4.52315275062053	4.69840507933301	4.52898970403457	4.53386222241784	4.49844442692903	4.22324088001273	3.91019485625967	4.24057191123242	4.56474366650462	4.34770522966302	3.39058929179524	4.70798142231074	4.34118195649435	4.64660816930868	4.70018436685439	4.13703164871942	4.13820376210894	3.77844065078825	4.16573548561915	4.14669071499758	4.21693589693284	4.13906115025158	4.21340311174848	4.53535081070598	4.17156635647043	4.51315472349503	4.05930799639575	4.23523070612971	4.5970179945299	4.04050885033253	4.04724555203912	4.18636077425781	4.10015598427357	4.60769239331277
B0041.2c.1	WBGene00015007	ain-2	protein-coding	0.0383318122155688	0.0478539138335463	-0.485345773348065	-0.506127881368176	-0.310233881096084	-0.539963466146892	-0.771428640538319	-0.125599989580007	0.137285639320725	-0.733527734222571	-0.421987676340097	-0.636939439797078	-0.234780829341637	-0.284117210674377	-0.553794144965754	-0.0547933359970556	-0.430096597071123	-0.0508741090187194	-0.798004303919691	-0.462371971275348	-0.172140804300468	-0.509584314992366	0.0135954495719059	0.166453286577256	-0.369366457045664	-0.403382378287915	-0.00310415946944261	-0.481571492304283	-0.715227467996471	0.0348907552990641	-0.0193654395933406	-0.283850250015157	-0.348364015345492	-0.65580872788154	-0.28599668038962	0.378362218180534	-0.694987922447259	-0.141618008589189	-0.766056120578201	-0.52177517236538	-0.227018462756851	-0.532621345324993	0.189197723160872	-0.694348775907197	-0.559463052620029	0.341281520100267
B0041.2d.1	WBGene00015007	ain-2	protein-coding	0.0655049746731999	0.0475765297560441	5.57081675416019	5.23495168061673	5.02572910961639	5.08471612936579	5.62190442117501	4.97855280140306	4.92934085059895	5.38891049419935	5.20807166348476	5.29077405550681	5.17766086536527	4.72712880179976	5.21095714527197	4.69941128383747	5.15256005659297	5.28755372934111	5.24203953590925	5.59635929101139	5.29042385652311	5.24884643819514	4.68122014849718	4.89501371968773	5.75195573863592	5.13730127078442	5.23043522700565	5.34068374461354	5.55447430446307	5.40036124456044	5.27352868446957	5.50375642655423	5.19994908339001	5.24088708367187	5.61973604749402	5.28807682192352	5.13341202175739	5.24284189057332	5.62635459108608	5.36136741568648	4.71047754064915	5.41925441115064	5.2584415347831	4.87857718817566	5.36969443879825	4.8490353206829
B0041.2e.1	WBGene00015007	ain-2	protein-coding	0.942146816526861	0.894001555257851	-1	-1	-1	-1	-1	2.02334244981228	-1	-1	-0.999999898997979	-0.999999999622142	-1	-0.999999992426193	-1	-0.999999996605035	-0.999999999753925	-1	-0.999999993211314	-1	-1	-1	2.28024229131612	-1	-1	-0.999998558334684	-1	-1	-1	2.61914460540078	3.53158121966469	-1	-1	-1	-1	-1	-1	-1	-1	-1	-1	-1	3.34292878080274	-0.999999997674267	-1	-0.999999983362022
B0041.2e.2	WBGene00015007	ain-2	protein-coding	0.502465013896341	0.553501156259089	4.38583293799325	4.23840080719031	4.07908448642454	4.16686542960715	4.45289516731063	2.76635987007597	4.06026657533032	4.05416276753946	3.13226166079413	3.91260831732226	3.69104953212741	3.5480139533664	4.06435977808416	3.80482403710591	4.12637992359494	3.79756932566811	4.36909517395441	4.05988014414787	4.02320034417538	3.89146719615663	3.24675379883008	3.73044114037981	3.95697271321452	3.7542138510468	3.53236216549331	3.85481140797996	4.19211753186331	2.62680415021028	1.60710724480383	3.78192586377171	3.9458625599999	4.20682039926681	3.99739444945379	4.13112227563746	3.86970301168731	3.53733085989363	4.32507326401338	4.1778973670397	3.63445797302339	4.35778455761529	2.3505832773342	4.2365797230361	4.08843276993215	4.17019003837347
B0041.2f.1	WBGene00015007	ain-2	protein-coding	0	0.000618810751541901	-0.818688706793213	-0.427380715561303	-0.849570540612136	-0.76185695672256	-0.909893127899098	-0.748181870078339	-0.692041040782109	-1	0.148312803321241	-0.878829093759279	-0.717804481730179	-0.437512429429389	-1	0.212108474069565	-0.719567886296377	-0.498579092529379	-0.901092816824719	-0.753181971741987	-0.865095871868211	-1	-0.61151501739654	-1	-1	-0.303949417920056	-0.541815224549546	-0.849477635334492	-1	-0.833019688052207	-1	-0.275354804947257	-0.636798669846583	-0.689344453288926	-0.608589366922458	-0.687444929129448	-0.72069478420214	-0.171742705676697	-1	-0.775854231630359	-0.578183810733465	-0.55356790025306	-0.923093778634932	-0.858353384178119	-0.634620230718068	-0.876490786973581
B0041.2g.2	WBGene00015007	ain-2	protein-coding	0	0.0882410639123858	1.44109874211528	1.17856620428228	1.14211365285872	1.66719950358101	1.30078672012038	1.67574862518207	1.5023863390145	1.04211279403631	1.72018055344198	1.1665096296431	1.31347952572953	1.21548981292145	1.05891502296733	1.28216281805003	1.39151849943571	1.2488770197104	0.564894116601461	1.26642785390415	1.06093356115645	1.29524111080986	1.2417465628912	1.37807355394134	1.33255833227772	1.30359099465908	1.4859597153242	1.25833655065422	1.0496952353498	1.32963368568166	1.24167872764608	1.19705246082647	1.44898303091834	1.0615862526869	1.28160238966117	1.72833872704318	1.58581230102035	1.47852605561346	1.46778164684198	1.30943056950859	1.39738371725354	0.850709838173496	0.977787472123499	1.14164051475712	0.804915519800855	1.38044989432959
B0041.3.1	WBGene00015008	lmd-2	protein-coding	0.138577891074567	0.351350215176896	3.49254663752941	3.51014451620997	3.44903424762019	3.10959162555277	3.19290443961028	3.86112132289121	3.01244270371511	3.42735140308638	3.53975053445781	3.21706627279367	3.07355685579925	3.32276133955123	3.54939161312152	3.59047644465433	3.19262727164524	3.05601581775702	3.70582237523457	3.30257598561822	3.48220230553702	3.31371087828338	3.75119192120677	3.46538446780873	3.36352619092746	3.2307634654058	3.02887378958273	3.57024845458393	3.72527056045946	4.00334663227466	3.78663301671832	3.42339943710256	3.50004613268783	3.58079029930585	3.5879128671569	3.57365398666669	4.0645884656246	3.30841406427569	3.67325647332762	3.49680732465464	3.36322140200526	3.54077137216982	3.97007629713639	3.1288428359178	3.64420926164232	3.54019463205649
B0041.4.2	WBGene00004415	rpl-4	protein-coding	0.00103144101980252	0.305709754644419	11.5251612546545	11.4077444824082	11.3701152562201	11.5348865031886	11.7182441043671	11.0594591782674	11.5272735905018	11.3095108970511	11.6299622382755	11.6564109758277	11.5862429724387	11.214346029253	11.1250552266576	11.3300768663423	11.6218369352205	11.4275218648225	11.4428027508523	11.3428714281761	11.0937640207186	11.4762504621677	11.1385775816209	11.3418013163544	11.8157758809988	11.3579673901641	11.4491252661282	11.6240249676093	11.4083458200491	11.2752298030987	11.458708557654	11.5408202474514	11.2730663599108	11.449838203734	11.5000542568584	11.2805958549408	11.3401327878709	11.4471851220027	11.3685723293654	11.4719384618279	11.1195330268452	11.3397973929427	11.2669792020258	11.6432584853853	11.3184058054846	11.2735850436041
B0041.5a.1	WBGene00015009	B0041.5	protein-coding	0.165947271141052	0.130029016666664	5.59337566312059	5.42118355931557	5.51460265658257	5.44544067240035	5.51316839793307	5.6881893290909	5.46905632005348	5.47134863663227	5.35406939544202	5.52988750337838	5.48287218056882	5.47958028950665	5.49876073114212	5.57544827674419	5.49493089642208	5.64438843882397	5.67566135248218	5.37587877076112	5.55023192521958	5.52312572097653	5.66250783789343	5.48611748560804	5.25206925393589	5.57076303766212	5.61802907019546	5.4359235856748	5.55427682196188	5.61427696150664	5.68144966606238	5.48360141312864	5.47084087310997	5.50547477044061	5.53783359945792	5.51212114095324	5.4903917932621	5.33814050890886	5.54286817501679	5.53225198355193	5.38900607023408	5.54145736745384	5.53753340136494	5.3101545541474	5.50969483059741	5.43457354395867
B0041.5c.1	WBGene00015009	B0041.5	protein-coding	0	0	2.21941180764398	2.30945262722577	2.39795730870806	2.46066603131684	2.21931721634159	2.40724831751443	2.27348488357814	2.28646370623521	1.99144604389558	2.02035517370799	2.1775056545565	1.94821634486317	2.39476055981273	1.89179436931964	1.99109905311703	2.15454494472263	2.33406138226388	1.82041432792691	2.25864937763773	2.18632402213972	2.43210331960701	2.36700384069794	2.36484745548823	2.2915433891523	2.37055825340166	2.1983207528749	2.20382719595572	2.29162214009395	2.04586295753169	1.88494268789628	2.48103635054432	2.13523798040018	1.93659060160655	2.12449536321793	2.2054601577072	1.62339777976028	1.87149400791454	2.10470411989088	2.7043055060271	2.00248210696939	2.10594430403998	2.02086386258585	2.16621215910384	2.32474929351836
B0041.6a.1	WBGene00015010	ptps-1	protein-coding	0.0204487481027863	0.202156472162372	1.40862450468181	1.49095627354242	2.20758792550115	2.63136374242947	2.56995950383993	2.59795212454424	3.38125026197821	2.64664169395349	3.79041788875137	2.81310426580734	3.05151849979272	3.19939164606796	3.12805319504022	3.29579518022633	3.43942938945203	3.23139451107167	2.41607642543095	2.04478040184632	2.37085086231464	3.26317788962691	3.07822974327664	2.70757655649968	2.635771210239	3.21960821934895	2.33160591960154	2.79774461591247	2.32396938318759	2.4518686960075	2.87043805440321	2.15673912265517	2.93191376398104	2.19110263986957	2.51461840524398	2.97783775726856	3.28435109572756	2.1723040180203	2.94638287125926	2.64400357054347	3.68405755112543	2.929075371003	3.28378160081811	2.1814539344166	2.654371098741	2.39879730602501
B0041.6b.1	WBGene00015010	ptps-1	protein-coding	0	0.132870356068588	3.06624570271086	2.39778340020573	2.22808573052637	1.82124565830016	2.31203162058468	2.66907748521374	2.71297978499255	1.85597351807816	3.69994089965814	3.55721757451768	3.08512791303841	1.99794618028001	3.02783806758117	-0.999998927425431	3.47460911557981	3.76123141968684	2.67813766920621	2.96736604906993	3.05559396855966	3.03914918956995	2.21197963678638	2.1098822075839	2.68862158355632	2.91698789202183	3.32079786591836	1.32412672361137	2.45606678301062	2.77687627598351	3.28907730334376	2.72326503038035	3.19023641099669	3.13260123816522	2.78549654638212	0.0858589677652891	3.11698734251584	3.07413431303344	2.81658556266794	3.05859671382588	1.11854899934294	1.80269588105602	2.65583482551993	3.02371235567136	2.96499207149363	2.66000870455108
B0041.7.1	WBGene00006961	xnp-1	protein-coding	0.0679986850026001	0.0905935408286602	4.71492623966907	4.84628772781693	4.92421739125911	4.98674204534507	4.85658237932326	4.72625599510846	4.86737612689484	4.95954732125587	4.88617535000106	4.9422939059209	4.98237528280368	4.98718152280863	4.92547374101006	4.83872948679694	4.95883585105475	4.79006582960107	4.93249946482474	4.9291490082108	4.96328979659591	4.81294292736743	5.10584965648932	4.98124433050788	4.69217538931026	4.79389799959314	5.2101861410871	5.08808664584719	5.09816030639864	5.00539849463968	4.79384733553414	4.86192766529816	4.87157861575272	5.16281589375322	5.09426414974373	5.03233189480232	5.01914900132344	4.98687104833474	4.70272304201824	4.95409553645004	4.84399521941478	5.03104730423347	4.97637740350075	5.0564369249982	4.93603104625	4.90094578293961
B0041.7.2	WBGene00006961	xnp-1	protein-coding	0	0.0697491586460799	1.00323412584522	1.17580085296577	0.567007286145416	1.17692108388576	0.259147890494925	1.14070527576613	1.5451163205222	0.598890121932538	1.09924753892623	0.823925466896181	0.982902515791326	1.48244100036868	1.27121889679412	1.16786322960504	0.700108384272996	0.0407825134729782	0.859901158939606	0.769681373528747	0.883777823110569	0.771920414641604	1.24539406491162	1.52263698679536	0.0892414182105796	0.827712975941562	1.3649740305814	1.16008621508976	0.92758767046046	0.857863709153086	1.14058537317432	0.452459730884157	0.764915566313999	0.959212579791629	0.829615385392373	0.417502691289706	0.814488873906665	0.723902935517968	0.281182648569246	1.00910788607237	1.62851655234556	0.766001573978162	1.19467217919937	1.3303767180677	1.27244225147156	0.939526247999037
B0041.8.1	WBGene00015011	B0041.8	protein-coding	0	0.342612508917227	5.97698064157754	5.61562060669777	5.80965256709854	5.47339629192207	5.9463803243124	6.42031537475648	5.74397421126548	5.88590917596099	4.70584901642955	5.68172821182854	5.41298152644523	5.80542709651978	5.99020367620943	5.63128420017867	5.52892385690662	5.83304464603545	6.19045339258845	5.43073282361866	5.90645259268397	5.77413396402664	6.00055806176261	5.83389752929858	5.08233524499543	5.44280610245044	5.66616867985293	5.87816761862859	5.76888337664239	5.97313144548176	5.8274363632525	5.82695098537093	5.99247827424695	5.67224967268345	5.93784801984305	5.72589603590052	5.729512567974	5.50567433466857	5.94080917954369	5.85061324478442	5.46417244885518	5.84265674909588	6.01484962476543	5.51822467804933	6.0414654663251	5.71644452109325
B0041.8.2	WBGene00015011	B0041.8	protein-coding	0.0602906073800295	0.287286559757656	6.1093174052901	5.35214149942151	5.59850470678284	5.46980152480241	5.79793816028551	5.4587066521261	5.04331666807047	5.66223290731695	4.92763333108489	5.33020376153112	5.07208392659894	5.58119963506466	5.6134536616958	5.712172021783	5.44460303740284	5.2505575033598	5.71171127662893	5.59810669167757	5.57403508398782	5.73527435985151	5.67749412018511	5.63383592653234	5.23942452666398	5.45848540010773	5.1392559588246	5.71510519738853	5.82129382991236	5.92864240774201	5.37145761679018	5.73685695303138	4.99946001635087	5.79193583193592	6.08069940593024	5.76690158724821	5.85576665040325	5.33718471499997	5.53045178383482	5.77222284390488	5.33242228747846	5.78161298893589	5.50522268390326	5.30417895081792	5.86074776970518	5.47841865945606
B0047.1.1	WBGene00015012	bath-20	protein-coding	0.660818715184552	0.53334814262778	-0.354469386199469	0.141927674575576	-0.0282270342685217	-0.593341480064737	NA	NA	NA	-0.207197325713563	-0.147942271918656	-0.168791321696468	NA	-0.211619652399088	NA	NA	0.134596019083608	-1	NA	NA	-0.271003110314317	-0.378584763612758	NA	-0.711490076669769	NA	NA	NA	-0.376442204974357	NA	NA	0.755534565634145	-0.164447093254793	0.212661534197204	NA	-0.68184784795613	NA	-1	0.671768319863916	NA	0.334626543863214	0.00549210387366992	-0.454935104709759	-0.238512022200427	0.341246994998447	0.251329581470958	-0.346105147422333
B0047.2	WBGene00015013	btb-3	pseudogenic	0.793300952289477	0.909242409576785	1.08798570462354	1.44741563626093	1.3473258086379	0.93859897155711	0.29056662330358	NA	0.345769967477201	0.393225997238251	0.225633116759789	0.624006773697949	0.57001952649065	1.80664614451882	0.368044835189868	0.119229797462537	1.18232032454668	1.84867297868753	1.08157508921487	0.684995433064811	1.50757285773937	0.680262792771639	NA	-0.80870792040011	NA	0.10293027166031	NA	0.584923258246583	-0.285955359387405	NA	2.69970789702361	0.274750919367195	0.500157240531595	NA	-0.702629495983606	NA	-1	3.52946638315475	-0.507647129101612	1.01276472928973	4.01403752719107	1.43967020460219	1.4865309402345	1.70863573639171	3.75243668621425	1.14305716610611
B0047.3.1	WBGene00015014	bath-24	protein-coding	0.769526603400346	0.895199685321653	1.22693418333414	2.0976935919071	1.39852108507203	1.51907047969245	2.15122066446219	NA	2.78053000774153	2.12480310389603	1.68717609846153	3.0731773575049	3.07484766525722	2.5234608062495	3.48646692330025	1.94835676228134	1.91546029200403	2.83028446275634	3.88165858714355	2.92324091619386	0.933975442976036	3.8285145962649	NA	0.391230127497477	NA	3.15310081028236	NA	2.66665419105191	1.80051019223036	NA	3.34179432696421	2.24834241577853	3.56445046748618	NA	0.222316506451371	NA	-1	3.01068595787206	1.32081347355455	3.91261357101504	3.90606579212795	2.32915863159318	1.22958697110737	2.24013989198746	3.85971893578831	-0.0878090023630328
B0047.4.1	WBGene00015015	math-1	protein-coding	0.606368618724877	0.542206784080558	-0.764840508941427	-0.588158464178073	-0.330866375520233	-0.962623472371019	-1	NA	-1	-1	-1	-1	-1	-0.720261090602286	-1	-1	-0.721272958819903	2.17486857636468	-1	-1	-0.827917226121483	-1	NA	-1	NA	-1	NA	-0.498888426415029	-1	NA	0.417620015117759	-1	-1	NA	-1	NA	-1	-1	-1	-1	-1	-0.83819663470299	-0.745474948660487	-0.653727658119832	-1	-0.716516805148726
B0047.5	WBGene00015016	bath-14	pseudogenic	1	0.952106228594343	1.14801675667159	2.76248939956321	2.58016093663086	1.48090947044411	-1	NA	-1	-1	-1	-1	-0.964252835250012	1.64375325897262	-1	-1	1.72472209919149	-1	-0.918434017053246	-1	1.82153565816605	-1	NA	-1	NA	-0.474248008732047	NA	-0.30017883502917	-1	NA	-1	-1	-1	NA	-1	4.14736336407618	-0.932146997383645	-1	-1	-0.722672527286438	-1	1.967444181758	1.61408398495378	2.5543513098566	-1	2.20347141114917
B0198.1.1	WBGene00006646	tsp-20	protein-coding	0.25815162115033	0.647690212368912	0.605293630598465	0.696446988073786	0.668910367829802	1.61259535880779	1.20728745420201	0.756676238840043	2.15236202901411	0.732893034384896	2.21329940945604	1.48174691578573	2.38964293883636	1.45031227040622	1.3328606980173	1.78290041583085	1.62860444651367	1.69970988812224	0.951868674795417	0.904183462944712	1.32468274915479	1.11745592474632	0.976234237406368	1.55830308320692	1.66084206624819	2.22865438821344	2.04868041547071	0.933282860774632	0.762456901055793	0.87653777544775	1.21498348128656	1.18577226098679	1.36156246954047	1.16416474245537	1.09173020983223	1.2386735879497	1.34227438730604	1.7001303328624	0.996323242921856	0.999290552867574	2.02652263534554	1.28338484345864	0.773976828001006	0.414092422303215	0.817294150537477	1.42233598263786
B0198.2a.1	WBGene00007115	B0198.2	protein-coding	0	0.134461694784349	-0.299785785109656	0.159943688726411	-0.704626981763573	0.344586237232201	0.00938942133815007	-0.999755662627706	0.119033414869194	-0.640304014484003	0.224957074290465	0.474944963771913	-0.114480613227278	-0.148267424644765	-0.413243211051661	-0.141014927238829	-0.285141635067815	0.423034030455877	-0.452055025366838	-0.362318619520737	-0.0362844490159872	-0.0436981642500156	-0.526557868813883	-1	-0.704868383755131	-0.458960868631909	0.408281914043681	-0.587394214688442	-0.671093159824703	-0.652422272539187	0.152065765520043	-0.114608545350799	-0.485799634713285	-0.424376017725509	-0.333848184129298	-1	-0.12654398757768	-0.350525895001332	-0.00187223316277235	-0.521951764270433	0.363315980487445	-0.0832223891755559	-0.396621389698954	-0.843991620407634	0.0588591797190534	-0.90793451811722
B0198.2b.1	WBGene00007115	B0198.2	protein-coding	0.0129065534093285	0.307882723584497	-0.269092797091327	0.185843088080274	0.249402838535911	0.298998260490227	0.511734387372242	0.716890749666912	0.753337639064554	0.38098895638591	1.49486101350166	0.330668557540815	0.607405160198468	0.79611827967828	0.100520650982557	0.274669250890076	0.766115803401472	0.430373337411342	0.365828164715466	0.437450703165712	-0.455215869205964	0.0530526176650492	0.493060187813487	0.404665462436769	0.480975761377785	0.760887317498877	0.999981646032841	0.744680854681684	0.499477512709958	-0.0480662910641355	0.519950789447562	0.329337678401338	0.665452014349268	0.371678757081181	0.31342887763415	0.761488184566327	1.00907248507059	0.8249262896434	0.390207560738004	0.415907777341675	0.122063424597796	-0.44173936209749	-0.0221249199089071	0.391167696852158	-0.584740857989638	0.880497109677094
B0198.3a.1	WBGene00007116	B0198.3	protein-coding	0.024325819256993	0.29766409162117	0.1420716546777	0.276671626309102	-0.398888173123005	0.59063244968397	0.271364492465917	0.116935570071751	0.749595548492701	0.00620842506977638	1.31842190691089	0.578007735208227	0.249166968518475	0.271204308498974	0.299755944877251	-0.307636452519315	0.714378265743965	0.630714502542657	0.0470207358504028	0.336774180614967	-0.063563907049462	0.201421121082339	0.0135127172638484	0.354885882733668	0.3247091835651	0.774538401671172	0.77331243011982	0.346750844062523	0.0303122307666082	-0.142952561285245	0.42373702654648	-0.0823071233564369	0.495209346521914	0.428827454433657	0.319690108704159	0.131562259032368	0.463710337387367	0.686068047689715	0.213433010892658	0.142230995077189	0.385293337269435	0.237865241307983	-0.0109426891562033	0.374553896165271	0.0995070716755443	0.408386240303212
B0205.10.1	WBGene00015024	B0205.10	protein-coding	0.0567351541657117	0.751977691969815	1.68483295947434	2.2994843569765	1.1802200828079	4.55331632708022	3.01580022902936	-0.17981090580824	3.69521025816839	1.85044595735178	4.54771233323308	3.90876144958189	4.21032815297586	3.05579577163064	1.55609326223693	3.09337127746108	3.89588247206389	3.91599796977233	0.242017936776531	2.71109124863856	1.66139470940819	2.46578646600487	0.119303778286741	2.51160399079362	3.18870099227234	4.14420743458206	4.37581001334429	1.80828837413402	-0.635120276360272	-0.158448055408665	2.96103866329664	1.90869385164418	2.67270399854323	1.1673618248754	1.26394328868115	1.85927691385758	2.79171603123751	3.80917818777577	1.77223676543221	3.41631107590104	4.02399525756954	0.545174804135972	0.759974034280855	1.8090774165469	-0.505591130458986	2.46084298050691
B0205.10.2	WBGene00015024	B0205.10	protein-coding	0	0	0.103991163997171	-0.201241617123964	-0.378266080424499	-0.404981280998189	-0.999982029973581	-0.795554064661574	1.98823467821451	-0.371544791157315	0.841567541888098	-0.560981060094938	1.11293001060238	1.36254750319871	-0.450469924519952	-0.131075734361042	1.07106937574385	-1	-0.250562261771538	0.48349351800258	-0.999999816100605	-0.788783707355204	0.0273863735492126	-0.999594154449355	-0.991246377919137	0.782930258467133	-0.23298436383814	0.449981906511649	-0.233673120928671	-0.58934812633445	1.09523736302901	0.785126635134946	0.731598731965704	-0.545112607461498	-0.997904069155316	-0.999997784689298	-0.203797269737053	-0.411984936855049	-0.593793194611003	-0.155660893369927	1.20062770017008	-0.154421856488011	-0.706090921187487	0.914179461304924	-0.484126253287383	0.42740063407194
B0205.11.1	WBGene00015025	mrpl-9	protein-coding	0.00400741591952352	0.0455795658783303	1.99204885466137	3.6466748246508	2.04528623589816	0.832033951683313	1.93355713565473	3.27711458581602	0.42066374934631	-0.921093550103593	2.39785388733185	0.841224275125104	1.50114803154771	-0.999961860494536	1.78071261195686	-0.961959697369974	1.26542702518832	2.50316636410838	-0.510470100284153	1.84613886980732	1.17047132573128	-0.879565442653175	0.467942569833145	-0.810345549183453	1.42230157891295	1.78224404254559	2.11934953143204	0.384908372363064	2.59492026918041	0.961833305190133	1.3829766731753	3.39711797231646	2.70321482467127	0.996676040178552	3.5065396810679	1.85033588360791	2.22264310864834	0.484711964058232	0.654251967267269	0.842524312663683	2.19207216131923	2.47739191034513	2.12307913018857	3.83300060358159	1.17211829348155	1.00581862728819
B0205.11.2	WBGene00015025	mrpl-9	protein-coding	0.0645610589026055	0.088411893230837	6.01955636119687	5.50096971012991	6.03993914560898	6.07583766271227	5.6513572446997	5.83951240306863	6.07661646920489	6.27545289127413	5.3874390770756	5.84999672268302	5.52757437091745	6.25933975567927	5.93004396793443	6.23963960650459	5.93171344505558	5.77879363482582	5.97338339783837	5.75212450056874	6.03685591531531	6.15236325087771	6.02322539993988	6.29563035151195	5.13004213899405	6.15698684729589	5.8794304037953	5.96052772376163	5.63800189531377	5.97025941644407	6.17362947833472	5.56045358680246	5.04961485950301	5.92792634110514	5.64270790222277	5.716745983386	5.85675196787782	5.98071207453918	5.91542917518095	6.07513992582806	6.07244940627552	5.8082109856123	5.47929784217205	5.28463322105696	5.8923953998461	6.17262514211024
B0205.12.1	WBGene00044413	B0205.12	protein-coding	0.0402622158617055	0.157031242429378	6.20208777365588	4.99998056399577	5.28038186314835	6.2978151348626	6.43874941705494	6.39112207277767	6.26407352688712	6.05399791973473	6.23900500468317	6.13070846268297	6.42210585470293	6.26667109047243	6.10968179081027	5.78519628102229	6.31176729469587	6.25750822239644	6.41600982520268	6.01374614472365	5.83832228973029	6.35837523722769	6.12788073259827	6.27908600969538	5.55992520698292	6.48718834124575	6.17523745823254	6.18068476706756	5.99985279560546	6.45385085253905	6.59901961398851	6.16889344960229	6.57742391619941	6.20759567891515	6.25170832955406	6.40941005650834	6.55968364751078	6.33565457973688	6.03869257978259	6.24075810886276	6.45888109191052	6.02575657874411	5.88899036430191	5.26758203298887	5.79900199483276	5.48586494050909
B0205.13.1	WBGene00044644	B0205.13	protein-coding	0.105487884308512	0.609109765446009	0.764335915863618	1.44866940985181	1.70849145528863	2.72282766829239	1.446056282503	2.14252640830286	4.87014717453373	2.37650132666638	5.29624199011826	3.23803531594291	2.51698535307842	1.64684463401247	3.56905879711983	2.60143942414629	1.88734448982582	2.44746016223228	2.34924139738016	4.54708941714995	2.58140277124466	2.59465557679397	1.10216505682968	3.62046713304568	3.85566203292606	2.51216319073743	2.19965762386661	2.29743047266075	4.64390606480799	3.34923507420887	4.78047682449193	1.81948085044978	5.07127453014626	2.68532533057965	3.13819522718494	4.86737998161634	3.73865964643347	4.94459934957541	3.00165973473874	1.47539558024982	4.82225292618828	2.61135989321501	1.97919362016203	1.03358443758442	2.31025401381679	2.53140757780702
B0205.14.1	WBGene00044646	B0205.14	protein-coding	0.128063192149892	0.335410444560277	-1	-1	-1	-0.448172380760646	-1	-0.823865068166721	0.275903179574768	-0.161053228528768	2.56805732705372	-1	-0.62784384250804	-0.883266160598339	-0.680810318335649	-0.590787794408309	-1	-0.882840650833749	-0.871539125723257	2.3004855013527	-0.852287170031926	-0.212233055418656	-1	0.851957252770925	-0.445068646941341	-0.140646835290968	0.488273188978038	-0.732105490447319	-0.80218855424851	-0.643157294365557	1.68360917050137	-0.95864644517862	1.67187476944348	-0.830655606980498	-0.322015282858419	-0.128096135012722	0.233645929899748	0.22304901677226	-0.0413742685727876	-1	-0.450368713737035	-0.87271582672341	-0.640602592029948	-0.898817860282457	-0.617274154255907	-0.111054108444349
B0205.1a.1	WBGene00015017	B0205.1	protein-coding	0	0.3342357787782	4.11100400012705	4.23751248996887	4.20398824542109	4.12774140840496	4.153890668794	4.38540771885393	4.24817680951131	4.29600558631871	3.99251421688793	4.11769470541447	4.1738726639018	4.2424135022516	3.81903968859592	4.2556289961929	4.21798730873854	4.05183866769792	4.37523796044648	4.03419583386931	4.29915952248927	4.13475677009417	4.53933576116101	4.13496308745879	3.95793734786197	4.01777802378824	4.0178637065966	4.2721857140601	4.21185964666326	4.32002167437979	4.10464558774634	4.31464430563879	4.01792138701449	4.30443341914291	4.18772982499141	4.0040003380742	4.18716282926813	3.79480862112807	4.27288594370638	4.228736939688	4.08467838552037	4.32295976916366	4.21352625737295	4.08611690708464	4.30357879619271	4.17519124569937
B0205.1a.2	WBGene00015017	B0205.1	protein-coding	0.0255677474156058	0.154535801153072	0.53668396127559	-0.239780852889345	0.288719314241591	-0.660211043535206	0.0316523332112842	-0.156169688143379	-0.211581027634213	-0.0171279657922246	0.302734101066377	0.123441951874362	-0.0976674810705548	0.588409085451782	-0.00863559923084536	-1	-0.564394285859065	-0.0597647470944297	-0.461310805792923	-0.228786438627896	-0.138371073420976	0.339151447767496	-0.313638265283892	1.64888941981813	-1	-0.522720833345282	-0.586087630449665	-0.684917752932639	-0.467672881660228	-0.431644051146117	-0.0510164772391204	-0.133308346604676	0.24698460884666	-0.18332015890234	-0.705315903269475	-0.865055665245762	-0.41337934047545	-0.330254794815366	-0.478616977045008	-0.766183467737555	0.778518105774309	0.48362340041114	0.577122289636273	0.840333387106565	0.463017241896846	0.351993984178978
B0205.1b.1	WBGene00015017	B0205.1	protein-coding	0	0.131096651451196	3.44209446109669	3.10050314675237	3.43028202414633	3.02663751582202	3.29767076558647	2.62380390920707	2.74627150475069	3.14619543795308	2.57285344755476	2.85358695527877	2.24171262805455	2.72570626801137	2.42124542500742	2.55357692328628	2.78254287736464	2.90968185759364	3.36453406585383	3.11205330648817	3.40277745691286	3.09907102397018	2.82720308873103	2.25136627026483	2.90333797095133	2.97206938726852	2.83287870107372	3.12422576254248	3.35434173190168	3.07539523021631	2.95746357442596	2.98935668540008	3.03718278438986	3.22188577528383	3.27592791324147	3.07602676716629	3.22828518804458	3.03482112822143	3.30178402765488	3.2688810947383	1.46856781919762	3.4797441253949	3.20132879466913	3.21091210806057	3.08038435860553	2.93061338229218
B0205.3.2	WBGene00004466	rpn-10	protein-coding	0.0931979395580038	0.0398209339368722	7.05724084871436	7.06091471640159	7.0790029736018	6.84470587022498	7.0485328593131	7.00656786676267	6.7887379772723	7.01030591989979	6.87652739811275	6.80862529676985	6.7303005011732	6.48759699864928	6.89393130413678	6.66002160020512	6.82705285849699	6.82264513926264	6.68468811465891	6.86868690336004	6.92106827484268	6.96650173033405	6.70209028621507	6.77863576991375	6.87608066271123	6.75874818434619	6.89185020434506	6.9867835039185	7.02452078514729	6.96943766755096	6.93036823143227	7.0675675970366	6.77851055866709	7.02781706433775	6.92421049401767	6.91116455735365	6.96798021743664	6.72094308069861	6.98195758619389	6.79635117217435	6.73649922520519	6.76483830319069	7.00896667347963	6.90106349721624	6.98968654623357	6.86807931205886
B0205.6.2	WBGene00015021	nfs-1	protein-coding	0.139466255965091	0.439545940457921	5.33819082647746	5.1120721101738	5.23675834737435	5.3907142817436	5.35426892451452	5.23453875100637	5.26674300647413	5.26655551601495	5.28819175568704	5.32430861223198	5.27601730525371	5.27012524023304	5.22303493505832	5.31155628450079	5.32205554347533	5.33298232629765	5.25110908017612	5.18895793705511	5.22586985553262	5.29427572980314	5.30053799895541	5.36113139675817	5.14901844229322	5.45345653558084	5.23583683031658	5.21289267938752	5.17952493987295	5.22109367683939	5.30280801051159	5.14711911335815	5.26323837708338	5.20970613491478	5.14681935686536	5.1167114704651	5.21148283266758	5.3234036203307	5.1911767545726	5.32364129833535	5.45900881679817	5.23132371968713	5.11789843621676	5.17360611011994	5.19277592654355	5.23578408069902
B0205.7.1	WBGene00002191	kin-3	protein-coding	0.13203296987769	0.279146060510693	7.47908298583476	7.52263770230274	7.46396315755545	7.57232583672552	7.46302232863519	7.5006438336871	7.49611467402627	7.48226335931408	7.56579033774151	7.5129703932067	7.52118702768724	7.43836188127953	7.53554661933316	7.61287128658194	7.48095810230793	7.41350405301919	7.39735144645194	7.34795651667346	7.44079329629461	7.55524816298693	7.3817319322161	7.62033584232861	7.39076997844763	7.571025815973	7.5565774451185	7.53289452413371	7.34188036221598	7.37026442081197	7.42504967867965	7.49082312350392	7.35404930779676	7.47699662985901	7.33331099419574	7.43679181804756	7.40892063050259	7.42310993584424	7.3718312629257	7.44617954728677	7.62779302852248	7.48553941817285	7.48085657836901	7.51456612972033	7.3693936105254	7.61411311579659
B0205.8.1	WBGene00015022	B0205.8	protein-coding	0.187243425298116	0.0851510159829515	6.18748948114223	5.84657941388271	5.74679575393701	5.74749422960541	6.31503301024304	6.1533591395505	5.93989176654715	6.14276911840312	5.63676864239335	5.71630996814733	6.02229229014326	5.92181625653018	5.95767486817634	5.95466076922528	5.84902589357595	5.78607843426655	6.25037730899772	5.91028313118583	5.66919426884533	6.14141271398957	5.95129787224888	5.88137818362643	6.25440701836265	6.01182725277829	5.78811714044307	6.04455063606285	6.14256384147133	6.11064393418111	6.05100079925454	5.97168162604545	6.2941464252958	5.79011129196775	6.12384408697314	5.94668230671518	6.01460272349254	5.96121964857135	5.99691581465316	5.77958448011634	6.02660487056635	6.06558250336326	5.90116187425647	5.87891862034961	5.99491440571878	5.91244662495001
B0205.8.2	WBGene00015022	B0205.8	protein-coding	0.00690244256146169	0	3.70283180830282	3.79994502876681	3.85237772241374	4.22471054950746	3.59911318737932	4.30267626595555	4.12345934841437	4.23875263801791	3.8341388494326	4.44805892742129	3.80930495211041	3.89582290043274	4.43983619457778	3.79380739375921	4.22827937476905	4.27338906456312	3.85928669043282	3.93253014883963	4.48056129093636	4.15987504837933	3.81902510225257	4.56759239742429	3.52496031015268	4.02730562856143	4.16158098991708	4.28264916906533	3.66468901968652	4.44657701618187	4.221492317257	4.25533183692322	4.14353760546312	4.36920645689634	4.0241181811882	4.00002931852994	4.1474557534747	3.83573804546508	4.25086790976494	4.3200676443631	4.63913112176331	3.92731145057179	4.24680631675983	3.42884633425537	3.94778514217031	4.19514322885644
B0205.9.1	WBGene00015023	B0205.9	protein-coding	0.346283195644791	0.837522261465249	5.09917564002006	5.39030356210558	5.58498005861244	4.7936439257706	5.44794889765407	5.17642206752716	5.23985479246875	5.54240137997191	4.69044284023238	4.94984046286185	5.23577771763298	5.14113962773354	5.21075668383571	5.21472639935749	5.18132064795716	4.86804925548744	5.69737120857861	5.36134325855471	5.11974697961891	4.94159687779029	5.43991535171294	4.80489555380183	4.88754790247325	5.19309925542564	5.00776877464277	4.9988744312715	5.16508367768388	5.5395704153977	5.20065510630094	5.30555868585581	5.0668588584516	5.09146146238748	5.37287316101596	5.14077156456861	5.3319681036255	4.76771891994041	5.43698044144093	5.41302371713239	4.72957239147872	5.2327655138557	5.42604306595201	5.2525241012369	5.15619500176304	5.02204686819212
B0205.9.2	WBGene00015023	B0205.9	protein-coding	0.0780199428336377	0.085721412082906	-0.37966666152913	1.06937389251529	0.397132005299405	0.291166977005867	-0.772953786685908	0.165009384204621	-0.192293345980904	-0.234784155619118	-0.0864619031187955	-1	0.259593608482234	-0.149972322146739	0.265013987754724	-0.658697753448168	-0.134653979404182	-0.575285027341956	-0.0599237124829343	0.201950167219788	-0.453306477753565	0.799172626185977	0.738126629379522	-0.0700659853225264	-0.154949648085745	0.554690117573206	-0.375122480803678	0.212594043792326	-0.626601668537091	-1	-0.640294259829485	-0.460916774497187	0.451372251096114	-0.772096493934394	-0.126797670508227	0.0821297945642219	-0.811328822616219	-0.491092502185297	-1	0.198214520395101	-0.284659923491693	-0.327011907168905	0.451813037046278	-0.510551340103493	0.126634790605303	-0.13146217157575
B0207.1.1	WBGene00015026	B0207.1	protein-coding	0.0373706003687621	0.802893002391646	-0.294927213597356	-0.0142152983941168	-0.627571932308399	1.57251925917279	0.113232670893745	-0.859497596885595	1.0682962878914	-0.385837183414696	1.48218355480224	0.678515933988438	1.22503384561002	0.334334228705548	-0.416031055793698	0.36906705009922	0.902336599330084	0.88694552703909	-0.552928134034495	-0.0163490458374267	-0.343808822318099	-0.420170935564826	-0.690580137101303	-0.128666189042383	-0.00798695344197999	1.17364930443	1.43583100516075	-0.32080438975057	-1	-0.858683804232314	0.451010094727269	-0.168502837992125	0.149489640440138	-0.582885660869308	-0.579069679703209	-0.380451750101305	-0.0425985511309536	0.686036018678049	-0.364712443593912	0.37870407946321	1.41785999129415	-0.455600846731418	-0.605897520961124	-0.209182139959012	-0.86593757568826	0.208746290991707
B0207.10.1	WBGene00015033	B0207.10	protein-coding	0.0187658399872855	0.352603438262495	-0.277245764637377	-0.493227290433053	0.0974915844647471	1.42051087584627	0.770624722684281	0.0621605688741596	1.42131235301233	0.449494756985817	1.52640365985862	1.36751194550904	1.408688988572	1.51090303181799	0.297183004816884	2.03236167635075	1.37553975626028	0.979902358573505	0.220863704415322	0.74537850914641	1.13529326070466	1.12389856006535	0.860766498403753	1.96751397771812	0.959624513762806	0.934261305833533	1.25788595954149	0.670224623790831	-0.254211030922417	-0.00457350851286575	0.810838712016348	0.297432577419294	2.15244908311297	1.02053164408836	0.139853099256463	0.487667534860138	1.13875109089836	2.4703368515558	0.417217726207433	0.689876830113851	1.20566242556556	-0.187239208480926	0.747799568998835	0.564474883052985	0.518340582098245	0.976736906037784
B0207.11.1	WBGene00015034	B0207.11	protein-coding	0.057208014474285	0.788504619487188	0.000188051774061559	0.588121385871439	-0.148215966826486	2.53150190065844	1.12853754875049	-0.764637882804377	1.84821084574948	0.449146428097473	2.0143903151165	1.78447737095108	2.16805389031024	1.92969947463168	0.257346287158824	1.59567773572442	2.00786538207054	2.15513474860123	-0.256375435213263	0.873616317589808	0.188339989330087	0.787995733104413	-0.230049844399308	1.04675669667073	0.804085416519515	2.61616891783897	2.13616830767669	0.339912428757847	-0.627560784420472	-0.824538315993452	1.45539483137518	0.218938152555494	1.18883976396973	-0.179466799032699	-0.376449460002114	0.352717824897892	0.79346798430405	1.68320088425267	0.174604777155903	1.76373719274568	2.88222611014139	-0.19469248754836	0.0427609672513994	0.313715895108064	-0.884746735036943	-0.938519412755508
B0207.12a.1	WBGene00000232	avr-14	protein-coding	0.0153894431624325	0.011911703121427	-0.358825847959618	0.0551261030986109	-0.654304027696351	-0.511256557452123	-0.280213050428579	-0.54106580712515	0.0158139684698995	-0.110906209527928	-0.282441374898956	0.243198821293798	-0.0866694621090426	0.33070773621591	-0.2384169694071	0.517695763561216	-0.0253670653307606	-0.998793966390424	-0.527018789233248	0.131322076487474	-0.334091167038746	-0.604941339351547	0.461554585992936	-0.372374011976436	-0.439447577642687	-0.418179696717587	-0.554932075193217	-0.10937480495838	-0.36480945565371	-0.795456996841499	0.018421084652466	-0.0777208948043511	-0.500784008931008	-0.751792051893304	-0.278115023600881	-0.8802075846121	-0.921219346367286	-0.503014824761155	0.103159081883773	-0.565605741884669	0.211141736808172	0.250977696961679	-0.64478854174085	-0.13379220363575	-0.280230524358296	-0.0264865063899032
B0207.12a.2	WBGene00000232	avr-14	protein-coding	0.0415571849504227	0.18599733695371	-0.988278708743487	-0.978824163357172	-0.474976835126944	0.0943970184790769	-0.984041790606494	-0.34322812409593	-0.526977344457886	-0.98090275701551	0.644994779375566	-0.96632125103245	-0.326312684584525	-0.972460283345874	-0.674601725494241	-0.954568299290869	-0.489820462289043	0.95623097750556	-0.990303450183242	-0.976168933845572	-0.504819440348027	-0.827797073556247	-0.254456612118394	-0.408492515231687	-0.17636812747326	0.0247706321853024	-0.0509192138592006	-0.490304922590467	-0.988763838401479	-0.644407178370866	-0.402304802230105	-0.61627108809023	0.0280371757822957	-0.756188464515084	-0.987203107836706	0.780542326394211	1.4763022963208	0.331609796710581	-0.488364751239886	-0.619390027863479	-0.484374994385329	-0.972388609719306	-0.73292225281746	-0.524325127304771	-0.988959980839169	-0.523188085094504
B0207.12b.1	WBGene00000232	avr-14	protein-coding	0	0	-0.418562930823507	-0.0816708565140793	-0.726368819996118	-0.492082524093088	-0.0900529948134781	-0.581313211512449	-0.177797873245885	-0.438274255105607	-0.23112968079218	0.354083097528643	-0.100988746948108	0.0809916427474876	-0.358639912522569	-0.504240662254218	-0.0575257170998919	-0.999979073882623	-0.450069182960065	-0.373766941682346	-0.640844634506766	-0.46445845257428	-0.60543364347584	-0.4488399798698	-0.487532551600483	-0.334692044266433	-0.612882965273323	-0.387082687743149	-0.63918829513177	-0.841476295061537	-0.263488855383471	-0.429190441580698	-0.526024658867087	-0.370934827456457	-0.117360689911638	-0.96720819726516	-0.997265696211888	-0.449086986984265	-0.725630278403495	-0.0855944058748894	-0.0646930525427305	-0.359239784746188	-0.684474259803336	-0.765503083181033	-0.350788700192634	-0.261970715477574
B0207.12b.2	WBGene00000232	avr-14	protein-coding	0.0243404482651844	0.0429444314650521	-0.998841989289774	-0.998424853346971	-0.561390146492495	-0.124005586266584	-0.997140875602365	-0.474993952047189	-0.695472959242819	-0.998982107644526	0.5416514647039	-0.995611556528873	-0.594562991905519	-0.997432386251956	-0.346888502091079	-0.998011339649715	-0.464940797376568	0.510859926157025	-0.998724215035688	-0.998860602463428	-0.478720484812198	-0.404758226977974	-0.999391462423071	-0.500139290070755	-0.62941151072081	-0.155295568269934	-0.181882609651181	-0.507781600351274	-0.999371339036842	-0.606000151120574	-0.729158419673657	-0.676749557049278	-0.33140398289888	-0.432099352858802	-0.998124110436487	-0.104068959242552	-0.164819205217648	-0.227104484729739	-0.732311352123399	-0.774147986624911	-0.425831061785765	-0.998963186496125	-0.913731988400342	-0.999751679185398	-0.998993491865693	-0.723221895917257
B0207.12c.2	WBGene00000232	avr-14	protein-coding	0.0397890166512508	0.162561028072403	-1	-0.923401708413626	-0.789588361954108	-0.670365907230317	-0.841671965733088	-0.859305595224771	-0.744456055635179	-0.954134488201163	-0.352726866990158	-0.878270770161607	-0.804547192667556	-0.793659631053295	-0.884350114639295	-0.740167407803801	-0.775947596386171	-0.722404704971176	-0.950739886055469	-0.87391968775055	-0.937665972411413	-0.94514155684917	-0.699088602782996	-0.791805037880062	-0.843342878056682	-0.704048626955686	-0.921115484404989	-0.772864077696742	-1	-0.943158786540287	-0.723408721272988	-0.800194186159862	-0.888906213344664	-1	-0.83663905765771	-0.875622207060422	-0.75625669847643	-0.827492117429171	-0.769986261703308	-0.903330715602519	-0.566440007891164	-0.910122591713585	-0.97292518541998	-0.808940996774052	-0.964734080612295	-0.864315339749987
B0207.2.1	WBGene00015027	B0207.2	protein-coding	0.042902848404648	0.383230957047127	0.328441904223993	0.122630217398866	-0.0530090497317767	1.15839390949801	0.406126425722059	0.539887891624821	0.155870665131612	0.146435164079028	1.26936822887395	0.752595655550783	1.28220895339231	0.852888455087699	0.202594303974321	0.40623492018936	0.307393449544815	1.03345842236296	0.0386253346770842	0.688025570908733	0.268689006101643	0.550574116912882	0.285172316298988	0.175111549155981	0.399179275035142	0.828604115346881	0.884393623811302	-0.227242011406282	-0.133720105344992	0.040482499721529	0.436770612031177	0.169272532091437	0.558318815977792	0.176481708179891	0.128234786185393	0.433050877109496	0.856320726800385	0.523554058547764	0.00145298713608755	0.321838351515959	0.670574151363659	0.0884410602080656	-0.466596710657255	0.0855026513174173	0.117053670471358	0.666983820926889
B0207.3.1	WBGene00001676	gpa-14	protein-coding	0.0995052629521112	0.351958139913957	-0.56637757622547	-0.424663516701718	-0.504103842788928	-0.187699346018897	-0.557586054007824	-0.472015555159695	-0.11889991841123	-0.483656230382687	0.792177536663601	-0.441239767322781	-0.160874750073487	0.113382989812237	-0.337065543243252	1.35682369873969	-0.491657391280618	-0.364282751867433	-0.738572089175908	-0.408089550673957	-0.232879805207719	-0.353755486699234	-0.451664818854883	-0.311315929195645	-0.623717836268886	-0.207354604466336	-0.11439075483501	-0.335179443453704	-0.596956535805802	-0.569927138295861	-0.374132805918185	-0.471557537899498	-0.188256485391436	-0.368967215036113	-0.43733518862675	-0.275011661839102	-0.126739505453276	-0.193788065559101	-0.47401575109671	-0.466400693824109	0.0685862434571841	-0.599281706382232	-0.288611509738788	-0.642138337513012	-0.633059241387022	-0.0454505051216027
B0207.4.1	WBGene00000099	air-2	protein-coding	0.0380546406819453	0	-1	-0.0430472241486867	-0.195777880639284	-0.480905796579252	-0.719169087518475	-0.246754781082262	0.286047134186914	0.988960928872859	0.95023321933494	-0.110084399618109	0.520196729770685	-0.299561678712072	0.468789095717628	-0.257980191759261	-0.0264592269284577	0.61276517684272	-0.161815918342403	-0.0810957442535672	0.00456120222716286	-0.463764285712762	0.234162855790236	-0.304993126323506	0.0380102053705508	-0.689785369151427	0.919243951890567	-0.667445252588392	-0.465721989276381	0.442831216851384	0.517959070947486	-0.373816172209237	0.811674135286116	-0.464881685204168	-0.754683983101794	-0.239225274368306	0.532026706083239	0.411417352124423	0.693794074855212	-0.149214264057854	0.974458156879033	0.454126405939707	-0.0917782975149059	-0.78243475132488	0.278573724804019	0.139664496022556
B0207.4.2	WBGene00000099	air-2	protein-coding	0.0702988920011853	0.527551254754752	6.36339059610671	6.23986945455799	6.37203236266781	6.0437406018116	6.36075090108748	6.44302933140667	6.0774289468431	6.33097768582974	5.7403724727852	6.09713956491523	5.94149052087068	5.99129302600056	6.22621998143924	6.12301265140984	6.04110304228651	6.00697439774417	6.36827497759256	6.13153038565545	6.25569749636143	6.1485700479529	6.42345472425766	6.09038404967173	6.04867531429787	6.07179696940851	6.05151817061824	6.24042591620535	6.30422985429389	6.39646268259525	6.08701495534986	6.28491353829615	6.02462346820362	6.28554318808033	6.39886620350623	6.25769933155978	6.10986848997076	5.88661245429928	6.37100042307498	6.14754422782542	6.01139482356369	6.41636362748434	6.28681520079359	6.25700396895536	6.40282383048443	6.12324093159665
B0207.5a.1	WBGene00015028	B0207.5	protein-coding	0.117127565501066	0.0811615413965384	-0.98821111644519	-0.888279473791243	-0.926321872887911	-0.951721785456281	-0.977114479880295	-0.903406117009159	-0.969669588270948	-0.971318483946103	-0.869169017186768	-0.918034024132988	-0.890529703094733	-0.910491335969136	-0.878731514037524	-1	-0.939299670518179	-0.93441140147302	-0.950203596918916	-0.924170303631047	-0.929684546606895	-0.936862417190136	-0.944707811049595	-0.983043962727066	-0.84098177355999	-0.930820421666284	-0.965924953730117	-0.945872773684381	-0.918379453834837	-1	-0.916157408467512	-0.908670049298713	-0.903287471282743	-0.812244454148326	-1	-0.933809498549728	-0.877799414208402	-0.973204473435068	-0.902836286227077	-0.948970876114005	-0.918706540083935	-0.853670666679214	-0.958265582959354	-0.893796805162083	-0.908896502999617	-0.909681205460307
B0207.5b.1	WBGene00015028	B0207.5	protein-coding	0.0337967536272304	0.134926089310991	-0.944632223584425	-0.828428303928628	-0.868884606314164	-0.941396919730216	-0.958986498297088	-0.978878140854474	-0.916019915554472	-0.907530323638905	-0.65036538891647	-0.970014721290865	-0.916954829489549	-0.952514009997635	-0.934095399656629	-0.873611308488473	-0.966976039996503	-0.924552360347738	-0.973016555444875	-0.931007848021729	-0.96248485800766	-0.966718528118174	-0.906977812691191	-0.920818826991338	-0.915188566339942	-0.961873016579281	-0.780271843836868	-0.912152803683645	-0.956958446308158	-0.910516997758952	-0.954419228807377	-0.964604700239305	-0.852772041872512	-0.868444418911196	-0.894601722254592	-0.964378159296901	-0.934490299304912	-0.830083689370486	-0.951702576611598	-0.946371160943854	-0.956239948048726	-0.980931763916005	-0.906033725668131	-0.889859200103432	-0.952462476862104	-0.90748635181503
B0207.6.2	WBGene00015029	B0207.6	protein-coding	0.0531754958868005	0.337013605093512	5.04806007055531	4.78990190532948	4.88870091607625	4.77800228907655	4.95845411415454	5.23118197516759	4.76923252254255	5.09467331738739	4.43865256921278	4.73355719076033	4.72975938871818	4.85295886474223	5.00880675822253	4.91724269916499	4.66848159445317	4.82676613161389	5.15953463933055	4.62732631732768	4.91815372699799	4.93782239944745	5.12672122292338	4.99881086955954	4.40853133763472	4.92922548900799	4.76956832571892	4.76351405388958	4.8284103490336	5.29346094102709	4.71120058311901	4.85009373246922	4.93531282884038	4.89070534501275	4.99218179743935	4.94633845461657	4.96752605405573	4.67691774887309	4.97728907907177	4.91108808353373	4.83960390177072	5.0466939211139	4.79766953615843	4.46028638871765	4.9375521201539	4.84852182349338
B0207.7.1	WBGene00015030	B0207.7	protein-coding	0.011465899125158	0.79195086199335	-0.510962109606254	0.177145486512156	-0.517967397207905	1.97237554451845	0.0153023694122061	-0.885399338305096	0.858928561244969	-0.361476997714792	2.31466848929861	0.775264030483452	1.41061229272031	0.727578616009761	-0.549064081750223	0.724797912174361	0.867846713040655	1.12589049203122	-0.897445952109425	-0.0692455363181044	-0.302570693165131	-0.239887591697923	-0.765910117568002	0.392533839195297	0.378811468435351	1.8985555815091	2.40966546949949	-0.207514285238018	-0.894225737347325	-0.860731820409336	0.824072519314231	-0.181819528263727	0.588750565554527	-0.616687305385402	-0.6208104834769	0.00596066320229391	0.0430097232092179	1.14761229595005	-0.0751273573193063	0.710873458327189	2.17813804527665	-0.595865824280516	-0.76042380289082	-0.147145646366361	-0.817004507818899	0.105311741869254
B0207.9.2	WBGene00015032	B0207.9	protein-coding	0.0429256574763384	0.671983344651386	-0.0993954650362187	0.769004849162908	-0.14002701885673	2.67889747398431	0.473163299920933	-0.6638628036194	2.10888582627263	0.185182287472939	2.89330505583551	1.79032263693897	2.25273286345146	1.35293181093923	0.344334877693393	1.26747172095808	2.04999108977648	2.00052450235519	-0.489780735741018	0.580751583552883	-0.307050958335904	0.145214744462417	-0.557606496386379	0.236491954094008	0.028768633157709	2.87064591350681	2.28639628918742	0.0605450636207476	-1	-1	0.908281324156828	-0.0753911120039879	0.595142686463058	0.334800630408405	-0.909551635936922	-0.201244729882219	0.159611934489562	1.45996140239823	-0.635083908842563	1.71077325120403	3.19630088037727	-0.607946081180225	-1	0.167089685670711	-0.786714447121206	1.03808445483876
B0212.1b.1	WBGene00015035	otpl-1	protein-coding	0.0324163595239013	0.0461912461196791	0.185863035816148	0.206285238708575	-0.359823906507986	0.175858538569037	-0.239865235117983	-0.244520400939087	-0.227011746961133	-0.188940955630468	0.342977282804425	-0.0374878571065208	0.290423102260856	0.230273345888305	-0.0160994627640602	-0.681889659493534	-0.597485234258832	-0.190242598603177	-0.350335527089725	-0.0137365973235664	-0.657235132337877	0.02963942155634	-0.777401837803801	-0.170283193029598	0.097888856167435	-0.501003624969037	-0.0347794310968141	-0.535201907941805	-0.333643303914503	-0.526556616556605	0.0112551620908926	0.203269551054257	0.0949396853307046	-0.286375247861592	-0.602426684660916	-1	-0.251780604654547	0.419857868830723	-0.236847548574759	-0.278210277186312	0.0493392131493881	-0.491937566946836	-0.746518420429249	-0.133585918145545	-0.3094350948304	-1
B0212.1c.2	WBGene00015035	otpl-1	protein-coding	0.0533098875718077	0.0994799681669547	-1	-1	-0.737138163405379	-0.57399631257821	-0.573894502027114	-0.637471705709759	0.159598006383218	-0.999757859430931	0.231763883162683	-0.76758309893388	-0.556872387448631	-0.466641743561981	-1	0.315910366642156	-0.118597523338919	-0.342507149793357	-0.999724172762689	-0.0419172391296927	-0.474288244971681	-1	-0.786803997540614	-0.461535122504778	-0.999654434831536	0.198816006107605	0.283039438476062	-0.329613211262166	-0.999800650155109	-0.779121681734535	-0.590124281449139	-0.756934807852159	-0.207330249201121	-0.512294608349983	-0.416881285078334	0.193900957677014	-0.312691363184169	0.0564678812096855	-0.553241147592732	-0.59871045613644	-0.368497431794776	-0.481474685161021	-0.349843284701052	-0.782395147362588	-0.999911063040503	0.310611032420457
B0212.3.1	WBGene00015037	B0212.3	protein-coding	0.0305135075734025	0.180435933523523	-0.484770962543164	-0.55222263664889	-0.388713863181659	-1	-0.489386614684144	0.036236506293283	-0.224341787290796	0.455920073608262	-0.307924719971566	-0.717397725097221	-0.566518083703438	-0.400039156771675	-0.46922871100282	-1	-0.616535511362621	-0.518085610015989	-1	-0.946399433092184	-0.530720515816076	-1	-0.739604754028509	-0.861629427661327	-0.71176580037508	-0.784937659781424	-0.727756623404742	-0.693078424486327	-1	-0.822483714079821	-1	-0.848540624490169	-0.836275031318372	-1	-1	1.02605087417488	-0.410808364234065	-1	0.325785534639909	-0.537094740337291	-0.723930389973383	-0.202690887546395	-0.217769449820326	-0.294330585333022	-0.11032223528421	-0.429578041584886
B0212.3.2	WBGene00015037	B0212.3	protein-coding	0.447104435870843	0.919780344080339	1.69120093293813	3.29660011256471	3.18852805695079	2.35488960539397	1.48170051185041	3.53052921740169	2.17454602553391	3.0374533755128	3.76094565484062	2.631296496912	2.15308696378699	1.01437748818552	3.15654330697885	1.64931693898249	2.39661541760259	2.85753378995341	3.19795749042413	3.08614216112474	2.76329429675692	1.68559496692104	1.67426217998492	1.33933743776239	2.16697357438249	2.45891599486877	1.3857933452418	1.47144654046099	1.92514512828745	1.79807308140827	2.65256160703915	1.90827772219572	1.50341787395418	1.85787512963289	1.15561963289587	1.75479752404072	1.63616407545215	1.44741913715841	2.63410322256432	1.58114392613869	2.2075799581691	2.41718863192127	3.0528119211097	3.17458344066544	3.31061986120532	2.66799876511209
B0212.4a.1	WBGene00015038	nstp-6	protein-coding	0.021145362501868	0.322336235652084	1.01736383020558	0.892985117388126	0.812641509105336	1.80172352815966	1.32746062842833	1.52994121100736	1.80869041907387	0.782147359910456	2.83877978418173	1.83681322358293	2.02394868160642	1.38597406928569	1.40801880740177	1.19746782356786	1.81210184159969	1.51583441191351	1.03864013354328	1.36511827662113	1.17349795104498	1.21774455561789	1.34328061733744	1.48850110014654	1.21250688366041	1.35094256214176	1.3321088912126	1.59911575687782	0.824176929302809	1.11885490670062	2.15401210750277	1.55384109944127	1.55537986782763	1.18806627444759	1.70919348573055	1.61222731288787	1.90485305166584	2.06541131242687	1.5298723943533	1.6141695661718	1.80627274647928	0.93067330160695	1.61422121164977	1.43189716276283	0.835818821514142	1.68384491756472
B0212.4c.1	WBGene00015038	nstp-6	protein-coding	0	0.0649239703798017	0.986559764395842	0.7479680576829	0.850606330038883	-0.42316722550199	1.37089649459847	0.0857813302758395	0.311732420751467	0.977032875378797	2.88467425383454	0.203444968368428	0.235352630444639	0.505096718828594	0.497077049624417	0.211887212692328	-0.215909735960394	0.888533530326881	-0.19434285957078	1.37020663869184	0.027221476550582	1.10240009961956	0.0971092616208344	-0.0333647847334364	1.21684020575674	1.12208357494421	1.58056072889082	0.54812718870088	0.309448259236602	0.918278362655741	0.0915647899116304	1.56427273646711	1.33487401125893	0.740338293888206	0.367626845036113	1.08683960567406	-0.328072589703798	0.617424336347281	0.651596862111709	0.0919229288751238	1.01427769211911	0.755184918684309	-0.437630703554231	-0.126356775273997	1.14263082497208	0.124140557481136
B0212.4d.1	WBGene00015038	nstp-6	protein-coding	0	0.033717412746619	-0.676842018107446	-0.357239478296086	-0.559385340555898	-0.355175361235696	-0.468436613148895	-0.383814674644505	-0.517974669430929	-0.653188168886697	0.0236587064901873	-0.313275915361634	-0.394607774005638	-0.387363296739191	-0.0977390372634346	-0.794270811760077	-0.184401338843346	-0.216880201064356	-1	-0.316228186347938	-0.625821115729596	-0.241423716275953	-0.902964041778642	-0.895042070252574	-0.374730745495878	-0.453664805484311	-0.514320956260576	-0.515096967846086	-0.689036707778542	-0.607246568015439	-0.003235016649793	-0.441800075855718	-0.0711435960509584	-0.554752189989786	-0.884672207012808	-0.627578961768696	-0.0670197836651877	-0.208658932964292	-0.463838848202771	-0.298423368518719	0.108747347164431	-0.622759655292433	-0.852584103383241	-0.904542690278539	-0.852102673807899	-0.577280825419821
B0212.5.1	WBGene00003889	osm-9	protein-coding	0.101692437344023	0.394875704466928	-0.661385760808792	-0.660005482525033	-0.727933776048644	-0.381194324887861	-0.720356448675132	-0.571620007709489	-0.33308476205734	-0.478709547057396	0.419709916854947	-0.397032123707294	-0.323670106710552	-0.430744723409566	-0.519980840205167	-0.320828509504137	-0.4180836327425	-0.548619388976213	-0.588902311191024	-0.33113829077484	-0.575382091387785	-0.478476181293779	-0.335258784711733	-0.357596281372027	-0.139781293883969	-0.224305216294575	0.126320396027912	-0.401487731483257	-0.803940013794791	-0.63913703800885	-0.174232194006927	-0.485519165166986	-0.422300230425688	-0.298762209041628	-0.668242232178779	-0.491470722358939	-0.185649195405248	0.128420118302601	-0.510436995643307	-0.599058864608523	-0.26461691941544	-0.677501439170028	-0.707710463131538	-0.573813042342581	-0.586825770995777	-0.504732650350123
B0213.10.1	WBGene00015040	cyp-34A5	protein-coding	0	0.390888338884945	-0.723797944887858	-0.541655563421815	-0.521758473687244	-0.0910835078842137	-0.544924700074382	NA	-0.419132127183248	-0.394904288973124	0.215662217725786	-0.368670467011419	-0.19953018590052	-0.0470236250023857	-0.525871715606598	-0.208911551230394	-0.410795715907996	-0.496626371953416	-0.569964197309	-0.118159306626678	-0.445944696379688	-0.316157567937913	NA	0.0641620350839498	-0.63449633799977	-0.0838547261738483	NA	-0.743972919492379	-0.280951225513926	-0.714411294434902	NA	-0.255697879332319	-0.364248606499234	-0.542496083176042	-0.595887353647605	NA	0.0396681130173413	0.312799244442836	NA	-0.722613694088952	0.367655026018796	-0.666535686738615	-0.592799652816981	-0.415080966852139	NA	-0.490959855333428
B0213.11a.1	WBGene00015041	cyp-34A6	protein-coding	0.0038944876022469	0.167993353466227	-0.876791339642973	-0.0321899009671942	-0.44519160872751	0.279010989232733	-0.261354577746272	NA	0.0771727979168417	-0.102787179508072	0.555479328232504	-0.423446904853101	-0.690101385499612	-0.387018676240752	-0.260812627049347	-0.0241272090402801	-0.207615042269051	0.0907465304202852	-0.901706749975652	-0.125799047236945	-0.298964424389094	-0.35738919872507	NA	-0.0971793429005275	-0.437127975717449	0.247007986327587	NA	-0.233457138426984	-0.476979138220087	-0.434407765023724	NA	-0.283226900986891	-0.134453196902049	-0.194135512055024	-0.167617288712628	NA	-0.28616440635103	0.0273488679311114	NA	-0.24584742213759	1.21446844279768	-0.456944391541672	-0.29401081548228	-0.766386872609272	NA	-0.307928701427044
B0213.11c.1	WBGene00015041	cyp-34A6	protein-coding	0.0858403486754176	0.0433617014119388	-0.0920363190104031	-0.152885046628947	-0.157949076820644	-0.649014423357376	-0.678923956996361	NA	-0.467711831364319	-0.582774391005773	0.382085594209009	0.00796627079439172	0.543177329583367	0.133110932448761	-0.338691646005044	0.183931693002519	-0.510433618978159	-0.426137004797277	-0.170446741127399	-0.0651016117982113	-0.581972338515482	-0.695847269028665	NA	-0.558842082099971	-0.108586728462066	-0.329232633140389	NA	-0.600187096028563	-0.615940203035611	-0.746800700207148	NA	-0.741519303555088	-0.452115225991174	-0.754995016679453	-0.690194178411908	NA	0.156498404726378	-0.0845223521781518	NA	-0.770169358981895	-0.617473928754713	-0.794442848123624	-0.885184367932956	-0.0307591905499672	NA	-0.180560249512592
B0213.12.1	WBGene00015042	cyp-34A7	protein-coding	0.00124429974864814	0.33639122319722	-0.769048106230129	-0.539392346676155	-0.714272955910735	-0.573766912695961	-0.778849279862069	-0.651211207871361	-0.508101715401482	-0.621325916609308	-0.345314672045575	-0.504346922651243	-0.725128532291702	-0.294875781506585	-0.502161909730365	-0.193047216524851	-0.720540599192823	-0.567871191800611	-0.82756687567832	-0.474386969334935	-0.558067177642077	-0.41137433910215	NA	-0.569147405910165	-0.568487555686121	-0.589885235008264	NA	-0.730112440465967	-0.730787652371615	-0.840191868428503	-0.72330625850532	-0.704143380843694	-0.591916729279713	-0.571035289873498	-0.732743958193511	-0.782917398756928	-0.410779907327673	-0.585945277251078	NA	-0.803117290318737	2.51854193965127	-0.744929854510012	-0.591441214773859	-0.380755126879613	-0.744054912860201	-0.792164893992465
B0213.14.1	WBGene00015043	cyp-34A8	protein-coding	0.089127833155588	0.698270359921993	2.91581301086379	3.16138450817638	2.81263859189908	4.05331301216142	3.1540210370971	4.79119697589644	4.31109632970742	2.86911062933904	3.94485217857101	3.77749432858285	4.44431559664377	3.80907545023214	2.99819416358574	4.05715230073731	3.90201038240598	4.3123138708555	2.7777488103477	3.45420775840653	3.40536918779937	3.23515839983505	2.95479933180704	3.5036894787353	3.77205251722147	4.00058499923634	NA	3.51107539683278	3.18037408785377	3.009530054176	5.38872130419159	3.35356033138742	4.34906390875908	3.6830415971345	3.1092962423653	2.33164627894127	4.33241974966151	3.73290417780779	NA	3.34000473683638	4.27847341083935	2.75301276084672	2.80199198611264	3.01226498427972	2.05880685279904	3.38580124899515
B0213.14.2	WBGene00015043	cyp-34A8	protein-coding	0	0.0921374118086797	-0.999999999527	0.191537923370988	0.388756387422987	-0.237692935240779	-0.999999999127393	1.77589452105594	0.884016545200869	-0.999999999474098	0.797902742774492	0.286423334052744	-0.999999999633596	-0.999999999260422	-0.999999999479959	-0.999999994520426	2.12494634417036	-0.189776427669673	-0.138806399086517	0.358767174851996	-1	-0.0210695653178939	0.452575468183161	-0.999999998907805	-0.999999999072746	-0.999999995091401	NA	-0.999999998296348	-1	-0.44477403380567	0.809121526604914	0.218250816094177	0.577207367346577	-0.234434353910716	-0.999999999424186	-1	0.02571223019142	1.00643995024897	NA	-0.46860504358841	0.0505121917988739	-0.999999999415275	-0.155670781631939	-0.238166919000627	-0.311532743116341	-1
B0213.15a.1	WBGene00015044	cyp-34A9	protein-coding	0.0675431138289044	0.472317781017052	1.22605495321713	2.40881101813677	2.01210015891104	2.44113835252894	0.696377897147359	2.11916940300695	1.33453990774147	0.755239893982151	0.937875671227575	1.52484927132899	1.49520777346951	1.94606662632876	1.3131597756405	2.20880178555615	1.59504050162535	2.41906229929739	0.677490242821859	0.79842969690501	1.72998879991282	1.49285988053603	2.24634080109846	2.23261669340437	1.54699663791627	1.60312153025879	NA	0.638230526355124	1.12566332137205	2.65421988805453	2.36296619810148	1.35336056018177	1.73842977798468	0.979260058552145	1.2834874014135	2.10037938463172	2.11406608646818	2.28430734141386	NA	0.898563941804005	1.97794456479711	1.28724147438924	1.55493426275734	1.61796757142045	0.990231340204115	1.66185300685453
B0213.15b.1	WBGene00015044	cyp-34A9	protein-coding	0.0628591529118636	0.275829441813272	-0.592817911552119	-0.213705800980786	-0.154296020972326	0.233628168275591	-0.372590249179393	0.702800354255775	-0.557358575793146	-0.195126357692003	0.401209460893295	-0.309939815240261	-0.0155897161912251	0.822533715317176	-0.697122461224087	1.19808068319037	0.469931643759455	-0.250899059269396	-0.592311194084616	0.238119254685628	-0.220041575268304	-0.281606722883972	-0.0995463433417427	0.906269909040224	-0.897910671631411	-0.161344471105386	NA	-0.0499168048105322	0.24851806787205	1.12658851632469	0.925144396859679	-0.583464561891459	0.0440014507687599	-0.733403349539953	0.0937304971824014	-0.99998617357271	0.851244692354355	1.04977933994662	NA	-0.347275174960779	0.958148143179471	-0.206005874805766	-0.0767400396666609	0.390300075982425	-0.410735578765445	0.562484603841415
B0213.16.1	WBGene00015045	cyp-34A10	protein-coding	0	0.347905298633087	-0.751192993303088	-0.382418003329984	-0.646291970090579	-0.0403042760114245	-0.65801352604124	-0.515605840464549	-0.558888446084338	-0.891287502493136	-0.417233382832135	-0.132423590440792	-0.108151758758202	-0.0428213238391096	-0.718405679800242	-0.0457629682797121	-0.376047002481197	-0.594022652781203	-0.804082497005646	-0.362630551175156	-0.875222487540856	-0.667546060924314	-0.293056315877515	-0.154222217354614	-0.877075830787117	0.155353475949465	NA	-0.539793374559044	-0.682132597273075	-0.259122070937602	-0.753062917981574	-0.596966194311608	-0.310985672059671	-0.75503096983336	-0.576706645176486	NA	-0.44911731979965	0.0268404064877918	NA	-0.68230819816865	-0.031652582756801	-0.784759717237822	-0.734968305743287	-0.456653529075809	-0.967912185279556	-0.302659328260064
B0213.17.2	WBGene00015046	nlp-34	protein-coding	0.0398367102377442	0.349331580243958	-0.999375307786936	1.85924976763886	0.329687056563696	0.115580774537798	0.589489217462967	2.97178885647582	2.94788197249876	0.635874266036471	4.38179680550719	-0.99929603280763	0.236762698667721	2.69025054794775	-0.999402351741031	2.84153086307079	-0.999805760512459	2.80518737277439	1.82297407729094	2.29051810562983	3.35396916578158	2.72439014203671	3.0687661922178	3.76652003601811	0.833324429310282	0.523752425677606	NA	1.35646602532224	2.98024166201155	1.97766724527127	2.32762860785848	1.01434910518204	4.60506883466344	1.98679807204857	2.70321812759499	NA	1.21988254760231	5.85732079762692	NA	1.75723210321184	4.27565367171246	0.641082376600102	1.43110655575251	1.05034222599845	1.26795884154119	1.65980672751844
B0213.2.2	WBGene00003765	nlp-27	protein-coding	0.0456758273821267	0.577192301000048	4.68117372492281	4.57908593468148	4.17412186979266	5.50576982370056	4.996649281428	4.71124035875506	5.53419598917961	3.88923709523808	5.81020492942228	5.54012690757028	5.5920528724304	5.07745914120776	4.55074652806512	4.78390478530706	5.51274374227171	5.75554104722869	4.49906784153242	4.96189351444183	4.81383136838047	5.07633094059454	5.00683587035584	5.3062412479934	5.38468198132873	5.42238337290073	4.26176746507655	5.04706401939427	4.43777591447576	3.89465451906623	5.51375066984594	4.64421454981267	5.46930366118468	4.87881770235611	4.87531113883099	4.75340543907539	5.59624928847822	5.07584746109533	3.90411704708639	4.83731723715907	5.35316044748002	4.65654314491185	4.36219044903095	4.76941814644315	4.68714068593176	4.59797582826194
B0213.3.1	WBGene00003766	nlp-28	protein-coding	0.0906353325777666	0.63152642193671	3.1817119906527	4.25021877783631	4.5718522640286	6.2936283779801	2.41255120050712	5.30173052692743	6.00526640575077	5.09840027432058	3.93042922027048	5.57328730221864	7.15037680949812	5.01598801118003	5.15048083158535	6.18479309308979	3.5870043289384	5.45553414227342	2.56254079732022	6.60162107972627	5.66670498048593	5.1397026036801	6.07777131812745	5.80206145283144	5.37660381881336	6.37400095009044	6.48410129372755	5.58702097318072	5.83388974850748	6.24234839511291	6.09986277221692	6.67518647344321	6.46332735681554	4.64834392346559	5.89013658261365	4.72898162438295	4.5606927529938	7.63109059817661	5.83549356429349	5.02961203309529	6.7689353916424	4.12821276754856	5.10342744368538	4.70499164582781	5.52417525937795	5.24771717023617
B0213.4.1	WBGene00003767	nlp-29	protein-coding	0.280029062149657	0.669749110292081	3.37003700736989	4.03839063590081	4.15194588368342	5.78700581361293	3.34987711172191	4.66761518329549	5.24267026208689	4.79990133845696	6.48301049643048	5.02283908193496	5.98841388073654	5.0514884845104	4.2535872106694	5.3964071035321	4.07995750391022	5.19423186807161	3.61824036102731	6.05620017258234	4.4618928650506	4.67934763762076	4.20331187276739	5.24261246434775	5.06491852850804	5.61353978316508	NA	5.49280496429924	5.75832371445172	5.85392924261189	5.85775055692529	6.29830315392034	6.20280689418424	5.13377330141135	5.3905481429574	5.91693297305789	5.44407620150361	7.2332675778983	NA	4.43965209280331	5.68293196364685	3.53163932619269	4.28973834890485	4.13093152901762	3.94592122908685	4.63513607915238
B0213.4.2	WBGene00003767	nlp-29	protein-coding	0.101681082199673	0.407971196197448	1.72449152429048	1.04370720027297	0.745242570847422	3.53129068561078	1.0112783631021	2.1489991255273	3.68908755208901	1.35600150525667	3.52134720147701	2.0323081377589	3.48079862904058	3.09322796159335	1.39905478872754	3.73479463881639	2.63723697023085	2.308843268233	1.04660183004797	3.37943904162936	2.72636700787201	2.90986102899422	1.81623374986043	3.49729952272131	1.95185322993796	3.54211463700272	NA	3.49929187908243	3.12060590616901	3.35175959501331	3.12313069012488	3.49773727828936	3.43750551674599	2.34129403982059	2.08696465394829	2.50179179535311	2.31274053752286	4.4166132754901	NA	1.57126243629242	4.17251158171969	0.286654765999521	1.19585492248475	1.0935519882466	-0.172160920530696	2.19986564343121
B0213.5.1	WBGene00003768	nlp-30	protein-coding	0.169488592714724	0.629654858288858	-0.392577564683855	0.475662106287294	0.336647689631861	0.995976889401266	-0.388856316087608	0.469403793743612	0.706469994927348	0.93367489233901	2.62334690898729	-0.21144775242796	0.825161532944726	1.00322265280874	-0.0672529180414129	1.61728550426962	-0.037531664322038	0.488460793367392	-0.0548482823875333	1.93659808332742	0.780107685914294	0.906188655077736	0.238045740918007	1.59290256828996	0.827687039260501	1.55720424469211	NA	1.80809529712381	1.6820236860326	2.09481689618183	2.41411711908153	1.56340439370437	3.30211012702149	0.681942522276019	1.61941156553847	NA	1.84230658055413	4.08479150145416	NA	-0.175145142077173	1.75742006254388	-0.351950867265546	0.26778096889695	0.0109441448277381	0.0370933950150141	1.07585502468739
B0213.6.1	WBGene00003769	nlp-31	protein-coding	0.233210417788155	0.651689423814275	3.55297171178495	4.15330358650553	4.16834840881178	5.02174279521247	3.4814227347734	4.34874394749796	4.32549544705481	4.19678318185742	6.30512039527818	3.65998266924405	4.68768721774078	5.24521086359937	4.29162713918589	5.13550369788847	3.50483088166029	3.85605204435603	3.30285237196954	5.32413453608366	5.2584223741532	5.04481284026331	3.99239178752157	5.17642136757487	4.4842185268309	4.83491825441444	NA	5.4559016493238	5.25824570027488	5.23377172924932	5.59188542582113	5.44580217976175	5.78278060485572	4.74671644913525	5.20852297671406	NA	5.16714769850831	6.36033268799217	NA	3.94976787212563	4.46524217224021	3.41079535481127	4.70195677713338	4.18865673103027	4.5260135505161	4.58171773558055
B0218.1.1	WBGene00015047	faah-1	protein-coding	0.105877638802195	0.66871453150317	3.21773944787282	3.93892494218444	3.38240765481445	4.64061785291909	3.47918491778613	3.53917161115089	4.32618886275499	3.7217910402082	4.9539224494991	4.3912371461048	4.57967884944506	4.76582992592709	3.89983402182612	4.7302248786196	4.1202980291603	4.63180813557509	3.13465619004157	4.00844938331819	4.44210984993606	4.84779477131497	3.63132765440418	5.3121816064543	4.74815524506438	4.63990282748148	4.83682621393528	3.80378704292299	3.36921337585104	3.06211226671207	4.72961946154707	3.89088641118502	4.49813294483395	3.81296002048219	3.24571812707829	3.9985852998215	3.98348983517235	4.93459182521554	3.55984280578311	3.82864532788183	5.04205687277311	3.64711420049173	3.52684584707489	3.52666976264012	3.8226166698316	4.35607210772605
B0218.2.1	WBGene00015048	faah-2	protein-coding	0.0434368176824908	0.000417853240798234	0.971334973595013	0.973450032301348	2.54501177015876	1.98961704768581	-0.164145468439187	0.468445886258125	2.14609009092906	0.309083027224754	1.72476172244872	3.42744910158224	1.90244626643708	0.90891262397041	2.08957349904444	2.00018387231201	0.307385414870503	3.16929784477078	1.05429834212913	2.65551838738676	0.557545023383012	2.27859036622808	3.11909890420803	1.42859247578218	3.48404861249599	2.89072262719406	3.0142645817379	3.07804406609528	2.19147089039181	3.62709102669944	2.20815910706234	2.35181455035776	2.13533756673346	1.98704298893078	2.68264202372951	2.43508622061097	3.39761211164494	2.34325779071237	2.64160495199897	0.482118390699557	2.00681121971153	1.36668032938163	1.28647266915233	1.3574043961866	2.24913957195673	0.796666648566528
B0218.2.2	WBGene00015048	faah-2	protein-coding	0.0322724148636455	0.146559308274792	1.60292695125815	3.35133151049321	1.77188853468284	1.64644230113515	2.98696277734762	4.13745183792885	1.60371774313736	3.12018154551409	4.20316000745975	0.571810979394143	2.71107338101207	3.78437856995093	2.16744564466382	2.44833465965873	3.25003726922053	1.47747638129004	2.26030073323218	3.05793173218052	3.25438296167312	3.38674018586587	1.51147303749656	2.11787704053938	0.698417927597167	1.89154448665462	5.34688359531567	1.94366871229699	2.69321655693137	2.70397209318251	3.28053184272351	1.81688287094649	3.94868948170685	3.94415816540816	2.50086982017889	3.11062725062944	2.59510043458413	4.8947112929338	2.96706753957125	3.21076002213798	2.97659862679335	2.26666606702189	3.34266861022381	2.33351498547973	1.58344323465735	3.35669018383899
B0218.3.1	WBGene00004055	pmk-1	protein-coding	0.0748113811588702	0.288545147524181	2.74106821710955	2.88237921219963	2.88362476212466	2.96154050367365	2.53492808626155	3.02374632626321	3.08554145458021	2.86707627303128	4.54031873314668	2.91033075147467	3.12620080926053	3.09885701703438	3.10370174704186	3.15064906238023	2.94675478133637	2.87559713235576	2.93227928610994	3.06897794611613	3.00366878214441	2.94371162662123	3.06845572282874	2.97534599580148	2.80714230340078	3.03815594731818	3.32989363729296	2.85931108175486	2.97815424740493	2.97913125007909	2.93390883167574	2.97620670637132	3.18326198757727	2.95410810750256	2.97509261957046	3.19418657497843	3.31783073229305	3.27026186542255	2.9654294787172	2.79020569388674	3.23906059032499	2.73393993049977	2.92725505095903	2.6819184036607	2.99016426927038	3.09813317331448
B0218.5.1	WBGene00015049	B0218.5	protein-coding	0.088142503582392	0.817068462019491	-0.0250680217687023	0.102795410495499	-0.168225414066524	1.99554012363799	0.565333557549097	-0.501277192208622	1.67716279561479	0.0844870474285234	2.62381530346694	1.325374965617	2.11073395806609	0.941795680731922	-0.251967224800728	1.14670534870474	1.39026641046224	1.6885777156343	-0.578014401337169	0.56183041900368	-0.134172077732625	0.436592794808701	-0.4427476020559	0.529543870135792	0.72628283208849	2.13134688112324	1.80431585036131	0.44841908653627	-0.554856857006929	-0.597710060445875	1.01934244169304	0.250246106710764	0.945069913275936	-0.240944689804403	-0.244721229421728	-0.0201140343245017	0.676750603714279	1.4061330121528	0.278898706557349	1.19664046258072	2.35252442387205	-0.377356099361238	-0.291628534147226	0.159810395671495	-0.665286276143899	-0.0566164582325098
B0218.6a.1	WBGene00015050	clec-51	protein-coding	0.169892058359049	0.59016521079216	2.77190966695647	2.89741684294682	2.77151765241365	3.94845164107647	3.22965828774964	3.86887483975728	3.89964984962701	3.48684566803673	4.75186470340724	3.46595158190297	3.96253711074038	3.68634934424267	3.87792207559911	4.11971603497028	3.56539640214588	3.66697779909025	2.56404118386282	3.99512728514416	3.3582474724457	3.94289042142032	3.11477322070159	4.36228225065057	3.29970673892019	4.11103462320038	4.13076432314744	3.92994319378813	3.53657941680071	3.55618375998634	4.16573019875361	3.63651200944416	4.19216002155232	3.55226261410415	3.41180386995641	3.44041119484632	4.06499224335541	4.31207271695993	2.9062163034108	3.65124083570534	4.27402684251918	3.23472917746956	3.016627156224	2.65040084910899	3.0358600446245	3.41204498986955
B0218.6b.1	WBGene00015050	clec-51	protein-coding	0.090547323908223	0.119390246629685	0.827460034377223	0.0235214406920831	1.58618160392495	1.81007736547675	1.22764181889717	0.0765009632394218	1.22246199336494	1.65336798203813	3.060139544757	1.39147281110485	1.9635374628089	1.52081309988182	1.07225129636174	0.482606483561014	0.75411614401233	1.92501697346502	-0.379467962116127	2.38308160924867	0.722459624072682	-0.287654094593214	0.495656964356582	2.39284674791578	0.508084140244612	1.68298133137434	2.56523559423115	-0.0780972327375897	0.103362919243786	1.67220328443878	0.251302292697666	2.12016941488451	0.264834669436826	0.873423883977167	1.62096259653925	1.21419917956344	1.8390923138259	2.23886632279731	0.288781894545528	0.60866545743999	1.82921435146762	0.809510531536475	0.601777418259988	1.12355393691594	-0.0927918992954283	1.18272103952615
B0218.7.1	WBGene00015051	B0218.7	protein-coding	0.0485621898022062	0.794004619667209	2.25237765356009	1.97369741486938	1.29696913718932	4.48364422344963	3.14455597730593	-0.0807958704334526	3.99351326529021	2.24511396311245	4.32768295274869	3.90844152498909	4.39107867829743	3.59913256959244	1.77770530621639	3.20699310155014	3.96943688581063	4.11028226244485	0.667198420396642	2.93465011597163	1.42276062304013	2.41825459567302	0.984992080747044	2.88263702629691	2.81211626088379	4.38512034935158	4.24811329425482	2.19559083592036	-0.117463639810173	-0.0447259633696817	3.04272524851845	2.05850054174033	2.72798785452467	1.17131259844985	1.1190859128565	1.82162263629657	2.37273681724364	3.58937898006495	2.01727239720232	3.51059689315025	4.6952835077614	1.23920462879473	1.03352107508388	1.82561899556779	0.0413621022372205	2.72129111306872
B0218.8.1	WBGene00015052	clec-52	protein-coding	0.0283403540952276	0.133089991550597	-1	-0.0925160710022671	-0.863043545248785	-0.111357268146864	0.317567563678717	-1	0.14793665603416	0.154341576699665	-0.632843890851006	-0.592245429276232	-1	-1	-1	-1	-0.447669910629382	-1	-1	1.44633525233456	-0.504525733164618	-1	-1	-0.14986325071816	-1	-1	1.01075298634371	-1	-1	-0.464551123848046	-0.108668090758978	-0.461637373095575	-0.0828380673233006	-1	-1	-0.105232534506907	-1	-0.142932419867284	0.328848295251145	-1	0.133959587164181	0.664453204662156	-0.0374085281085286	-1	-0.0628029878620129	-1
B0218.8.2	WBGene00015052	clec-52	protein-coding	0.179111895989378	0.727286912229304	2.31659851075608	2.75622003380493	3.05428890746591	3.80185063355511	3.45214251635268	1.93437801658817	4.36615490444776	3.61624851459739	4.60791362201697	3.03272112696709	3.94075909107877	3.36482989338443	3.15820933884615	3.88867418417461	3.53100785572732	2.93287901477882	3.01308117712084	4.31270347073393	4.18823281058455	4.72571659499949	2.27014800648091	5.1805140628285	4.62668555536068	3.12417843256975	5.68297921579702	4.01325888476565	2.95180535500306	2.54914344309265	5.1977133825192	3.76661304417479	5.53399484528255	3.07071161940914	3.92688442013457	5.6991674832037	3.71204694319417	4.50416983734673	4.03258896810577	4.10442374199137	4.76946752334066	3.1123028686771	3.04809858137101	2.32265155129454	3.4649366991144	3.27362800655612
B0222.1.1	WBGene00015053	B0222.1	protein-coding	0.0569051651454973	0.460007494780727	-0.437739399118944	-0.0152396493541788	-0.272576725885343	0.722410479538561	-0.302805980165619	-0.235112037040678	0.390290158895404	-0.42379152317174	0.964554989762664	0.197804920240797	0.498890300650585	0.2352961851998	-0.281795219233962	0.57814002297117	0.176761238384234	0.465641453738194	-0.485974138646355	0.289633432738295	-0.0511065880617404	0.013456995337507	-0.343390491917739	0.100748834156157	0.513361764186753	0.528300521307037	1.16985961259333	-0.0417777134392856	-0.65704204504759	-0.569298616828054	0.392328826628725	0.0555319564312276	0.788653435413085	-0.0420782305902638	-0.36488018367665	0.399122610254699	0.437934747390518	0.854036048239584	0.161204046812019	-0.38126410067654	0.716760631161335	-0.455792876890472	-0.406578399032611	-0.263808420087454	-0.390629397285447	0.204614975817926
B0222.11.1	WBGene00044582	B0222.11	protein-coding	0.0326801471630132	0.451776725918355	-0.696391584398765	-0.590506125851425	-0.63185711376249	0.126174189306332	-0.500565244604575	-0.481814538725881	0.165198714374071	-0.600822479603667	0.548543393776393	-0.287599311524553	-0.142794319879697	0.152025898207365	-0.376509934196107	0.0897283744874111	0.12993515344896	0.132518660839812	-0.602968057944127	-0.248901779878231	-0.18393468966475	-0.347305036445623	-0.175346411601785	-0.170354269829701	-0.152994862689029	0.167355124628746	0.254380666911167	-0.403394557976835	-0.479202426440871	-0.617235803755967	0.17490091671479	-0.356012192906753	-0.0406578178892385	-0.433466938767152	-0.605409680140223	-0.544486110428129	-0.0704162570514665	0.0162190264963507	-0.27144271565954	-0.480766533234536	-0.0271618455053371	-0.416875086042271	-0.446422707539436	-0.509615819917773	-0.91206036011523	-0.254243535285224
B0222.3.1	WBGene00015055	pitr-3	protein-coding	0.0313451893925913	0.0532943850980419	-0.400852898258122	0.302159096216744	-0.592088173334099	0.558088888205148	-0.00843665694614644	-0.190617958845604	0.915390372888195	-0.243872562180028	0.774444205213967	0.723121884605345	1.16771869571076	0.457624038205063	-0.46292298172246	0.201386490886969	0.125404744698453	0.0893651135683986	0.400116419327157	0.385216050333231	-0.0914044109331583	-0.189218411058829	-0.827596162010553	-0.389554725221415	-0.249266265316868	0.291043159589853	1.26597015066568	0.268644927628511	-0.347669744111627	0.449247542118179	0.257401714738812	0.138948677068127	0.505720605270959	0.394552034911557	1.05968080529048	1.23682129859543	0.672319346392864	1.021774909157	0.272127861730122	-0.0311735980241136	0.331695817130803	-0.03335920703359	-0.999978082773853	0.315206703741143	0.379284680624154	-0.0824809089753029
B0222.3.2	WBGene00015055	pitr-3	protein-coding	0.142021350165025	0.161807114094462	0.0485140827268981	-0.735906603658725	-0.197677808783652	-0.617004634824294	-0.180099260351024	0.809909322039747	-0.51953392668691	-0.197404036566596	0.422656962928267	-0.553618115092719	-0.383173115482066	-0.678870720034049	0.569098210859023	-0.739158842904724	-0.755459422227263	-0.0457621666479177	-0.676863260448392	0.256980665791245	0.301915359720106	0.133474743482783	1.9083446436163	-0.0643750125788169	0.165648941294261	-0.023552571722171	-0.332829789593356	0.136443835406219	0.306131106682572	0.327036108712147	-0.0284963214605225	-0.766631975292898	0.287237994457063	0.913623007506559	-0.471301468190446	-0.35170579569209	-0.604763396256625	-0.471624217993145	0.0832309339939609	-0.196072685892979	0.210113721262105	-0.216497585770438	0.222598669201536	-0.736878571869625	-0.718037043638904	-0.824266189160266
B0222.4.1	WBGene00006418	spl-2	protein-coding	0.0403437579601942	0.565786778494241	0.273957021187365	0.071324148171394	0.54456966612071	1.2801139374669	0.0383358048287732	0.548483138286767	0.808534144274794	0.536533813618939	2.67109805422055	0.876563342504547	0.781525551452929	1.10597839689681	0.694754775073567	1.34794613847073	1.20660384479251	0.924850874194943	0.268847004927072	0.716962885576238	0.853184026983047	0.383370129786784	0.745218877487854	0.61786366780605	1.08994697453715	1.31434870392783	1.85675152716496	1.62911055355994	0.268626757257417	0.363527874946384	2.24181411740754	1.23637761400947	1.32173746248434	1.76826400326438	0.69976701564402	0.00975372396348878	1.86995355253975	1.33399379045797	0.771445306210891	0.652789541708241	1.46030017729706	0.793325961739875	0.404962349813687	0.328391665216748	0.371641256602158	0.826873633645758
B0222.5.1	WBGene00015056	B0222.5	protein-coding	0.0595242457522265	0.727961825272221	2.92071081048898	3.59081214860901	3.20422075141451	4.76358740470613	3.30345504279782	3.13575876498658	4.51060972251529	3.02847774045571	4.83713154002837	4.21488169793401	4.70051010164255	4.17790036243307	3.1384267189464	4.09432036232281	4.24059013273726	4.40465746350915	2.81537485960306	3.73342989466074	3.25895955344817	3.58738164677313	3.31852035488923	4.04548293585367	4.25640762455322	4.73879357461175	3.84445773305261	3.76857990080087	3.15702830481171	2.19226545409751	4.02698083638227	3.46389292910015	3.98508628465785	3.16418469748469	3.08023244861175	3.38756763096545	3.88258388476807	4.11097464579135	3.30076520855552	3.62605774757929	4.42483829352711	2.98558888877781	2.95752209703524	3.31632031376227	2.84763662926278	3.91808884708484
B0222.6.1	WBGene00000717	col-144	protein-coding	0.0825295920038943	0.672611182810924	1.9173125603655	4.40135889675572	2.78917431116402	4.0315970034933	2.6483062346645	2.0071448686861	4.75305804136484	3.43466216706373	5.89821961778948	4.17861492758598	5.10397017541176	4.10379164764693	2.71243649891438	4.2339367947999	3.56850745170908	3.70619360546993	1.96897780768767	3.14194189960153	2.52281188748792	3.30509488914114	2.36623770807209	4.84323126962335	4.841545721637	4.71266396004476	5.92209607397281	4.11523637998797	2.5405763098116	2.24123390601033	4.98133939655284	3.5190902047321	5.59192392520175	3.21869403681726	2.9401168488718	3.00867993314296	4.35635240705931	5.97606284068986	2.2480023653795	3.35617420287274	6.42978612044238	2.71785900040451	1.90306856558223	3.44192168350278	3.42834278865789	4.32930874373361
B0222.6.2	WBGene00000717	col-144	protein-coding	0.0416064664442667	0.503116016007332	3.41556426851574	2.40337310081976	2.9109681838647	3.24244534972952	4.06663510249923	1.55668798654863	4.34269296543005	1.07703673950512	6.03046779776537	4.43050247459208	5.54514774093822	3.32292104377699	2.3069921964864	3.85855291057014	4.4460672442803	5.23988688068793	2.95435406582245	4.45068840479158	3.42002099363	4.05084618807145	3.47815665808084	3.60086619120146	5.75631589030944	4.3694009839007	6.08623481168761	4.39252421867155	3.80237261323938	3.20357899665981	5.36982728194624	2.93346094102114	5.31115646083804	3.12073693807609	4.17084987551402	3.24065630080619	4.42216912128199	6.45554356502158	4.07318404537487	3.89159754006885	5.26609227076638	2.93571728365516	3.07817781402123	3.3641848937121	2.45495378342477	2.68332824069178
B0222.7.1	WBGene00000718	col-145	protein-coding	0.0728780189572679	0.73353456889212	0.878107500047632	2.37933752358852	0.765922539569744	4.12755085572381	1.09606238132266	0.160877276286601	4.23484375491001	1.95883272262321	4.47488848306915	3.47047880348325	5.27743999731431	3.00015781873036	0.732045992163857	3.61288646258231	2.0046456187185	3.42179415049971	0.388862249106085	2.79345997746986	1.7859011242398	2.14526091618774	0.725096253382099	3.90208601899935	4.96908160382695	4.67483733510665	5.67025621354115	3.70600307594071	1.88688805644252	1.86563551328708	5.06521838305208	2.66377146486988	5.34170727852015	1.37723095766131	2.76910042081469	2.34049796146654	4.05902445703971	6.13416990313835	2.24463016458016	3.2052848901811	6.77985572178628	0.802519451682181	0.727629713694713	1.5558492956793	0.657175008586573	2.92470679235932
B0222.8.2	WBGene00000599	col-10	protein-coding	0.0799577585613084	0.6626463848342	3.00783231293351	3.97389882548041	2.72371463338797	3.93672624209182	3.40147322121331	2.54401105169155	4.71123928401696	3.53609571570448	6.48586179011561	4.18202262616582	5.40419348625074	3.94920399328308	2.48577168397216	4.12213111293148	3.77418915327059	4.23354438422502	2.7047190034181	3.92789508660371	3.22578405135369	3.53123217483901	2.84396891210488	4.54426083707679	5.14755289249868	4.70656027130274	6.209691182996	4.39295682844449	3.17150782359206	3.01234224444136	5.50410163610898	3.69226342107239	5.94035842474676	3.67650324563466	3.95385725391216	3.46756963540436	4.54051551584441	6.26813327694544	3.56683908833397	3.82862659823491	6.14691577647588	2.84294558588404	2.73969314313474	3.5691358305885	3.19272314980312	3.91695461530919
B0222.9.1	WBGene00015057	gad-3	protein-coding	0.112323913271742	0.624492051879146	1.46390304024449	2.8121506636895	2.36891264764468	2.32029830062359	1.52438203654778	2.17869590123291	1.88833057624874	2.34235779242256	3.61878562299703	1.95718839346853	2.0191217364324	2.55963759383337	2.10166745689664	2.42842768136494	2.34690027013345	1.85912638413278	1.41792254858644	1.83693329240875	2.29401850540948	2.50539011927361	1.82785871157378	2.75420524426283	2.12792178951243	2.43808081848393	3.11815364307603	1.92415057815687	2.15478489164515	2.59143927329905	2.73160068706067	2.27602019323936	2.09468618672	1.96580942659028	2.03873322151784	3.10485108088421	2.14155280433383	3.53262818032705	2.09427706338182	1.44735694525427	2.47488937859608	1.6721734983958	2.04981288977462	2.17938300405204	1.5950954298672	2.73072957297327
B0228.1.1	WBGene00015059	B0228.1	protein-coding	0	0.0870518946940783	0.108036242413246	-0.546938919929038	-0.48684623524859	-0.119694643184047	0.361417369937064	0.0814526856421853	-0.139085968199813	0.087745676531895	-0.991131882303552	0.401922169392637	0.774184672873502	-0.208284226149454	-0.219278175500386	-1	1.5514950587723	1.44782409069087	-0.126054822614979	-0.972060829478744	0.0422467332115796	0.684090849962704	-0.509702681418346	-0.0397360350052656	0.988057735535385	0.490584613732928	-0.206087252252003	0.713637572949314	0.292342713817915	-0.400865761182253	0.0233543786058272	-0.456414289314512	1.03802406357299	-0.33893160581957	0.439399060637541	0.0797713576430405	0.44711940901371	-0.251390184704751	-0.110616938856373	-0.203919707795132	-0.999849702176753	0.0992825785904096	-0.0796293477148804	-0.539434201713039	-0.748339024949332	0.807670277406394
B0228.1.2	WBGene00015059	B0228.1	protein-coding	0	0.272183922317808	-0.534477112421148	0.0241027211344074	-0.26590998615577	1.32626737940075	-0.358969416567599	0.044984639960175	1.47955772861876	-0.544332930205004	2.64791073808534	0.563180394977278	0.866928822400771	0.808716819993023	-0.016230005567435	1.63008395609987	0.390991046453259	0.306990068398943	-0.639158111816839	1.39550451156899	-0.574464055821156	-0.234239735066327	0.390541348279897	0.349762294511396	0.022162787701149	0.765659445198481	0.950472774193298	-0.17532211910574	-0.459747916509063	-0.785349951897809	0.507234449101763	0.78278787940787	0.0671482623540944	-0.00590222757430661	-0.386381264514669	0.320206714032667	0.583905304220037	1.37642323570168	0.251325050909477	0.0536556389281822	2.10968113544063	-0.55680388804295	-0.633665913156667	-0.226635234381377	-0.617164665718632	-0.155328186076959
B0228.4a.1	WBGene00015061	cpna-2	protein-coding	0.0199792554522247	0.60040888167187	1.66832929159606	2.19132726040417	1.786634474098	2.69655733700527	1.78493996303471	1.76731583816355	2.89775292011031	1.58603619594305	3.65577364539155	2.59337860213744	3.04268975162136	2.61246745329785	1.6513242180328	2.6096865706809	2.82634542885601	2.75988010499615	1.22377362460895	2.35404823097239	1.91433935793624	2.17788344762984	1.83861697010149	2.56627088117464	2.66241862710043	2.95004181017961	2.89787431710757	2.07835522174588	1.40970431318614	0.972549397196771	2.40987534125075	2.13980466981779	2.67483896936938	1.74476217721828	1.58426996104555	2.12475253648361	2.4752937382349	3.00737644918575	1.69852873723685	2.08712055132451	3.14224443592299	1.57026705256801	1.52225704151909	2.21365884349271	1.43467465360425	2.50338524949309
B0228.4c.1	WBGene00015061	cpna-2	protein-coding	0.0993488348652917	0.516106946889531	0.132289776969428	0.368154514165714	0.432532438582954	1.59876678313427	0.571105434896798	-0.129445544522411	1.26394960929264	0.406006418009331	1.5116260356934	0.912899770959366	1.86413346284744	0.972984806523924	0.0611608642953639	1.1292457899685	1.17088897981007	0.935891077685336	-0.0290555094084043	0.881964628348002	0.209079658705498	0.243725233408077	-0.0733346461122564	0.635483902878258	1.21466143691502	1.76825659262536	0.728691366039602	0.330585466707922	-0.235930924783507	-0.323471096509108	0.228582507725234	0.345974740200325	0.641945727392823	0.0333196323548973	-0.0808489498382535	-6.64352948175073e-05	-0.196930195944061	1.32249621160964	-0.0033374312664523	0.753057378683253	1.48422745294628	-0.168979825189305	0.0300163042397246	0.241656243437897	-0.0884860181784329	0.653687808301138
B0228.4d.1	WBGene00015061	cpna-2	protein-coding	0.119555083183816	0.635491741262369	1.43781045970822	1.99247594405224	1.63795874710376	2.46409232247033	1.60099025841458	1.34767000986211	2.35521901235576	1.59231981679252	2.59651074966179	2.32551764064758	2.51176595315272	2.37792113925016	1.71763764105895	1.90974100265577	2.56153497037619	2.33868609457162	1.39863663049087	1.9935723171745	1.755310949727	2.02544566299116	1.87908038845281	2.44265358907441	2.20569076721258	2.55977701451852	2.22520382140579	1.39796515062297	1.18512139864311	0.754001715599557	1.59728579601372	1.8686225188131	1.78725518894828	1.3478294047616	1.43702630895483	1.49777377019704	1.97684366062131	2.07540499918043	1.59684593381493	1.89229305785986	1.77087984720782	1.14174347868581	1.61468369771495	2.18863343937428	1.58251924665142	1.89434693933617
B0228.4e.1	WBGene00015061	cpna-2	protein-coding	0.0209591178557484	0.507064094398652	1.03423433030638	1.79743628418476	1.18646194949789	2.73815247156251	1.43558300971052	1.42798597229704	3.01312322826748	1.33220491868475	3.87298922632386	2.2846338159859	2.86581254000975	2.34995402138247	1.35378708739788	2.28190699918795	2.57135429600974	2.17679156381766	0.98158752589982	2.56729433655723	1.42903493020317	1.70469445840572	1.40751893875154	1.99480857705147	2.73656375714026	2.99902338186146	3.03874428064003	2.26444073766238	1.63597440182812	0.662684971722451	2.30126877385378	2.13520480071299	2.76429630609498	1.7971322478253	1.58770495896972	1.8718621873949	2.15270878627881	3.07155544581797	1.82286006934382	1.6801489495013	3.00461357274488	1.17972701054448	1.15774631772586	1.52596516749411	0.71003162733189	2.15623837963923
B0228.6.1	WBGene00015063	B0228.6	protein-coding	0.139999791539865	0.317540649385472	1.12472260355325	1.2909037424384	1.34050629414043	1.30083133032048	1.40537461123516	1.73604464349731	1.53461340210227	1.2432153617931	2.17190000555715	1.45799799742187	1.68995187023249	1.62216496509706	1.96352407052634	1.78548109642899	1.29724118620544	1.32231193378697	1.10407182161603	1.21179025169998	1.12252665837875	1.36098428957142	1.09805372089818	1.39028788734435	1.05017821039925	1.55197074409926	1.53058063522178	0.859585124074627	1.45617413138188	1.76308918264992	1.15482137459788	1.20456515406647	1.10701792806027	1.45268371581897	2.15996728876079	1.8939667593295	1.60394538943214	1.48856875159501	1.29292192881989	1.09822757570486	1.82294311243275	1.06036397973224	1.74759517805498	1.51760186712347	1.20759919551535	1.5492595218838
B0228.7.1	WBGene00015064	B0228.7	protein-coding	0.034279796819291	0.334670776352506	1.82017488053918	2.56335574466767	2.24679141864208	2.66301730936197	1.59572038477168	2.1761766323142	2.63732542199303	2.10195712827963	1.37447302724348	1.79434592652594	3.16972063998249	2.99768629415676	1.93788193470318	2.61342185844107	2.27538600417786	2.41228861548026	1.82696288983034	2.20423002324611	2.05580550338447	2.60630481539122	2.45371681978031	2.96750660578754	2.43330233338967	2.92450782609505	1.60414459016992	1.2179684764093	2.10559741878838	1.82096067260858	2.41903554191433	1.28291675060068	1.99808109833963	1.87536976015866	1.59167612795386	2.28732148257084	1.55637901253528	1.67088323742688	1.49156096660635	1.95232618924489	2.54735510686748	1.93629922395186	1.87807675401023	2.10472584169882	1.85960082174881	2.30931059136582
B0228.7.2	WBGene00015064	B0228.7	protein-coding	0.0722030204654441	0.738292034853625	4.56723292205721	5.06713087712934	4.80879812195249	5.57665821800735	5.07770120777081	4.85376687504793	5.11268140872507	4.85815414004802	5.31538994421953	4.97814518426136	5.47626023834584	5.41729085604692	4.77692230683224	5.47207214907286	5.02729152562223	5.56585094632427	4.5893420803106	4.66457111961083	5.32957216907758	5.28994756966589	4.80009194052574	5.87510307972194	5.03837912132564	5.6936787705154	5.40515840382631	5.05327636958868	4.86303831369429	4.67349596958989	5.77100215875336	4.94055006045159	5.29915221368501	4.78314795777781	5.23931630214421	5.29697365652758	5.18078595270986	5.72784219511764	4.55086822295311	4.84940937968426	5.5297351701254	4.65896591930187	4.64710769010307	4.78575002783435	4.78511104494475	5.09323502330787
B0238.1.1	WBGene00015067	cest-35.1	protein-coding	0.295365718229323	0.741885654180693	1.00128960317545	1.46995018789514	1.35934800997656	1.92615351345491	0.891513769680784	1.41550332602564	1.84827196923439	1.43114439112509	2.78462523462887	1.65753507982425	1.88175966315542	2.48318256525677	1.59811336298895	2.27828653206158	1.63381477080161	1.84608323984465	0.853463871667521	1.52179358451685	1.94020829136134	1.77455369007057	1.34574700286726	2.57462810430918	1.56148731035558	2.07424885535518	3.58545259377059	1.44055712842884	0.845214683921872	0.780141644748559	2.25795899635295	1.2923203541316	1.80909827249896	1.50395132956854	1.44776322110697	3.19854394689108	1.84747505701022	1.88642329251971	1.0549861759567	1.28564831981262	2.39642653837227	1.64521180598086	1.05137105762934	1.73014819211146	1.43163552463472	2.06617194352912
B0238.10.1	WBGene00015074	natc-2	protein-coding	0.127587851445424	0.352277270233058	6.45143760870215	6.35562975090748	6.40899898136216	6.38927313175671	6.36198275881727	6.4570629414767	6.37040319466797	6.40228111910999	6.7766763998067	6.31283143441206	6.36679813855121	6.3696859920053	6.31388646993446	6.39790305638978	6.3142993752172	6.3988972475133	6.46521296313529	6.5027048436448	6.33603125457228	6.36104961821083	6.50984134017172	6.3258952322119	6.46953873821304	6.48188562131884	6.4490322139424	6.42447416396039	6.53138610150317	6.48668091736605	6.59136786127938	6.64055713123998	6.45838813298828	6.45429801201667	6.5161269795965	6.58571707076826	6.60875043383392	6.62746763210623	6.49999566845771	6.32102760138266	6.17686134248001	6.38842909992417	6.34945233485864	6.32712513667416	6.34395048767138	6.39518968729569
B0238.11.2	WBGene00015075	B0238.11	protein-coding	0.104680224210443	0.355714498227561	7.04635782455648	6.49801989802601	6.66765525010728	6.73699657491567	7.14856106495026	7.03440009804377	6.77207110734139	6.77657385573331	6.26018337449553	6.81363944419805	6.73380236277401	6.79074060493702	6.90724425618926	6.65999091355068	6.82929866867411	6.93122802536701	7.01380141093203	6.69906526488947	6.79372073152958	6.92618809748087	6.98837790094162	6.75896640407406	6.457913658876	6.85430214853046	6.71201556099427	6.92471534016352	6.89223439711668	7.05740865430912	6.86763935341455	6.83804549732533	6.79661091437938	6.95600765608595	7.02453818085694	6.89480760142253	6.79515162452435	6.54492126108449	6.8231584500143	6.9531369635326	6.71309202341079	6.9773303728953	6.85846889413643	6.51539734098591	6.90591670409621	6.66955503505698
B0238.12.1	WBGene00015076	B0238.12	protein-coding	0.0739693180671315	0.345577135195562	0.204060818437448	0.127790322705926	0.0379064199361626	0.78958564639578	-0.186304706134786	-0.100791404567828	0.777463894011671	-0.166902061297469	1.64698663939804	0.196291840450143	0.830378131202343	0.559236730244109	0.081052652396495	1.00776369261204	0.58411467260761	0.57870788783977	-0.196858561913875	0.897584081595416	0.635773781145902	0.454830398468298	0.23794777419773	-0.115726563938883	0.795962966041931	0.294202971566507	1.48870029415463	0.79583272860839	0.679718692919721	0.232246053904623	0.572288594152574	0.398743072366834	0.815089274005634	0.230079014500316	0.502966999929602	0.950843481577545	1.27909696864054	1.81069756968957	0.631091037482516	0.229765631986045	0.819176655827464	-0.169824735171316	0.0944302167187444	-0.241036349284383	-0.477617550161584	-0.0104708872873422
B0238.13b	WBGene00015077	B0238.13	pseudogenic	0.570246451869988	0.423732126150487	-1	-0.984515149042886	-0.923230486366674	-0.929068060865882	-0.973372231920503	-0.917445042208765	-0.98507324467037	-1	-1	-1	-0.989477368578493	-0.971436219052907	-0.964101684629895	-0.733123283200716	-0.968190122229569	-0.849959434114469	-0.9719832310673	-0.982532061169889	-0.974689507364216	-0.978200325151898	-0.829238313780306	-0.967465281675083	-0.925513938613255	-0.932539739899586	-0.71011354263803	-0.986039872994524	-0.985746528979063	-0.903721598521396	-0.616873992129607	-0.833352638245307	-0.717302455122295	-0.945520899385694	-0.882900684004978	-1	-0.95938969579016	-0.668350909083746	-0.910715060917549	-0.977812899072421	-0.937782872788964	-0.950280587471254	-0.82649107379615	-0.971776084047567	-0.982976711314161	-1
B0238.15.1	WBGene00044537	B0238.15	protein-coding	0.234041486382241	0.531197410428526	2.78366927396586	2.49460785931168	2.07682445850073	1.90470316366861	1.51045011928013	1.28866575556527	0.937291132284761	2.09572696775995	1.57356564449535	1.28232538626889	0.984834814154995	1.83299371051799	2.12641437316202	1.75879824164893	1.38351414351103	1.80616006453598	2.27513401003804	2.93254639433307	1.78517075620533	2.40774636991834	1.5575514378254	2.32705682405865	1.35705727250201	1.64323176177123	1.07104513452744	1.67499098317829	2.8457059997867	2.09985900518142	0.509752465348353	1.84279932296172	2.10827146113767	1.36318355236434	2.73390071739635	2.0039715035104	3.42273437853141	1.71022253048989	2.01716999948942	2.60292652633253	0.668660139060647	2.38473232598723	1.52433681563343	2.24144069705506	2.73119658521527	2.146001316366
B0238.9.1	WBGene00015073	B0238.9	protein-coding	0	0.026847313263052	4.22803499429735	4.00195971832178	4.5086218617434	4.49680196000572	5.07674530367253	3.71325149374329	3.84951718675694	3.67133931728129	4.71671012763028	3.58674927840548	3.50658745229931	3.04725062989515	4.79598048911902	2.07322640921701	4.12846073753623	3.94347635973875	5.17498907339078	4.80643611208412	4.28649552327254	1.80454485017538	2.64329426065981	3.38291718700579	5.45670426447718	3.18745159894804	4.33691167781586	5.57060698235909	5.0524499630263	4.3011536901502	3.37125736421738	4.78974014481822	4.36128108837284	4.81977180953326	4.66719709467056	4.35230486467088	4.17471034719702	5.1727945388805	5.307840880125	3.4898737754178	1.83854475866191	4.86219009554775	5.20343859466859	2.56250994495254	3.11392258122196	2.91603477548741
B0238.9.2	WBGene00015073	B0238.9	protein-coding	0.0169128304308793	0.145331884246869	5.53306788632685	5.68853366258022	5.30395497264382	5.00651584156113	4.96924670708438	4.94085654799401	5.20194584764115	5.40264513006575	4.55181425795883	4.56747951627783	5.29406193274222	5.4861249083881	4.77186554638804	5.81443690139914	5.12823858157498	4.8216136831363	4.85694599158594	4.35697429725617	5.36632527287969	5.75138713192863	5.28106688977399	5.25996421217938	4.25265252296348	5.39904082565248	4.86972023639566	3.91391574205046	4.39070003840912	5.25418472124198	5.19724394808283	5.2059631901121	5.07483078662517	4.56168276135526	4.81729903521369	3.42209032700848	5.13277176927194	2.44430279379948	3.10779503040067	5.62788224740096	5.54546504366429	5.25264012710224	4.61387989577153	5.80343283066813	5.57063981175813	5.46217983218413
B0240.1.1	WBGene00004359	rhr-2	protein-coding	0.00372326756582308	0	-1	-0.206641429255333	-0.30292648785935	-0.221375667138701	0.0709648550682314	0.058147560504244	0.319893667355613	-0.0864374191026634	-0.0269541287060096	-0.309011958369546	-0.106781664037119	-1	-1	0.0365986415676901	-0.999999996655292	-1	-0.231666256029554	-0.63592011402696	-0.234973283709784	0.442049792690339	0.110689798448779	-0.168226264117593	0.649513744224431	0.839709655413355	-0.185815453386694	-0.430858227397753	0.317831672428921	-0.467727518722635	-0.349973682543295	0.541676605294579	-0.289973698164931	-0.284115201119832	0.376196887957591	-0.999996378340518	-0.424059176424153	1.16436449171937	-0.691865860504886	-0.555307383373642	-0.99999967450268	-0.189038305680501	-0.267743686388804	-0.199956894010824	-0.361280857292352	0.0345506299543808
B0240.1.2	WBGene00004359	rhr-2	protein-coding	0	0.206383994399058	0.185675820467418	0.0597294706759107	-0.176831122551842	0.804693972027274	-0.796140319641206	-0.145548132887317	0.164980434485602	0.0673622006242091	1.4495222264145	0.634574100722912	0.777843726644721	1.24840347232479	0.68103175524518	0.325826198963518	1.17893232490091	1.34860557572728	-0.390874611297884	0.226025854390575	-0.00990957210617699	-0.743043365726997	-0.122732245224306	0.321925953101521	-0.63307225895065	0.449328168268904	0.8170043905062	0.330122443776824	-0.765866923684693	-0.324084539601419	0.845844974056808	-0.703452613805334	0.778072513314894	-0.148478350466473	-0.762950900058291	0.648971515269812	0.434194857029861	-0.501350850330304	0.223852513777715	0.289987639100387	1.42880761750087	-0.355782439811378	-0.293612106255888	-0.407647957493471	-0.326836904755756	0.112816761805489
B0240.2.1	WBGene00007117	spe-42	protein-coding	0.0205024534698648	0.718204178404656	-0.838917590935376	-0.476398885375805	-0.866590940598687	0.565172631097752	-0.510833844920179	-0.973630108192489	-0.0755857182241268	-0.710715163192259	0.53377649195687	-0.359808929099812	0.439623491599527	-0.247880722902229	-0.760758020404519	-0.24673807057469	-0.148622250924893	0.0211996337666369	-0.897043866981582	-0.670737670479223	-0.646928204252602	-0.725843530372908	-0.909102417073254	-0.497829048533772	-0.687036804392032	0.33385683667208	0.451289770506378	-0.679826891983746	-0.923070686008625	-0.939566750071667	-0.272335840037618	-0.579140126636848	-0.466972788902637	-0.724316370696658	-0.711295090125749	-0.712117212312755	-0.446632530893878	-0.15273049318239	-0.638518670207528	-0.32696150121267	0.476304543797264	-0.770585539471228	-0.803060892619984	-0.726552598136203	-0.929827331799196	-0.34579756039864
B0240.4.2	WBGene00007118	npp-22	protein-coding	0.0335334824233722	0.594810571839334	6.54667052160079	6.35661261428059	6.49643877182223	6.10955149432053	6.46440854529821	6.44506073746412	6.12599210906432	6.43395118157191	5.71365352966275	6.22808571729753	6.11641839252566	6.18545632431047	6.37290089867991	6.21915490807497	6.1804051933714	6.05252737620934	6.50877146132809	6.23438432032125	6.44318531642313	6.23440055209477	6.4830198474211	6.17090862131596	6.19031105550924	6.10504982109558	6.07534734702463	6.35369614150684	6.44639570994174	6.45703675531892	6.11638772957539	6.39142712434276	6.08468778396714	6.44386255745968	6.46516512066925	6.26128440282776	6.08146521253179	5.95087105040402	6.34202334610401	6.35069470307324	5.82221878884067	6.29128303084535	6.49169640380529	6.38947250744031	6.48373332796895	6.38624239645281
B0244.10a.1	WBGene00015085	B0244.10	protein-coding	0	0.126221965274613	-0.648051171711088	-0.445115614173883	-0.51414589398444	-0.730820650525749	-0.681512861423512	-0.388616543621511	-0.0242601621064008	-0.681818278247641	0.0390174844475646	0.0248936562307924	-0.49862868331864	-0.1215749694499	-0.302426954091372	-0.454687552283966	-0.451105068773999	-0.249987476423588	-0.484961966943836	-0.188156209930093	-0.782475913379018	-0.454102754464834	-0.157893481827334	-0.354097642513717	-0.423834981577338	-0.395560239296908	-0.528774350031512	-0.444355395033579	-0.952181814906124	-0.910965160649169	-0.107183583986327	-0.677706190827181	-0.143068587131886	-0.308117932494098	-0.66488850458016	-0.166062666396521	-0.236565287667745	-0.659833365262018	-0.326399834843333	-0.487401854709344	-0.459014949363989	-0.843997709505025	-0.486003270461652	-0.242947219724272	-0.616105645620479	-0.65338382046419
B0244.10a.2	WBGene00015085	B0244.10	protein-coding	0.105756872311301	0.0203648105848715	-0.388423552014806	0.0293153120750008	-0.417594636881816	0.171781176587621	-0.264148787125883	-0.0913382691179676	-0.993940996574617	-0.51402399834544	-0.410604804424805	-0.287649567191611	-0.996840334247479	-0.122940350534429	0.0899769346563122	-0.0947521663339104	0.0689672763547491	-0.0695925552852567	-0.655281363043088	0.0759583550962399	0.0220365662437684	-0.638025280430039	-0.396952060255297	-0.132825278729767	-0.271623556342638	-0.225939347817825	0.206370239483189	-0.866853458672546	-0.411347318602834	0.00717241966307235	-0.327101838241068	-0.425831871341436	-0.362909628084029	-0.53808978351413	-0.438258917565091	-0.488258674260641	-0.711119525445815	-0.0691435817324348	-0.365599406265303	0.0224247391113199	-0.290966750849149	-0.0949215763497801	-0.197834917945963	-0.269957748437491	-0.295453379592221	-0.314893909647663
B0244.10b.1	WBGene00015085	B0244.10	protein-coding	0.0755466673317984	0.197439831309585	-0.666450272275251	-0.359713845904371	-0.524723447196846	-0.511356146834718	-0.259899196127862	-0.391082693317812	0.561766143009621	-0.421043968637281	0.674634333469748	0.388512128561573	0.582246666688678	-0.66656393222483	0.144958791569217	-1	0.315131763442505	0.0928254916161068	-0.531773318528402	-0.0366727512296282	-0.644197096712991	-0.976405436613583	-0.851652452372528	-0.598976374616179	-0.304859697049454	0.172929242564929	0.34907667615765	-0.402345558644001	-0.0732666799019567	-0.410269073810064	0.864206806567898	-0.58678004973004	-0.220607995607875	-0.476872274472517	-0.319817133710188	-0.134494930459177	-0.232795224215321	0.134110749063341	-0.698229937125093	-0.876165471889908	0.345502724788662	-0.476464379502927	-0.792808030798001	-0.747282586687903	-0.821955952278246	-0.771186862910506
B0244.16.1	WBGene00271577	B0244.16	protein-coding	0.0360788583481911	0.196674642991284	-0.851774526420657	-0.839450376203686	-0.695545049595252	-0.66920340045016	-0.556075135202686	-0.642428024472846	-0.345455604692859	-0.663832408359685	-0.647398372829445	-0.412571583058415	-0.609908157146636	-0.531333735461744	-0.337538320274671	-0.640699882208591	-0.663730082372019	-0.529858383729198	-0.502241501130051	-0.377711802152166	-0.791202242194099	-0.823747447447832	-0.677642154805721	-0.811335196759432	-0.374372893638428	-0.377976246698023	-0.2305822612634	-0.897529511760367	-0.796556815335234	-0.756354272328441	-0.371213724008237	-0.856396614493193	-0.388377992661937	-0.753943841835766	-0.841319770038979	-0.788785760185526	-0.561305892556232	-0.659623515648916	-0.790129785231094	-0.728225972910922	-0.733146999850058	-0.754187895713147	-0.775009592590515	-0.762836979012697	-0.920819930762814	-0.758372961104707
B0244.17.1	WBGene00271715	B0244.17	protein-coding	0.0319206061106818	0.485876770079607	0.300977606586654	0.372070491414264	0.157649801528558	0.742658528608302	0.464304280975509	0.494599610957122	1.06427736755937	-0.144480481214122	1.07588242811935	0.723188550903345	1.51048977972002	0.0726242431629003	0.916828854622974	0.120556845287847	0.725919166376815	1.10205683634831	0.192094459757762	0.858258970403792	0.418712420010624	0.30690922534545	0.410954759398052	0.199503013359284	0.899833448281478	0.887807512026844	1.05317564442813	0.151415248559241	0.518596510261561	0.29303151668679	0.998853830438104	0.474196550430902	0.707180277355868	0.596441148304992	0.618759835783063	0.956288525896797	0.258833546418665	0.743021140758786	0.314266874385745	0.887600353207437	1.05727913426063	0.684506843186112	0.0253949675328401	0.142930765543318	0.242397006313186	0.392794840322226
B0244.2.1	WBGene00002048	ida-1	protein-coding	0.0167290783646513	0.167339287539405	0.678666981187942	0.148639789285863	0.0641594501343575	0.404339483829502	-0.999999996959864	0.0149632268293268	0.573632489906554	-0.999999998313559	1.21236962852069	0.8410505711807	0.203802388030937	0.67065135474283	-0.999999999645541	-0.999999991204262	-0.0749529324122553	0.0344149942123328	-0.138677791189279	1.62019434803345	-0.999999997417834	-0.260937891628906	-0.0413469502186122	-0.999999996680822	0.650608893400549	0.731416845943542	0.389254054881688	-0.358698907942768	-0.99999999927251	-0.999999999767687	-0.529392897162972	-0.342407008073257	0.956331476229193	-0.468541088370648	-0.306176074192636	-0.658333619710572	-0.371029240657928	0.0224160902966703	-0.0809442908118854	-0.605047340209069	-0.544995114212097	-0.532741744478589	1.26571785399288	0.434829107468377	-0.999999999803842	0.211066208813819
B0244.2.2	WBGene00002048	ida-1	protein-coding	0.0625036916544973	0.547239061371658	2.18988836084412	3.06798631394127	2.86879538865076	4.23404605198771	2.78712314709519	2.21880899903053	4.02240457429092	3.18045694486455	4.37991633187528	3.51245704250259	4.11402439140671	3.99110640869385	2.81788895057031	4.04441983970416	3.75390765052003	3.50364066241794	1.88159930229816	3.90521054894917	3.62114677887814	3.67627610193257	2.68186444606094	4.21914684700981	4.10388288503372	4.13850227342174	4.55873515977312	3.20224728043789	3.29358998455969	2.241718679306	3.65808287665592	3.34113769296964	3.92255312573169	2.92720847449008	2.99047207373755	3.6493592078178	3.24466816466837	4.66793214347141	3.26027312855074	2.992564400689	4.42471776672756	2.67054641083119	2.7174281715488	3.15223467870644	2.69528607452333	3.79848217087073
B0244.4b.1	WBGene00015079	B0244.4	protein-coding	0.0456745453691929	0.279504671107973	-0.807178768714237	-0.568572967577195	-0.633124611349712	-0.0131293420072285	-0.420838297951476	-0.452184306995173	-0.416155541933173	-1	-0.376332403879836	-0.556320664182339	-0.911348825474839	-0.859465362821564	-0.354483786292279	-0.511014899326827	-0.513230880214824	-0.167269490184704	-1	-0.57133799298184	-0.933624450319767	-0.663972689901618	-0.770066587694564	-0.837200571622337	-0.77464955084522	-0.734339752083839	-0.511379745780711	-0.514779196433595	-0.902823279786692	-0.825923694236162	-0.659691869951776	-0.547220621711845	-0.628848249524549	-0.675917508665952	-0.87212466197553	-0.436722588670223	-0.0413530581425162	-0.646914525687968	-0.578740069265668	-0.676628022596381	-0.816547571249399	-0.703447554873526	-0.641983541743318	-0.750779990895537	-0.73385001510819	-0.872199067594241
B0244.5.1	WBGene00015080	B0244.5	protein-coding	0	0.444130965165276	-0.439946413139319	0.163810517775121	-0.392844447781859	0.150448156359706	-0.204282288056766	-0.238889636829853	0.163052757174634	-0.320880472174729	0.354220616914346	-0.00145310575896399	0.240851336313375	-0.0509350513873398	0.140205515569866	0.0291657398554969	0.305611230759306	0.335757266748106	-0.409660047102159	-0.329193695910829	-0.313780986054131	-0.142725629692855	0.312230019597592	0.0493435475574326	0.13576396124608	0.0524049824423773	0.187795073674027	-0.178792276472523	-0.305380416020774	0.119880619647361	-0.00755263490689676	0.0104316008346985	0.204249328363586	-0.365674530527754	-0.616231585724469	-0.062274452676886	0.0155984880666951	0.355480293320126	-0.353919073696193	-0.332124852692609	0.348403901619474	-0.158390348260663	-0.477925456394139	-0.369969301373799	-0.559610745117784	-0.0196472260930801
B0244.6.1	WBGene00015081	B0244.6	protein-coding	0.0544259830246064	0.428575472862767	-0.199314268879578	-0.705362993226908	-0.486061137590496	-0.0820129240222689	-0.205344175229358	-0.127211112643514	-0.0853466991283085	-0.350437431797436	0.453040314155011	-0.0843949053425725	0.370193540778784	-0.13604680059996	0.0741757763809187	-0.0141994885421699	0.194979890383599	0.234212857953486	-0.284978527069383	0.202526845607191	-0.315436037353455	-0.253068319930539	-0.203452948172944	0.220882357310727	0.0893603799003076	0.263021117269877	0.38472442106371	-0.0475086278646079	-0.183279205575235	-0.0751691329540357	0.146831543513602	-0.158281367341529	-0.234625550280968	-0.0589160361582743	0.0783023825005937	0.0797281129112613	-0.260738502840259	0.257009936211814	-0.2681483704281	-0.109682595754305	0.392135621405192	-0.0814614070881683	-0.290066098587603	-0.487643734212461	-0.0645692314769955	-0.101627221363301
B0244.7.1	WBGene00015082	B0244.7	protein-coding	0.0772546956471048	0.427607751602939	-0.136337704844856	0.172316336850305	0.200961236357199	0.362704509397577	-0.0171684851618529	0.35430074073187	0.276353843003531	-0.24122232581743	0.655531146893765	0.330683574107672	0.514508501029031	-0.276245417400478	0.369352236320345	0.183734843727125	0.280092514982818	0.25425937556156	-0.236997856347774	0.509503898270165	0.208672153610174	-0.211139240944659	-0.388774428102481	-0.443604434066958	0.395674521018102	0.40664477114624	0.220429333448956	-0.17585953601838	0.0399284024827478	-0.00390310936160871	0.436783358262031	-0.189102750940222	0.360174702083415	0.144679190236952	-0.320821419556304	0.765609919324384	-0.314489097247451	-0.0664466289312576	-0.0892017766547974	0.20204583056093	0.621674909519327	0.0150832907529794	-0.267119976092101	-0.1630181006661	-0.301105639031955	-0.0852248118123795
B0244.8.1	WBGene00015083	egg-1	protein-coding	0.0274655271568913	0	1.29133062949072	-0.185429275123283	0.755175999367851	1.01859488247893	3.0075920661047	0.630448471186389	0.430696982660074	1.94916686150903	1.54770377739154	1.81125550484175	0.368205389641237	1.82684241775863	0.152563420075713	3.12784086696903	0.978116490931139	0.211795648818303	1.15368345411282	1.04893722468072	1.27935254475804	1.70377617294488	1.92692001359283	1.11591871866577	0.929644608287337	1.85917546769985	0.623744191140049	0.295814675225731	1.09992223954499	1.9637835464041	1.59554272463141	1.81068581953481	0.546195055107392	1.34717767584745	1.76921263818592	1.24389435673823	1.75914666662789	1.15309883769063	2.18957067375161	1.0417954246845	-0.353309276475643	1.91972903158368	1.14312501425286	1.86190274511918	1.32354886641457	1.89342286963429
B0244.8.2	WBGene00015083	egg-1	protein-coding	0.0604756792318984	0.559241567461408	9.05922437120853	8.81757465337318	8.90790478609818	8.19792312003111	8.91419151757738	8.78128517412201	8.2998894003409	8.65980675881595	7.81191335154311	8.49711408689783	8.15417632513453	8.09891603724972	8.59728163588238	8.27910157716222	8.35054164606774	8.39947261805379	8.8685396485834	8.61756416509661	8.68504419159659	8.57595276418632	8.83025203010413	8.29761474038674	8.78669815102666	8.12140166133669	8.23896488578987	8.73898785220105	9.00823730791557	8.92454922540178	8.51659348090741	8.76039134632002	8.36344701133865	8.77514946923716	8.99206383924904	8.66141685125659	8.48543617830573	8.18321986147987	8.98438128108244	8.66597424566376	7.86401740142723	8.81224640963634	8.81753783793782	8.91283052038998	8.86387026309298	8.33948280210583
B0244.9.1	WBGene00015084	B0244.9	protein-coding	0.0583453297013806	0.794745862677874	1.27570937080506	1.52955896249574	0.663304819396598	4.16807993680043	2.66247019233723	-0.204777538961889	3.52030100586381	1.7204447672817	4.07176665031333	3.54173375049856	3.79282559011149	3.23357525227336	1.53007183720125	2.74770707795996	3.54938133563392	3.62460365257002	0.341457562641526	2.23397833246383	1.05136160369784	1.93008933025126	0.327777118277189	2.56650843794552	1.98320785477899	4.25981019727582	3.48623790773441	1.62409002419265	-0.340182752290562	0.145683777205356	2.67371681317028	1.58440208820832	2.45867389115018	0.610461457319859	0.727378413714879	1.05680590299217	1.76312226551289	3.12703881630222	1.40591406611131	3.13347037568403	4.5191607687148	0.920027052604378	0.2324817275389	1.43883539236324	-0.240292159230722	2.25342796230802
B0250.1.1	WBGene00004413	rpl-2	protein-coding	0.0179371096959825	0.401656686038449	11.9962676960585	11.6770698556272	11.7509485846491	11.8329131878968	12.1698036752162	11.1376723121398	11.8372653169751	11.6520137046356	12.0561987566276	11.4145678373206	11.4088489637421	11.416210321805	11.5525721533187	11.6014776857689	11.9220257182115	11.8833619114498	11.8625427968554	11.2457233868518	11.4922004622576	11.7736167734351	11.6198798325353	11.011179362628	12.2746676358126	11.7045696726442	11.7855299943086	NA	11.8585573476726	11.7967127574802	11.9430946804733	NA	NA	11.8716377150702	12.0005453739679	11.7278482236595	11.8044278526769	11.829189903293	11.8291041322726	11.8593240074907	11.3992780828101	11.7563866417952	11.6883040227943	11.9651941485734	11.7520528684432	11.5628864362307
B0250.12	WBGene00050927	B0250.12	pseudogenic	0.173749584783717	0.312385308228623	0.212749675145073	0.0782657559154987	0.107201904845511	0.616330032295938	0.000655072664505587	0.420993115114605	0.529013630585115	0.101001751191914	0.930189573418736	0.370634650325176	0.204053981327815	0.342454863834164	0.555741477925283	0.518291348571207	0.106597508071637	0.552115781536093	0.189710615562694	0.228182013463441	0.213819254343533	0.184669338873226	0.797643334596357	-0.0142726498776997	0.781918884231308	0.498272642541424	-0.223555044739504	0.115056451542518	0.516240419289939	0.34744717469946	0.825173792227569	0.00773947461147891	0.731081556341536	-0.0433998450229532	0.709486544496311	0.771929115264346	0.952082392279078	0.259620428635827	0.269022532934093	0.132603440839457	0.847504353313826	0.44052280908976	0.347988505643492	-0.149742106782914	0.166288706313812	0.567404641702843
B0250.2.1	WBGene00007119	calf-1	protein-coding	0.0756332440845661	0.369005887308008	0.551150352714626	0.717042482189558	0.468293396975172	1.30577716433491	0.645199646515189	0.602247764160368	1.01912208879236	0.911337918116681	2.03227864637627	1.01747670794169	1.29290744103203	1.21517699193526	0.751201144745756	1.31710183762531	1.04338135858974	1.0275139197664	0.752411168502065	0.909910309962541	0.979639412357626	1.23691856379168	0.449979365689739	1.31258048562958	1.1417958507632	1.35382204178188	1.11901964027806	0.662601659107997	0.837294032259095	0.651225131799803	1.20305725369792	1.02621390577572	1.21543663657809	0.78294360939589	0.639159094555579	0.733199200204436	1.01162255710889	1.47679253830841	0.805682615809916	0.707219169756954	1.27145161468952	0.330436200170397	0.431104688012158	0.575806968579741	0.527798795571496	1.07746677806936
B0250.3	WBGene00007120	B0250.3	pseudogenic	0.570390159879356	0.823243669120147	1.94912904872751	1.00434098608586	1.93518420329777	1.29398665183015	1.59454148282347	8.57878717900994	1.48737608652391	1.25671335776179	1.43610215011048	9.15188118223628	8.72104520028498	0.885012992479534	1.49068938838031	1.06252957574109	1.23677391208078	1.40837871191819	1.19162837564109	9.02092849346409	1.40645944846776	0.84174181035667	1.29337359044887	8.77915542575688	2.15967317794058	2.58125665838349	1.36043523181914	2.04391645025379	1.49559293176389	1.8586258900335	1.85675453700317	2.16483674141085	1.34111765232253	1.4853326304895	1.65400326476489	0.949380028890229	1.55246181557893	1.14571282287006	1.32536207922712	1.07856801872402	0.875594905102528	1.29285516694845	1.27311662247988	1.43579235209052	1.44071801507656	1.10876108924192
B0250.4	WBGene00007121	B0250.4	pseudogenic	0.414790242493124	0.648973655722036	0.854389996731554	0.840553597619003	0.479862778788189	1.05298462745262	0.450816140246284	0.418077808997738	0.752956262860417	0.79278584888078	1.39547240225769	-0.173201377163672	-0.323491285710236	0.771889914183191	1.43606184631793	0.865657136333773	0.55582508263517	0.857728022643761	0.555600438930097	-0.289456370877416	0.788909563754566	-0.198824128173637	0.905627880096392	-0.362271981798356	1.0985515802324	0.975571460406593	-0.175622937409845	-0.146537682135164	1.20490232938505	0.870396109124363	1.1755438927305	0.00268179717607967	0.44456660688776	0.563420534893578	1.11396674065504	2.33125795440666	1.03633612440591	0.250143769078823	0.625672610355765	0.808057830698565	1.13895682711647	0.962780211578386	0.689328486257983	0.471871264050557	0.729293876674431	0.516882964956882
B0250.5.2	WBGene00007122	B0250.5	protein-coding	0.0793137362376641	0.728663216663113	7.21143731081729	7.22090151145565	7.06471961939764	7.70167389499789	7.13329946157545	NA	7.38057623241135	7.09138514979136	7.16300500635133	NA	NA	7.29938131943102	7.03466611615217	7.27907162559977	7.54196781655042	7.79417193480489	6.94207754404936	NA	7.28926158329278	NA	7.1219277710356	NA	7.38307317645528	7.62189475028294	NA	NA	6.98620965525844	6.81705162647282	7.3400310128683	NA	NA	6.9959525659194	6.92623813831918	7.10835014342976	7.20810276659548	NA	7.03694055067473	7.16593305158702	7.22706578312372	7.0117872750232	7.18481124408106	7.2336290192514	7.09821445962966	7.47602394337114
B0250.8.1	WBGene00007125	B0250.8	protein-coding	0.0961146133744587	0.184082422049899	0.225356413514929	0.040434829191958	0.397631940386913	-0.18208761700678	0.205877234519715	-0.265623615276809	0.316280413475406	0.151114647197252	0.880060442607013	0.576193249951238	0.290484974868438	-0.1988623037574	0.209956530172967	0.683484616096232	0.168848830446563	0.529749793618664	0.687446123607041	0.552214662555144	-0.166717132277961	0.583937927304007	0.370719609640438	-0.348814449831863	0.749286023019396	0.0199092848987003	-0.0693752742265042	0.354604463362899	0.577303842277212	0.677890028589006	0.775880996887039	0.125174505182581	0.91704746848311	0.182751112410245	0.539097768341398	-0.111756888932753	0.246997722977804	0.443977614682246	0.767860512596731	-0.10546319978766	0.00666807385039936	0.177129397680186	0.290833377652383	0.138425291789184	0.40879245863366	0.409115411066622
B0250.9.1	WBGene00007126	dhcr-7	protein-coding	0.0322468062234164	0.382233531871735	0.33523418587395	0.587211661955681	0.461993368722392	1.38057074298146	0.465045706010352	NA	1.29478470371644	-0.275415127893281	2.03834366001378	NA	NA	0.747696623048097	0.595548878789319	1.03256825816546	0.781379309324431	1.10829945608072	0.381822452392357	NA	0.535344114002061	NA	0.416234643770609	NA	0.820962076010571	1.43817977412012	NA	NA	0.316444464822694	0.133542188612704	0.93391764814796	NA	NA	0.313541928623679	0.570032705510388	0.30319133551262	1.43379927808622	NA	0.646475034946059	0.673003377016736	1.32447090137703	0.14819093352329	0.515831282588371	0.357043010090604	0.378266017192049	0.532279921732134
B0252.1.1	WBGene00015087	B0252.1	protein-coding	0	0.571165469675078	0.092100866375296	0.349139421459817	-0.0465826395814842	0.46572644320795	0.0367633470632109	0.0850207053700096	0.472653428315827	-0.0902203245462599	1.02305837955425	0.706616062277872	0.515930122117908	0.0975940876436368	0.146358070193552	0.257773119396181	1.02394918325823	0.469216579175756	0.122709192556289	0.0892991623239699	0.0558624663476608	0.0760123182399915	0.0513820779444636	0.195378853631403	0.389816162948466	0.339281176372634	0.594459034379174	0.199643946768297	-0.243375360335529	0.0927611655604735	0.655368554785487	0.360036665439956	1.08319814680586	0.361556487103402	-0.0514366869689283	0.136433728136649	0.526520351555855	0.0309336854440867	-0.0567932080172926	0.0809794156469667	0.676782796533471	0.120541185069037	-0.0980783563216401	0.0471338097036076	0.0947290675819699	0.475208094080489
B0252.11.1	WBGene00305086	B0252.11	protein-coding	0.019208193219626	0.514756295708906	-0.752571446006933	-0.76105649082579	-1	0.994827220408758	-0.661115421940434	-0.805135174180445	-0.324006635643813	-0.399685371837312	1.7285406712882	-0.22899430879758	0.941121169325868	0.437275226304434	-1	0.328555837779274	0.290021247813999	0.0465644676552451	-0.815698565103232	-0.586384400694804	-0.366172216321951	-1	-0.926722844869483	0.147941760498232	-0.593308708384007	0.32617136473092	0.891915674287242	-0.405654041272647	-1	-1	0.312135793897574	-0.277500569112326	0.549738849174923	-0.494450419114917	-0.293843117297331	-0.794186887893135	0.132370709285488	1.21304828671075	-0.193245129324892	-0.841734872333444	1.24593165131542	-0.819778566320654	-0.901471183085746	-0.279654696955279	-1	-0.196519274218273
B0252.2.1	WBGene00000211	asm-1	protein-coding	0.0185441270229986	0.0610047111293004	0.184253319250418	1.30412975028973	0.544336489768154	-0.299787206132484	0.608888577823274	-0.110452695032336	-0.541824593822874	1.26750369861335	1.65239809589344	1.46391733834177	1.41651673723056	0.640709188216974	0.496084700687922	2.26999390732955	1.07413255570864	1.71328608921217	0.19794639451733	1.5277642868531	1.55045005511136	1.63208618030359	0.464651637549599	-0.148600037481124	-0.161156573840088	2.0100095675726	1.51214545979817	0.973778567304505	0.501856341536211	1.42066216888422	0.975438643443701	0.249917879713153	1.72344101763334	-0.457194853437009	-0.204313007598525	1.4422447821689	1.41991436722787	1.24227036512359	0.895049179023742	1.15848828654291	-0.020569197534099	-0.0354643523505787	0.761003156805549	0.83644975802517	1.11556087974081	0.000597086514347496
B0252.2.2	WBGene00000211	asm-1	protein-coding	0.0254554094806194	0.152850419266633	1.03567555189692	0.162518671838575	0.911396345597563	2.31582907389568	0.18971440966854	1.83037399675103	2.21796955792858	0.73081559995278	1.71631683341053	0.303515878648856	1.74491287808395	1.67411960152277	0.975688117898214	1.16892447782572	0.780188111713863	1.05575776139289	0.431315425886949	0.868942362273764	0.392088419359553	0.795229857548144	1.29689116350837	2.42404433046744	1.50646080155551	0.396462755208048	1.03336736420214	0.334918164891855	0.87150441340682	0.542347444508705	0.768570915216475	0.773186900996144	1.99146669867362	1.74235139414646	1.74725675960366	0.424598951951997	0.277295174461283	2.05735163028277	0.764057335002345	1.02549673693392	2.38977129435708	0.915946852246618	1.21828947175382	0.554800678611089	-0.201373759479656	1.9023533581535
B0252.3a.1	WBGene00015088	B0252.3	protein-coding	0.182658771302801	0.0760925487526784	0.0789119172380826	-0.593125483849392	-0.736120158490716	-0.131134328066988	-0.510863284026188	-0.392695750943938	0.402784227834082	-0.499580562999967	-0.873531521460158	-0.989820646330649	-1	-0.999999995452198	-0.690933186747579	0.2143399035001	-0.20100851791436	-0.999982001792701	-0.75104542323619	-0.999988671690675	-0.610017557171475	-0.06914093989636	-0.187164081564422	-0.999944330100589	0.488679051466855	-0.919618118136686	-0.985100290807416	-0.981930340261883	-0.999999836733846	-0.492271643023519	-0.526113670601179	-1	0.0932908098524646	-0.945369431335334	-0.236069419682798	0.732585462612992	-0.469153247071086	-0.156982125581409	-0.861332208400922	0.00560625817807053	-0.293830469865287	0.0243316499187499	-0.280715699298085	-0.14371589739648	-0.999999999306805	-0.700482462984534
B0252.3a.2	WBGene00015088	B0252.3	protein-coding	0.14262403041645	0.26499640565885	0.807040770811501	1.01629737665756	1.22663822233624	1.75868381517143	1.15780385546529	1.06966675902815	1.54550489562272	1.21012885948137	2.54220842959031	1.62608071324446	1.93566632842041	2.12494861380815	1.24877486350753	1.65240617499226	2.12973433391281	2.10398746065526	0.222883213269472	1.17342163754035	1.38356013943342	0.601947210198912	1.19738883388144	2.09357449630126	1.19405827197031	1.86013330602914	1.72769368830522	1.52980673031711	1.23804675500194	-0.0266836370663099	1.73247313555274	1.25367045630689	2.30560918072353	1.29358564196494	0.750277172913715	0.346084223727029	1.38498227963625	1.94439041531073	0.42306798894184	0.948101657853155	1.93487778577696	0.562198666650296	1.0593545949293	1.14802585308845	1.32895960678457	1.90985702050082
B0252.3c.2	WBGene00015088	B0252.3	protein-coding	0.10632030964425	0.232388167767701	0.516200094732163	2.36603535242887	1.66040598613891	2.87577171993677	1.1411594580706	1.32976957778284	2.55890963178561	1.61896865152764	3.21125121906707	1.95531871296735	2.82069927304411	2.58858319970567	0.617203212462065	2.55660607831689	1.89476741058726	2.78379659371936	1.15553746569883	2.32130563237236	2.14525408873238	2.54796635620869	2.31304607209517	1.27598561665087	2.49170850281557	1.98593603774693	1.4310402150843	0.667342511348967	0.842294366506304	1.82732707712201	2.78330285268603	2.13587910994302	3.33675403438732	0.888664205500712	1.73191603077406	0.79172551706573	2.62552899838253	1.66751241530691	-0.691447709227973	1.80453653726014	2.98124699830371	1.21895089115813	1.51940309223037	0.615379901498036	1.62382244835476	2.34638117373316
B0252.4a.1	WBGene00000886	cyn-10	protein-coding	0.0847357087525351	0.237388375013947	5.84163421377181	5.55537509759427	5.51523110622143	5.25567854526579	5.60740499673823	5.75972072074922	5.17896364534078	5.92282352729827	4.84471736713241	5.56191864763209	5.32746389695472	5.32211989974241	5.7020277574827	5.19990833105216	5.24472630939257	5.34429092468106	6.21286053808269	5.57563202917097	5.30489637006603	5.54952814456949	5.82474108235753	5.35941704138166	5.44824919294486	5.4087093980413	5.47312594656811	5.62334882650522	5.62235451073935	5.79327005349915	5.47853989667248	5.88735444674927	6.22554999896221	5.73314606250097	5.95060034754208	5.62607040235166	5.47363982320226	5.07594405108216	5.84992751229793	5.56232476985811	5.41301189356023	5.75420201877522	5.58898200021757	5.15328563129756	5.72065908093916	5.29243578398609
B0252.4b.2	WBGene00000886	cyn-10	protein-coding	0.0412980508500452	0.295301661939445	5.43062786155431	5.22352637323243	5.3573316320288	5.38659272727158	5.43724821292958	5.7433435424642	5.35756571369706	5.78444754473709	4.51666208321668	5.29363182894598	5.19720583473249	5.68627869058767	5.5554728927852	5.65034179177794	5.43467740021733	5.41915441101176	5.76689471320739	5.23177921792827	5.42653594004257	5.63525432406904	5.71666277653338	5.35178899919528	4.9002267914538	5.39438209521941	5.19383548512182	5.33079712907279	5.30979934887204	5.57706796424271	5.54948078248317	5.41017056187124	6.15087838441515	5.46007994038458	5.50652768673168	5.29932399815253	5.15884376286735	4.9886231907901	5.24770383338338	5.4883098812335	5.52842582137915	5.61332546515263	5.55202109869282	5.27985875549755	5.44611417486647	5.52798656885282
B0252.5.1	WBGene00015089	B0252.5	protein-coding	0.0535024049947746	0.789312021530164	1.92181979900212	2.0877597211614	1.2548102466855	4.23829415547893	2.72069180865324	0.133154173891481	3.6690548445607	1.91972672298719	3.94960858305755	3.43365151914562	3.88644876172724	3.0438135633139	1.64442447411765	3.21001472896252	3.58165404675553	3.87121694342171	0.0440797416096606	2.41988927199308	1.51248237621367	2.2283343722509	0.686603661499367	2.55521751677227	2.32623068338457	4.14598666438547	4.09369973100689	1.84298816005892	-0.24285066861147	-0.103643694823814	2.78979543684	1.75503243784726	2.84015965662369	0.940626549111602	0.755269426900821	1.69070115878666	2.38349578471683	3.30255588316247	2.0345581817955	3.22540228250463	4.5862837467268	0.973482063804928	0.6586225446298	1.53375085127892	-0.0779770600161906	2.22178331279838
B0252.8.1	WBGene00044615	B0252.8	protein-coding	0.0480694879495727	0.308289762868492	0.956684314064776	1.17705594283539	0.152935255533527	2.05807214443618	1.01800421138653	0.768212737652142	1.25657639636065	1.65258038598983	2.45086550077112	0.422199022538548	1.55545379498005	1.71161773472186	0.685740400125373	1.68118505150283	1.11613321693771	1.3882069215101	0.209404225356639	1.4529910221375	1.07641770883879	1.17234284959745	0.59105050098036	1.71999118605636	1.47556968747515	1.62648287064768	1.6612343628785	1.37666950245167	0.65254859857921	0.167013290328796	1.66009499607965	0.927229069979358	2.92373936181684	1.11611976501029	1.35153307628238	0.91175806252285	1.21426607639729	1.8421177320466	1.16765714531002	0.889588800457131	1.87207384175219	1.17427213541557	1.18405308959791	0.936144290674104	0.701697962671186	1.24110153268233
B0252.8.2	WBGene00044615	B0252.8	protein-coding	0.0706172653212332	0.271254598974716	-1	1.46747037323087	0.833330263805393	2.93398105788792	0.872893948126752	1.07864516244098	2.46255125411593	0.75345426414029	2.31133343489993	1.23565115178886	2.25974823865065	2.2724889245676	1.3805002649613	2.56191502654177	2.21896186702683	1.23777713925682	0.316987460647878	1.61910185287192	0.934516299595333	2.44752083165366	1.73171043581968	2.52067976150522	2.15741616596221	2.65406523017491	2.57164687368463	1.73809685951659	0.673478281987633	0.456982031059706	1.67802949939854	1.40392076113192	3.038625494524	0.831100337385726	0.245926531109828	1.87187549513907	1.84769692935547	2.68576116525121	1.03416999692494	0.333940905853147	3.00757259801996	-0.0133938391800071	0.981990185890043	1.21706221098005	1.11342811900095	1.44864607238935
B0261.1.2	WBGene00015091	B0261.1	protein-coding	0.0708902774248986	0.173698969950665	4.9466073542492	5.19139184585878	5.18144580540228	4.93486240621875	5.05235169949037	4.90457813854055	4.96715748249549	4.97488770052629	4.88097377323188	4.90011695271554	4.82680945092456	4.87528572129687	5.00615643045649	4.81827832994991	4.87303259043683	4.74842146714438	5.03701938476683	5.09419426337841	4.98857731188518	4.95343268556423	4.92374167813175	4.72804474757952	5.12247354978106	4.8041922536313	4.91443412861045	5.04731983591631	5.08361470275818	5.03950544709162	4.74920067303548	4.92036616943246	4.82420859416466	4.97441423541287	4.834564806028	5.01278602166439	4.86364067185333	4.85599823811851	4.99821140050166	4.93326957660547	4.66655551357672	5.03346801848984	5.01425244694059	5.26701433848743	4.99140043601167	4.96584666636944
B0261.2a.1	WBGene00002583	let-363	protein-coding	0.0949199735699948	0	-0.968251614240975	-0.885923421487673	-0.539124011145681	-0.935438438025725	-0.875762634690555	-0.978781379404859	-0.93069266488816	-0.676963517071282	-0.995258472268127	-0.941934416660587	-0.916181820825089	-0.526853953521294	-0.951618865569203	-0.445535538279334	-0.907661100841261	-0.811312993513967	-0.64013266068941	-0.764000245557011	-0.989404157208275	-0.984240416097058	-0.741231609617939	-0.985273283917686	-0.996748102442405	-0.691171516548321	-0.905357367858416	-0.956184526110121	-0.969016210607117	-0.568176295000036	-0.902811274696658	0.0238190340687747	-0.781539955725346	-0.857581830693311	-0.964546872884178	-0.871602531293906	-0.827952838234982	-0.921033376352338	-0.227671462601939	-0.74368956171578	-0.984153558166988	-0.691284948621694	-0.92762621526086	-0.13475759794617	-0.173415716208055	-0.38344670085491
B0261.2a.2	WBGene00002583	let-363	protein-coding	0.036074125081952	0.163350789450385	4.17181979315832	4.29071157832045	4.24996692923073	4.28715847057878	4.1630469597892	3.94360640406447	4.12271019734497	4.3487398078052	3.81009505789575	4.11527453769416	4.22058060763717	4.27686739376072	4.09576236256267	4.12055066059487	4.13907645105404	3.85954195660606	4.22744520169477	4.35466841429807	4.39077804342788	4.12881988411676	4.09879632829576	3.9830824050653	4.32541167108084	4.03383247516065	4.14434643715312	4.06023496140683	4.26821712416047	4.28860445441692	3.82307194966207	4.14670637008967	3.7552027720926	4.2669667019855	4.17274598055389	4.10127250472439	3.52963547673544	3.99141851227021	4.11495688184759	4.27071300126064	3.88539202620872	4.19022844714765	4.34562792485514	4.44187153373589	4.21289157761301	4.34088576749437
B0261.2b.1	WBGene00002583	let-363	protein-coding	0.116299445989256	0.247016455898128	2.25160976405357	2.77038737010777	2.53813434548376	2.72743887822853	2.36442486401199	2.31160295356243	2.75984016862376	2.46542401195268	3.18757254497783	2.71471374437983	2.58547581919915	2.53717496740856	2.60459845961772	3.03746986379865	2.68846684335162	2.22376199755322	2.16264778417939	2.8000088804448	2.67236517560537	2.20916448106677	1.800511423834	2.94069471474752	2.77296526515513	2.86690798390535	3.06952295049904	2.65269751128555	2.48365306893585	2.30326785246161	2.53511219648367	2.43219338630519	2.54395107274774	2.65315381523056	2.37085957510815	2.5901757240602	2.43533914964533	2.90837367037105	2.34630045552839	2.41729521026759	2.80172076106207	2.57999799570273	2.54254139252562	2.67066171592222	2.48620504880123	2.82198308753681
B0261.4a.1	WBGene00015092	mrpl-47	protein-coding	0.100668626942286	0.227076889993859	5.19518592619207	5.43689576330456	5.55359037798631	5.42528235973572	5.32709132118419	5.33814647834032	5.43476074844117	5.47866670465717	5.21444244451048	5.29928690526748	5.40686847910548	5.6878537965695	5.41649917960464	5.82314613147497	5.42956453439591	5.41287478812261	5.29198205212529	5.16452109405922	5.38490833951381	5.52754086033575	5.44321616454412	5.70541164837577	5.07255819534115	5.54468684806204	5.32769146634837	5.44091790618408	5.21378233537822	5.33329117106219	5.39292096194427	5.37281914880804	5.38356264839056	5.35019134454461	5.16056625906085	5.30660634371466	5.17901693265659	5.46527102449573	5.14855999148251	5.36430527582379	5.60779473206942	5.25531051915543	5.37471175783644	5.36682603559977	5.31307907416219	5.70053398570406
B0261.4b.1	WBGene00015092	mrpl-47	protein-coding	0.00985087196697489	0.0539562694380161	5.48489462183719	5.16159417953346	5.38193870386522	5.17052863313646	5.61179459670882	5.10343137803932	5.0010265395995	5.46952090032625	5.15341181355054	5.07780137987175	5.16817275154359	4.87903516056745	5.12144420432082	4.48789656049188	4.98692631617639	5.14111702547661	5.03297333317067	5.34376295219536	5.02018931988387	5.23226871319309	4.99693058257856	5.09418751513202	5.05499750364593	5.25844353340701	5.15479133269056	4.9796231050904	5.24189847864198	5.4127320132098	5.30484516346462	5.38590729929196	5.0400339262858	5.04824390177361	5.49420596191256	5.09672737778604	5.24404804424202	5.22838894380966	5.35748463900406	5.18194810678012	4.85239883492813	5.22082662799221	5.33130672870524	5.25350321643549	5.2361188359495	5.28473442328176
B0261.5.1	WBGene00015093	B0261.5	protein-coding	0.0349810806320196	0.729407185969503	-0.476611510578042	-0.476224797636056	-0.515377608112998	0.681229242386016	-0.398493000228352	-0.781613207570603	0.259551889654567	-0.425116011741137	0.808420274616356	0.314814328244994	0.480372018816801	0.139034143568186	-0.568924834886103	-0.407342253697009	0.384972639602005	0.367528355430782	-0.798745930271391	-0.370251669959366	-0.373517194005618	-0.312680281871152	-0.564830855940166	0.0356831208455141	-0.22298628041256	0.722945379517526	0.669702779301069	-0.525253690502809	-0.78007830777854	-0.941068535927502	0.0743726693898897	-0.605690058930454	-0.0068629501650807	-0.384378137726264	-0.633384539052402	-0.152772598666852	-0.24496264342593	0.127790995204746	-0.432257410563219	-0.115442584852143	0.989812205209967	-0.789797055073426	-0.693911299869572	-0.474844351022047	-0.7518199313214	-0.259432225568439
B0261.6a.1	WBGene00015094	B0261.6	protein-coding	0.0709613348860204	0.800547246116122	3.67866136807748	3.37495898182907	2.4608500710973	5.83432082886816	4.41230214296968	0.98615758139451	5.26566824767135	3.41312496871908	5.59920731498193	5.15299647142333	5.66754005399687	4.7258002010426	3.00072456900245	4.46621294596196	5.28307198442198	5.42540897668327	1.61418376334259	4.13213936257201	2.86212319807532	3.90318288477939	2.14338266911265	4.08234727040107	4.16841160268498	5.85776674293548	5.74726859050718	3.18730799866905	0.476701351057614	0.978474610506544	4.43419430872372	3.38462519365806	4.07444825550699	2.46711846640282	2.45301114015424	2.78557567794763	3.78901800731127	4.86389081079911	3.26153494555099	4.94457667812954	6.09988407868576	2.42911431973644	2.16905891216406	3.47237071612116	0.924472698038285	3.80772503658318
B0261.7.1	WBGene00015095	B0261.7	protein-coding	0.0768053544039213	0.637341150069125	7.20670924126225	6.89063352516848	7.05734761406893	6.86023615967357	7.14893772551779	7.08237263482287	6.88614096223084	6.99473259437801	6.50896356460488	6.95000751495041	6.80162874841012	6.91145708180483	7.0194566121101	6.90047221786349	6.86493543881545	7.01756028580104	7.12522766111486	6.83242561499488	6.94167173476895	6.99712843871221	7.24223093617844	6.96100385156651	6.79584803347577	6.795014510913	6.74961460679693	7.08930008046243	7.06974882540285	7.12022263360956	6.92759812378687	7.00357613803396	6.9398504775734	7.06062944568364	7.02891675199337	7.08218929681211	6.91295757277268	6.68540920947556	7.02231072088445	7.10388904549842	6.77529162553141	7.18531063399389	7.04412498972795	6.87999094636191	7.04985319941399	6.92568446712532
B0261.7.2	WBGene00015095	B0261.7	protein-coding	0	0.0393515027895849	1.41924327337879	1.45147983860244	1.9270408148021	1.93137889456912	1.16129134299094	2.05903209048913	1.65702233621882	2.04251107701884	1.34769970145273	1.27494293125881	1.1722576732453	2.20007065322183	1.92717796234918	1.83629609262216	1.68305217355998	1.35242287832673	1.91253612458491	1.34662447747064	2.00032741078012	1.82059021233993	2.19211647036365	1.77614385373607	1.74689612782544	1.82124930023402	1.54339978363102	1.76567086393268	1.63806691186859	1.45520134956288	1.48781839943058	1.63785158341869	1.66036118470455	1.27561891289533	1.3259403974495	1.36216982994834	1.79716994392835	1.39892008917167	1.54820715189584	1.88048102154595	1.57288859833238	1.67557385016969	1.7919159449722	1.25956111831025	1.31974027058831	2.11125598794821
B0261.8.1	WBGene00015096	B0261.8	protein-coding	0.0787923532706452	0.422403197090227	3.4234332059335	3.46395435143741	3.28109655423804	3.55252804295233	3.26629760766578	3.07593364970614	3.85505295316441	3.67465029140787	5.26684423312516	3.68028760848858	3.7238281355624	3.99830057650976	3.87028840550686	3.82103375144739	4.0117815815067	3.92305020356822	3.7179475959573	3.15290058770425	3.80719827186456	3.74045375834274	3.58672158211237	3.8474638546279	3.57677160884421	3.82907188027064	3.70552395854064	3.83214267503569	3.62197980712934	3.87684872874191	4.00208746337429	3.60707635921351	3.92677144879279	3.59018044057118	3.66131347590277	3.67945114976042	4.04059483404737	3.8308653367573	3.60608664712265	3.72322665762383	4.0128504413301	3.32352862339335	3.46809841712864	3.22773721389018	3.70473132301358	3.49208655680841
B0272.1.1	WBGene00006538	tbb-4	protein-coding	0	0.00553897241661473	-0.482573404337646	-0.334331875589193	-0.761414751178902	-1	-0.711520083776805	-0.416819764483079	0.186388079570216	-0.0120165410761759	-0.998190358926047	0.315791327121132	-0.662661692638594	0.405314645554883	-0.561679135025868	-0.307297148002415	-0.557419624790688	0.227877256186939	-0.517881488229862	-0.537567680488236	-1	0.283644153873668	-0.546123198624071	0.45582169784879	-0.638511076311624	-0.597142937380171	-0.434534276124481	-0.544872324880142	-0.0661588721186015	-0.171328043012812	-0.999930685487723	-0.377804787585343	0.24420836941317	-0.492833591015122	1.08133937354083	-0.0956786972236763	-0.543833517286045	-0.344182723149675	-0.162833016901335	-0.150526344716441	0.154544909487507	-0.614997110665029	-0.336656228327998	-0.264159458133567	-0.447727263184558	0.323861184231043
B0272.2.1	WBGene00007128	memb-1	protein-coding	0.123569014404496	0.49326550881391	3.49874565894642	3.15368503833188	3.18880443981048	2.83196008440048	3.35206095044961	3.52357901806916	3.18282167152618	3.39786050175088	3.25217215613233	3.2240662967782	2.91793685212727	2.8777587786923	3.21218224645511	3.1270340163197	2.9560697929861	3.02015542084246	3.44904816016305	3.29919069755968	3.34304658115453	3.11667730978179	3.31361563035705	3.15273000390452	2.95002097252186	3.18057863246211	3.21052080053932	3.46386882092846	3.66949663203799	3.32633772404874	3.22054034350121	3.35784534874998	3.20300481314816	3.50543181464641	3.60055596091203	3.40300218153182	3.41435467435683	2.90633950803087	3.73249692380522	3.25921386231686	2.88925745931407	3.55439826186963	3.35991369924001	3.00387917742728	3.3701546731387	3.08538426625327
B0272.3.2	WBGene00007129	B0272.3	protein-coding	0.119821174339732	0.569315922373255	5.68292759720289	5.95335582269178	5.82869668580873	5.73575411624664	5.52184875528886	5.7384500427419	5.73694184879233	5.5012373084532	6.5611143202738	5.78101696023073	5.80707594026446	5.76764914430076	5.74381012092242	5.83819792749826	5.80029940339725	5.95053979893112	5.43047304468467	5.75997708521402	5.73227963825782	5.79161025539158	5.78058515155326	6.0298838156733	6.13340023641854	5.77491682460811	5.8524960527682	5.8620983542177	5.760469332812	5.33175933630463	6.04223575467986	5.83730886983731	5.91503451922982	5.73846272710478	5.9447987241033	5.79257776531968	6.11187309811056	6.06189966787714	5.80470257062256	5.52056830214025	6.01895710182263	5.7278881714942	5.72051949204845	6.01012784793749	5.69718856958245	5.94987928095428
B0272.4.1	WBGene00007130	B0272.4	protein-coding	0.0650802682560741	0.657207232233697	2.37458196095883	3.19050530215677	2.50477208167774	3.22372115073418	2.48391837349428	2.97220502735429	3.13428630792849	2.04226606971018	3.777950405666	3.96103186131076	3.58098677539392	3.7733535974453	3.2755305967329	3.49778429971504	3.19290453669756	3.29112083124603	2.1555498091856	2.61283745214547	3.27723251623628	3.26778959555011	3.01593741317299	4.24984839558043	3.437578043508	3.44202431831142	3.32322710810995	2.76220332200792	2.33182206763495	3.21580006404601	3.69989059340286	2.74596946493933	3.30485570580357	2.56749737869695	2.74124067923632	2.99991522576272	3.27815635345813	3.24421877168633	2.60471329708966	2.38836403164898	3.97757051629521	2.59052829566522	2.47704233776092	2.65415931307981	2.69030401796952	3.29428496591224
B0273.1a.1	WBGene00015097	B0273.1	protein-coding	0.0821858340881342	0.783514951176721	2.14586810484296	2.22500084979462	1.30716902285142	4.1051007310078	2.99524354220184	0.12944555908028	3.82650650645952	2.11352716387878	3.98767845564038	3.53563348541008	4.06732764388516	3.18920131883881	1.86525346073591	2.91804818401346	3.56449306716715	3.63133212668986	-0.0742390356942206	2.71009174318536	1.45866201581929	2.43477805786069	-0.385230700819407	2.74778989886164	2.48442638932962	4.19273047535752	3.98425056710491	1.8216153880815	-0.131955124243447	0.454461456372864	2.81094475587009	1.70370399813299	2.43318350912315	1.02201411254084	0.679856179949479	1.61516692926621	2.4661189484589	3.23255669438061	1.96597189329437	3.15554757944658	4.19822902261112	0.987569173132076	0.899590394769787	1.8305207500568	0.0181067409906011	2.32926938915985
B0273.2.1	WBGene00004243	puf-7	protein-coding	0.109813839473654	0.501016016402647	7.58538698869368	7.33625273545223	7.39273154886128	6.73476002039986	7.52747539365135	7.27610326468065	7.04381887228513	7.34360110937496	6.06163873037879	7.29013050931314	6.87296328676449	6.84473115556589	7.15921442944399	7.05676831348074	7.07433247651098	6.93156311900733	7.57338596279229	7.40823478883491	7.4170544616048	7.13516722841729	7.1712202344933	6.79314991683608	7.30690499391032	6.70508846709931	6.81727044407908	7.17363168504373	7.72900182413312	7.4717848211235	6.87381548787333	7.33330301229778	6.97376837920936	7.37633926017693	7.53694807533122	7.30090959082811	7.07766608640969	6.70538742900755	7.42571689085698	7.34449338940574	6.27084555695325	7.24919249539372	7.28460716239485	7.70338502147672	7.55637702780674	6.77020839409982
B0273.3.1	WBGene00015098	snpc-3.1	protein-coding	0.485217096599055	0.650839631915482	3.82629562207226	3.84456304502761	3.84152204258638	3.73705510054922	3.87938067649057	3.41702665167272	3.73031484352134	3.4703667003489	4.14759476576442	3.9875370426758	3.8048665814411	3.80201179180628	3.77286703749978	3.96248322381394	3.65584751687868	3.67530786751338	3.55455117854095	3.85649079917643	4.07832767046748	3.56971294911918	3.36855112052329	3.34568686355304	3.95235078482724	3.65826282118342	3.61569117545214	3.55574158469696	3.58040810755139	3.47192087534122	3.13531666700794	3.42323198767253	3.14070322887086	3.23322922714979	3.89037876960337	2.87697051964635	3.59695711655958	3.28096794953049	3.85116604656199	3.88634320971281	3.45595834086931	3.51605701252053	3.7326242345335	4.04908734213531	3.63363000867521	3.56007741208318
B0273.4b.1	WBGene00006745	unc-5	protein-coding	0.0219290452894102	0.0474175541617515	-0.581154111387533	-0.842869594934872	-0.404069145943363	-0.828520014740103	-1	-0.975509939232917	-0.295109488170701	-0.753533941065561	-0.409316807357956	-0.490498152348216	-0.692716524140861	-0.785565730302496	-0.962206160985246	-0.99999679794756	-0.87370711854648	0.199195607137656	-0.865364771298224	-0.535887434515558	-0.938616517409644	-0.304106068254503	-1	-1	-0.709457467879338	-0.866761085887433	-0.433146909883347	-0.692183904080289	-0.300393277240452	-0.423195267769014	-1	-0.166393721110779	-1	-0.255525079904493	-0.588573244184271	-0.558628123707852	-0.756884758869695	-0.485806959468933	-0.700163037727597	-1	-1	-0.50505144049187	-0.707127437868051	-0.657017374051558	-1	-0.744827208688681
B0273.4c.1	WBGene00006745	unc-5	protein-coding	0	0.104099560487678	-0.999999962516799	0.700449047831882	-0.25550222522058	0.96495096106602	0.0175752835079761	0.246577406067573	0.154113787925019	0.369036847956111	0.394656302213986	0.158972107654566	1.03784041137283	-0.248637184202706	0.0856778039423601	-0.133335706835784	0.799835564070525	0.719287241635073	-0.125602405264183	0.610591064230949	-0.996230133867093	-0.0293553335980431	-0.0236226929810709	-0.290027136545349	0.918626722632646	0.523695098724346	0.438447955061825	-0.206964348834635	-0.447704989270615	-0.139208623416798	0.816028483067798	-0.313876082582032	0.923461776322188	0.525586009670685	0.782964688133495	-0.214249114709946	-0.99779672941176	0.759193881838602	0.625235317679977	0.531901886050741	0.10307779410609	0.311649546484905	-0.309883235581857	-0.251440250266808	0.134699132143489	0.339186044410401
B0273.4c.2	WBGene00006745	unc-5	protein-coding	0.163084707417889	0.245292903762701	-0.356484982718903	0.254973663506013	0.51184709740707	0.50232694811467	-0.278327210185217	-0.105951477102564	0.67213188147445	-0.00114039226955731	1.60265982247114	0.55018151698428	0.567563503717705	0.853982433808265	-0.223913003737263	0.734424534877702	0.36259494563525	0.287989626509552	0.291121224833209	0.185865434437636	0.855721030921331	-0.328978376176046	0.0699873500103496	0.381451480051053	0.473383326369195	0.129557769773521	1.07965673391228	0.251730887114819	-0.619312970849897	0.217463488117218	0.374281752280204	-0.485930054503074	0.488827282509372	0.114742342808121	0.327076031814402	0.790937653507597	0.0484687694494146	1.15662818355024	0.207792167800497	0.120443134833457	0.507659995754365	-0.0552455852118547	0.0430899184090114	-0.0961046866023757	-0.209123030031541	0.719835401226265
B0273.4d.1	WBGene00006745	unc-5	protein-coding	0.0573761451990794	0.0616468287331294	0.230509095330789	0.621936414940922	0.138492506616222	0.458522542377104	0.421732790688127	0.869731904657998	-0.133432957245783	-0.839580212114128	1.13581905453767	-0.0159244640477979	-0.197129805321742	0.0604923068971609	1.39417592227598	0.869600344796276	-0.115790867895312	-0.130848911735491	-0.504893961868153	0.556451966333421	-0.997042997967091	0.436226540081706	0.659497441820014	1.02927625150214	0.833533356761556	0.512921263685614	0.950184830356811	0.694097114795637	0.747206874418403	0.96741614994585	0.798041493842379	0.523312607043949	0.66960871655688	0.271454133145567	-0.155723882134082	1.36075658161229	0.82779680590483	0.236295985290942	0.452408272321713	0.0803375624093566	0.503616818658579	0.468296357146327	0.167844073145026	0.701189467765816	0.496992132297116	-0.529130073506913
B0273.4e.1	WBGene00006745	unc-5	protein-coding	0	0	-0.152249162567631	-0.988906092870341	-0.44397401283646	-0.981288846194117	-0.995365630439256	-0.948292235419572	0.142469632101274	-0.189543536264591	0.340590549324796	-0.168612447495067	0.500035776901251	-0.482475317280422	-0.579920689168252	-0.999626874041621	-0.230251057771375	-0.783494960174563	-0.511193531093172	-0.284636431459226	-0.262080631487416	-0.437437680307735	-0.477125436413316	-1	-1	-0.5314323008074	-0.185068506446233	-0.787271327963738	-0.246934464504562	-0.51590946285344	-0.915864910692532	-0.166379495741394	-0.562064803919665	0.253773739736418	0.184037021422672	-0.999994806967254	-0.867872426452566	0.642704845685023	-0.66207812712168	-0.621851891271498	-0.192376386261398	-0.551277648751942	-0.540245551991794	-0.771078038473247	-0.560172547511441	-0.862595328107002
B0280.10a.1	WBGene00015105	pot-1	protein-coding	0.0132034970294951	0.303229699333133	3.96185620741065	3.50174009642839	3.88213192594271	3.73721639381592	3.85557028550708	4.22910891718075	3.86322074253734	4.10082274495103	3.547812049843	3.82649727736914	3.6973668200885	3.82142581198765	4.03975586512408	4.10749259436021	3.82907680313647	3.73123148127843	4.10180445624171	3.61964314007315	4.0204957392771	3.75203835343028	4.07931833267579	3.87620303286908	3.34394511173631	3.82982398166473	3.84762949012118	3.84390274691754	4.07829414961337	4.11648226189782	3.71541900799408	3.90955635959281	3.83390992291597	3.93160670032013	4.12578097052707	4.21151113432662	4.00427977650498	3.69614554368009	3.87983841064982	3.88076878942258	3.86185585489418	3.98280185431155	3.89550761070867	3.54314117573866	3.9796511432517	3.71811784467184
B0280.10c.1	WBGene00015105	pot-1	protein-coding	0.0661115967058226	0.00419715594657405	0.212601028299094	-0.373221151490529	-0.209595696443708	-0.281499248367343	-0.0626066750702992	-0.341782602662551	-0.292716349410478	-0.500178203361048	-0.425836407855931	-0.552991691834904	-0.495440968428871	0.0654266460036912	-0.116151498397473	-0.492855437474705	-0.739653462909805	-0.3678666609445	0.332700875753261	-0.338729942719008	-0.282046430855383	-0.663852926142114	-0.206876631120694	-0.203752226256299	-0.515163207770502	-0.215855435191564	-0.562773847701536	-0.552727774372421	-0.644048674806428	-0.126535609768045	-0.319419483882426	-0.761504421376824	-0.0232940970283876	-0.148013230866925	0.237774522998435	-0.342700711751819	-0.0678306702889187	-0.514686328209869	-0.334756682808491	-0.455735617658326	-0.162193837874122	-0.32686892330349	-0.108838440634413	-0.373775319749959	0.145692982571226	-0.170070857721156
B0280.11.1	WBGene00015106	B0280.11	protein-coding	0.0343359307994507	0.798004309326866	0.228362591476927	0.636115868089109	-0.0958250450262433	2.6669676372427	1.04616965930096	-0.605470395169565	1.99404752706449	0.800985909231346	2.82003124586822	1.78469932730069	2.34840688483485	1.55951261731889	0.49597001132339	1.31627619324449	2.01451768283061	2.19030565603999	-0.506819528083261	1.01168549508438	0.176034100033265	0.573909345363656	0.324997651845015	1.06678812039999	0.972546895344289	2.67199527809954	2.78254209908178	0.532179422425309	-0.632982486853323	-0.576575718737731	1.54265216133884	0.628542583046104	1.03214551687861	0.052982475921708	-0.164522676296791	0.621332813705237	0.973797022953815	1.73315833679168	0.541018669361231	1.46281663865741	2.82612201177362	-0.134940631844149	-0.243269825560646	0.623764785456308	-0.682944494208508	1.04895294678607
B0280.12a.1	WBGene00001613	glr-2	protein-coding	0.0759079182829858	0.0415313490102626	-0.863557297749909	-0.668966890676173	-0.754151477094527	-0.776498126561638	-0.944851038359775	-0.846131830267046	-0.719769639813071	-0.750656966335096	-0.669508470263505	-1	-0.649009487533279	-0.486883078572277	-0.873947985626936	-0.286525443403323	-1	-0.805548427425594	-0.694308306902821	-0.712630953634326	-0.654347253114122	-0.697176907383562	-0.793699846426266	-0.629711233138747	-0.78256965688032	-0.650067161957866	-0.99980081874765	-0.803604386438676	-0.683492241246188	-0.908568961277735	-0.797911850923086	-0.646634521975328	-1	-1	-0.812052192035871	-0.507316411938882	-0.876982097315897	-0.844330341089792	-0.915466796718578	-0.899986073010949	-0.840956628035531	-0.795101402968022	-0.688048078565905	-0.8494044759058	-0.660475034788577	-0.578894566555007
B0280.12b.1	WBGene00001613	glr-2	protein-coding	0.0555248247863123	0.306630200654227	-0.902618826952852	-0.838840570862427	-0.904631216402459	-0.441104120317399	-0.729897997187578	-0.659844641105465	-0.545094984489471	-0.578133226646206	0.118643129174341	-0.490705701965501	-0.334497732330436	-0.651167511796745	-0.709609947835252	-0.869829274135617	-0.233823353216396	-0.498821668460605	-0.907485955378981	-0.713555684584548	-0.822669815604448	-0.762476199483023	-0.701801508665966	-0.522061182718228	-0.306587485519512	-0.409944596653682	-0.0280511901884051	-0.563754834145432	-0.902728386325393	-0.919260557635254	-0.608082658039704	-0.442292411118164	-0.315993265733402	-0.535225308663829	-0.632352040176009	-0.942917862938034	-0.523708275427103	-0.136806458609729	-0.499899605121045	-0.655154438101988	-0.160895892890903	-0.838803282030052	-0.782468212555076	-0.626715519273557	-0.87187956098045	-0.673080328649928
B0280.13.1	WBGene00015107	viro-2	protein-coding	0.216507021135025	0.266713797228653	-0.0317240130377434	0.4581298936347	0.101139130425659	0.950043894831708	1.23754206393156	1.43443492664826	1.86743655526796	0.275117830461733	1.87789660035184	1.20571092818268	1.271752666585	1.23503482378961	-0.0158690453747768	1.49835205538256	-0.963968365276434	1.22424200019224	0.467737891353306	1.59183055861913	0.500480663446828	0.375809408238764	1.11133149018128	2.12567414560945	1.90823286042652	1.75729646761385	0.0991788805644297	0.845936501264021	0.780487640401729	0.42527910221083	2.25248334049737	1.41229809580949	-0.99999978549136	-0.999643919398322	1.05820382309774	1.08422305566858	2.11790764671938	2.64963994236157	1.30384629333681	-0.303000356128815	1.0032361030141	-0.146372165578073	0.974150119965478	-0.307811993615874	-0.999999968598095	-0.0140544552371497
B0280.13.2	WBGene00015107	viro-2	protein-coding	0.374765371757649	0.308750477592729	0.183693954258911	0.203920450288008	0.0851790645551556	0.0507649715062161	-0.943095533176701	-0.952407075996451	-0.937001800414001	0.251895641119274	-0.909693897056026	0.210996971041149	0.201469910625228	-0.960472151298135	0.686365787468169	-0.933580968706466	1.96588936306434	-0.952430539000573	-0.329967571617516	0.113201178258711	-0.977122794599419	0.233889654539268	-0.962712815711642	-0.90385357941703	-0.902012937189685	-0.917583718170958	-0.984440836604467	-0.171789474041204	-0.259005868445697	-0.0290503445059018	-0.888886254786898	-0.948294547669155	2.16154968238463	1.46868382420001	-0.967138522592592	-0.958228508090855	-0.913773622406757	-0.868152563615997	-0.946380041964956	0.729498935234781	0.0428699080564681	0.578938401137459	-0.976887510673538	0.59227049864375	1.17853468208612	0.802127250378113
B0280.17.1	WBGene00044674	B0280.17	protein-coding	0.0434899479927306	0.793078184097995	2.81096415786085	3.19905100286605	1.81756833377639	5.30111413077596	3.74267580788547	0.835742012772305	4.78616381008869	2.39635519539811	5.34449454648958	4.57228503592337	5.33899087792699	4.10834825701	2.27140331913075	3.82521237999114	4.70759858027077	4.9685241653254	1.35355534743572	3.44871053891895	2.2872283590411	3.06028064606958	1.58930373141341	3.14390262466664	3.79695356250177	5.39446019837323	4.58645000084344	2.93697180371172	0.599917831405194	0.794884304119009	3.7709252651449	2.7688888539121	3.79124529971317	1.76355563716213	1.77926809091726	2.79491508384158	3.26951689025431	4.26499632969205	2.38033329010844	4.27057475777405	5.40483210218801	1.63668778971688	1.44935983174841	2.23204802536744	0.247805540431471	3.13331397582389
B0280.1a.1	WBGene00015099	ggtb-1	protein-coding	0.262266055330846	0.482604858475343	5.66210700311921	5.28030124089682	5.46248969453612	5.26586708321581	5.5232763121861	5.6612996746484	5.20111010640233	5.51344390656001	5.17432945953881	5.33387902623228	5.2215816251974	5.47810083880589	5.48889955374541	5.46598659691302	5.32062388558344	5.44532297552248	5.57426015191502	5.45227344260645	5.84468394201522	5.54928539789755	5.86762438725787	5.49545284667289	5.04096207720531	5.29149446509342	5.69729883369514	5.48705281804755	5.68970057420852	5.71768267749482	5.60227197570838	5.70189448208026	5.45024761449332	5.5574307739075	5.75528855415338	5.708793283355	5.68529389814649	5.37804621381814	5.67927462621005	5.38215683368256	5.27575838855826	5.59760315888582	5.73531288049487	5.38091737169848	5.6290593152361	5.43259854482713
B0280.1b.1	WBGene00015099	ggtb-1	protein-coding	0.118063302703569	0.526074983008306	0.49339210135171	1.19777573614503	1.07665968873201	1.46392879466753	0.646785898461185	1.10935641731347	1.14015399795732	1.44979232864658	0.964348855966941	0.64545354711685	1.27238549257966	1.52924252579251	1.15865064059386	1.8171647884329	0.659404450185657	0.842994548911637	0.810095821510501	0.732223147103657	1.21629981242232	1.27462801620205	0.283744929182611	1.56347019047432	0.967252647324267	1.5695519880834	-0.527964024180044	0.661888505068478	0.947590175590726	0.804259924732715	0.761296375820671	0.760530621651112	0.925879217646036	0.734856154856761	0.618160672985307	1.30907752771243	0.850451755142284	1.18567029030949	0.532270171564913	1.29462775054443	1.4531148357838	0.716949577455597	0.902775682517216	1.25545320114224	0.486182067998458	1.76873177859442
B0280.2.1	WBGene00015100	B0280.2	protein-coding	0.189283932143902	0.558154197321784	-0.293009093154297	-0.0801284636545941	-0.318541588125534	-0.21512800009599	-0.167401985474523	-0.231058635948345	0.0692749582710067	-0.390237439656369	0.523723834804392	0.00958054146950656	0.233947646926184	0.142710529270728	0.0474084607413795	0.0150723713198156	0.0742172100812996	0.353132794560441	-0.366369246750503	0.160246337160455	-0.593372992611206	-0.575119168254214	-0.158651041536987	0.251789407767327	0.064107386889035	0.281345148909261	0.0250434309612098	-0.0256287401875025	-0.200306535392157	-0.40767736075042	0.360940274474746	-0.0607101595618833	1.54038188568814	-0.0670775477419615	-0.314565514031048	0.263820872606709	0.217556327369229	0.164906792154532	-0.584579772810368	-0.0740302123032328	-0.282592072224125	-0.344862994753672	-0.215395453723806	-0.462134556698099	-0.406443084900763	-0.167200421511412
B0280.3.1	WBGene00015101	rpia-1	protein-coding	0.151750433538817	0	4.23212845333076	4.39888490212884	2.00823101850231	2.96806317450342	1.25417759254255	1.75881630719649	4.02785214709663	4.26495308232019	4.94431022264757	2.60519435671792	3.58635869792389	5.04569886659169	2.83193000315802	5.1773259122874	4.82498461526511	3.37235463349075	2.76710352072191	4.21295197752101	3.95820220264243	0.0307873852939008	4.54727226472586	4.53736075195119	1.85876769955158	5.7519309113514	2.27308195754236	2.34555979787463	2.34066229749534	4.35007013757619	4.90398831611435	1.86357401134479	3.7783834148776	2.57171830352282	1.17152068651827	2.19390928824529	3.82365695910855	4.36688901738207	3.32876998601611	2.95274608313758	0.909403597575356	1.21996133586415	2.04943391425832	2.90583218858284	3.50372011010534	4.56962889288236
B0280.3.2	WBGene00015101	rpia-1	protein-coding	0.096135338481955	0	6.42012268489341	6.15654470524752	6.43560086807549	6.24885437136844	6.56959854154417	6.63089737575451	6.35551611485227	6.43916882787048	6.29812608400408	6.34581329669841	6.43771115272439	6.21500268786806	6.34956203656022	6.24627053981114	6.32937075430152	6.34885096735031	6.28838144069771	6.19516741239997	6.53436800944879	6.83956666509275	6.22315574486128	6.53883471595965	6.28615009091214	5.81264896076284	6.33136548637953	6.40315374619187	6.39983110685571	6.28230471547406	6.52288046469043	6.58213145562404	6.45132695176738	6.42229645285404	6.67461923621516	6.52345071372622	6.32048341079798	6.37076574511673	6.43656839250069	6.33821284297993	6.59932914085949	6.24599299419993	6.4312952767525	5.79872173492578	6.54648812735726	6.36257356208363
B0280.4.1	WBGene00003845	odd-1	protein-coding	0.11531996643632	0.467013141406442	-0.070794304594093	-0.206242575431291	-0.11918666031257	0.100533902055284	-0.0825932622435867	0.321763143741056	-0.0138832772402855	-0.307053452035037	1.69448892322191	0.147672864408005	0.234606539064141	-0.102841481295925	0.248545536277286	0.203075070035798	0.473772081051756	0.265950173917315	0.135983700985701	-0.117989239409388	-0.177571181295838	-0.356059971646072	0.389157642856184	-0.23250693213139	0.0334884403640295	0.33616717618772	0.906249877946344	0.405748930226038	-0.0357761801734617	0.513209724260364	0.807945218646179	0.271149765756606	0.434728752331989	0.319128276629721	0.242237156099474	0.49492760638759	1.06434378802054	0.523846908399428	0.393346784437842	0.188548829190382	0.324865610475524	0.228884235943863	-0.0833106069227294	0.141272078348903	-0.240211347569589	0.0332610834153349
B0280.5.2	WBGene00015102	cpg-2	protein-coding	0.0925822154064119	0.521665883518584	10.8750260457915	10.5504846204458	10.5195202312327	10.1444271169647	10.7465686968369	10.5932290040501	10.1912795585406	10.4954732535047	9.74292468193037	10.4348434484502	10.1801678019915	10.127528542347	10.4133883010546	10.0882289123609	10.26195639782	10.1715794610511	10.7086057345281	10.573377890894	10.5434699403469	10.4810678999668	10.6182820747852	10.1020125425076	10.8198283699825	10.0323438224644	10.267577829211	10.7274896066587	11.0336889538483	10.8443522391774	10.4703020988871	10.7547286147977	10.4436009840203	10.7045194114279	10.8722456607636	10.5447242063905	10.2535489138723	10.1437862826243	10.8323334222155	10.4924614749872	9.82043035374809	10.6980651590538	10.6840474077143	10.7154907646419	10.7980831481605	10.2752111940864
B0280.7.1	WBGene00015103	B0280.7	protein-coding	0.121450638662758	0.509084788114118	-1	-0.402990679366773	-0.845318998009223	-0.562537959199934	-0.915566736286456	-0.702244642879093	-0.390227511204266	-0.926104734112009	1.71998215537569	-0.870489554986672	-0.344679875145846	-0.277968327950262	-0.806050037341485	0.238541446744449	-0.887917927497597	-0.637101101848866	-0.884437147751489	-0.588645334901218	-0.24932287851397	-0.639712550279053	-0.776486741485523	0.0221040911391933	-0.198827614256543	0.582715483381443	1.95728026158559	0.217100564690693	-0.873628254411953	-0.44060137421824	0.679096963207702	-0.28420975099054	1.62900507664513	-0.721592448187222	-0.528885856273085	0.106521158125976	-0.0470001969015597	1.7232667735969	-0.723740009352475	-0.825215345491749	1.28323706319183	-0.767685357726739	-0.874152306116872	-0.653294244564454	-0.899633444908323	-0.135375672418065
B0280.8.1	WBGene00003609	nhr-10	protein-coding	0.417195302984506	0.713377727186821	3.17048667912413	3.48861480994841	3.41340514402509	3.73581243183965	3.31939073805308	3.34410060744685	3.54706866990926	3.42177025383505	5.68834767981105	3.37335310307378	3.75957226713956	4.14868766831168	3.60399951720956	4.32286879768078	3.34671517507285	4.18922644661815	3.44532519666131	3.71998181275664	3.7001254332011	3.47551405355438	3.19902508729105	3.91452088473172	3.27762626001512	3.89615396042318	3.98836944745377	3.61129411203546	3.5408593544865	3.75674664336564	3.84693975509173	3.70578081116758	3.97856636615139	3.49087813251091	3.50041220416606	3.76251824601168	3.90528983042351	4.19909639175547	3.77458133515475	3.35940095984666	3.94122282132374	3.25619948787543	3.57854969355023	3.14813739290493	3.15437754265532	3.60106896461756
B0280.9.1	WBGene00015104	B0280.9	protein-coding	0.112302139320095	0	0.845469251991828	-0.552121526169899	0.0171280669673992	0.857056513444425	0.252020305256858	-0.952884013876629	1.71839177805865	1.17573015959271	0.0777890668376742	-0.948542976290955	0.574244820619217	1.70999394016945	0.348982740848442	0.327634903182725	-0.347675926502565	-0.965026054000484	0.915943678694478	0.917944624868878	1.57046662826073	-0.17758878540268	1.65960908292332	1.3545172102871	-0.999810281133788	2.28032232152437	-0.875555770437883	-0.978845687606261	-0.0233713512851773	-0.238140120618785	-0.619363330364429	-0.880232278692893	-0.900578607587045	0.236314548750681	-0.95461908970767	0.561114206133571	-0.674114153684913	-0.868056068556544	-0.995890188215216	0.813947936423847	-0.938083997478621	0.347199266272201	-0.226084134317415	1.13242549255108	-0.172058536920863	1.25131707604438
B0280.9.2	WBGene00015104	B0280.9	protein-coding	0.0593444854906272	0.0487771449027968	6.10025159244129	5.76708059180988	5.92534514016443	5.84928849561428	6.15712154230722	6.03199584687865	5.88476148143851	5.91776513196048	5.70804259853893	5.98408666970113	5.89676812001835	5.81674890086485	5.92955959636628	5.90837250764967	6.0296771957531	6.10444988858811	5.7792239734777	5.80230520215541	5.7466085703631	5.96732698157038	5.89904020036112	5.84658980939656	5.71557167445768	5.53718676184183	5.81318642041926	5.9861952156128	5.89799657227568	5.90574945929876	5.91617113219301	5.97328602973808	5.8386582746425	5.90886304377545	6.05280925995442	5.89595908094554	5.78509209279125	5.74671073848703	5.93524268199117	5.90605061703224	5.92323193268204	5.93277268562838	5.96282383530542	4.93447982966082	5.92971629505995	5.84002211466874
B0284.1.1	WBGene00007131	pals-26	protein-coding	0	0.359691309784315	-0.916485605275642	-0.900585627904444	-0.820801648199253	-0.848662187184484	-0.852628018926197	-0.852258230505771	-0.759518314977176	-0.926877641284957	0.605831718835506	-0.790116334141542	-0.653935633305598	-0.823241450998856	-0.845679105393045	-0.734197836621368	-0.648959122896359	-0.595764079091832	-0.905929447733032	-0.782252424408203	-0.713386770015444	-0.881097095442091	-0.898057823668429	-0.665383738897016	-0.821060691082205	-0.623654616466591	-0.391087586131811	-0.82060139144157	-0.885710220045579	-0.835886127136692	-0.622537270308469	-0.840272758266037	-0.58641376494357	-0.907531741200214	-0.895242360894657	-0.931092521845316	-0.523984736472729	-0.622208085148594	-0.858420498573491	-0.78624057664297	-0.622084614094217	-0.903507173102864	-0.853915407437032	-0.9254998223555	-0.75726140549815	-0.769233999991076
B0284.3.2	WBGene00007133	B0284.3	protein-coding	0.0537757971464398	0.0631533305893365	2.54139972293631	2.52060398348334	2.60876275130945	1.49665006344144	1.52185452150542	3.41986809919588	1.52265752696277	0.782731855638163	3.6473251984321	2.99106938043988	2.82416618620331	2.26399532937869	1.73956073441402	2.62368009657201	2.78949173044995	2.4727479980302	1.65841718552235	2.72334092308279	0.768311132122538	2.27339971907987	2.63301050217029	2.70056202631848	1.08431969995928	2.75938410760509	3.37150222674441	1.49060136854434	3.49137192238052	3.58960533326903	3.04084777199761	2.48637693282762	1.75220915736447	4.12650423968435	3.12847288492213	1.06276288757069	3.46312459377365	1.85312674874425	1.82987977855949	1.2616321779291	1.81131666144033	1.6561832282282	2.29588986756766	1.08734258174044	2.60788603395014	0.246933472769224
B0285.11	WBGene00014641	B0285.11	pseudogenic	0.0260567365917243	0.578136033632792	-1	-0.874034326373319	-0.834165700130228	-0.0903679349365352	-0.903182155956058	-1	-0.229711215486885	-0.694411512676952	0.136716236899641	-0.581443815034062	-0.108677291009451	-0.341739192654311	-0.842167482703251	-0.733491093802975	-0.509260619820741	-0.496129015721719	-0.963957971973273	-0.933115240412163	-0.775575927722623	-0.616375572808034	-0.985902284730376	-1	-0.749145703552589	-0.305602972626981	0.259863509314018	-0.886174156551847	-0.884922669009875	-0.790441552486464	-0.543110620403553	-0.801487879772968	-0.685921085956514	-0.882208215964203	-0.781569143060517	-0.877930704979033	-0.587605869660769	-0.447594373959885	-0.80435261448986	-0.548250197933093	0.293909693997538	-0.80955363641881	-0.949486496033747	-0.900993192211885	-0.836977685667266	-0.741948238600181
B0285.1a.1	WBGene00007135	cdk-12	protein-coding	0.0891064301886223	0.189080044342581	2.83649523030984	3.08049419267543	3.16202072635155	3.07393300931579	2.73168043116119	2.33387559107044	3.06324232115361	2.92937234745467	2.94913551291174	3.03507767345204	2.92292732900838	2.73955358011492	3.00949433921542	3.00952404509852	2.51191764502302	2.66789837384411	3.122402112332	2.99218725377361	2.85057560047386	3.04232079796517	2.77664946516059	2.93917737580197	2.94644998486215	2.71968712332307	3.09107985684962	2.91128400060046	2.86802181774935	2.49955064905865	2.29691392183809	2.66410745785575	2.79806550577668	2.78658846641873	2.85093903934288	2.80734166300211	2.39297927005457	2.54885576206022	3.06490234310242	3.05322141808289	2.38051305122821	3.19608284261006	3.14063570051275	3.08886271017952	3.1117466067499	3.02561795692399
B0285.1b.1	WBGene00007135	cdk-12	protein-coding	0.111521117311923	0.321329071353752	4.65023866394262	4.78726459351836	4.74877691198602	4.43568362425809	4.54392699403574	4.28658520430743	4.3129148852791	4.55433110653469	3.79646847861747	4.39464959913934	4.14381628265037	4.58365249924579	4.5620097640726	4.31957622790956	4.35388174684421	4.07059049972317	4.68723771609654	4.60025408264453	4.64083565865645	4.54563129570304	4.54937767962553	4.28633312413404	4.51906799298902	4.20884796878389	4.32309212687439	2.00865742785063	4.5715847947188	4.38043351456588	4.04911190738837	4.41753676225067	3.9963632799313	4.54962437826625	4.48687542730559	4.44279477666983	4.12640402875092	4.24678744504507	4.48349574032167	4.55997875118357	4.15283117101656	4.74475528353963	4.82355945290201	5.01544699193615	4.76362715246701	4.74589074201009
B0285.1c.1	WBGene00007135	cdk-12	protein-coding	0	0.0723145743831658	2.77927068179337	3.42819261261134	3.41964578881213	3.20190499616122	2.75056753165938	2.84310083386011	2.98440480777266	3.01974268077036	3.5220123455048	3.23571106318721	3.24126825716162	3.00615263987146	2.99904188260157	2.93504755159224	3.29912998041897	2.78129241404822	2.81159275107439	3.09551172925186	3.20438233087643	2.66561726346512	2.87144923901718	3.17274757734017	3.39976105765439	2.86822299521366	3.10909593421992	4.78663253625708	3.19637664557541	3.21842121087442	3.07475219506369	3.07255092670894	3.00533905169949	3.32284763975828	3.05777665808209	3.04453565579552	2.95933558778552	3.15782438316274	2.9972803674003	3.04847395197296	2.95959474375138	3.0685483215349	3.1657279917703	3.36585877173477	3.17577060965776	3.29986166098901
B0285.3.1	WBGene00007136	B0285.3	protein-coding	0.108581026831557	0.274850810440016	5.49211482545956	5.275743991936	5.38901755698049	5.2298441783969	5.49323898459727	5.4934473216851	5.16311854578021	5.50818280092442	5.30712105377305	5.47931928138203	5.15833693694603	5.11460977606102	5.50420461264029	5.13731340450994	5.29464899184488	5.38814268719929	5.74711910371407	5.34339858276228	5.31054005839442	5.47318408035154	5.45282046076783	5.23131543988735	5.58563169018684	5.13216175291745	5.22292582279016	5.44601651318991	5.48108767830379	5.55023636079485	5.4101952733942	5.55449042739301	5.53977805378321	5.49011543447848	5.55536728932536	5.17412719336051	5.64349832055629	5.31397332614058	5.55249587930866	5.51965693423263	5.3076734966788	5.60772327593644	5.49227452234866	5.50410352789195	5.51917412242874	5.20255708320596
B0285.4.1	WBGene00007137	lcmt-1	protein-coding	0.0484627582130015	0.228200436561592	5.97491900273286	5.64568378506387	5.77639168671303	5.68549815570734	5.94998321387571	5.94373644641003	5.74445016694358	5.83909938062291	5.47461039591312	5.75052185080485	5.72678337335785	5.80825237055472	5.8319625787635	5.77827837362036	5.68775538977207	5.8119248308043	5.82461088631697	5.62295537975882	5.81123219883387	5.91392801603697	5.93962208417973	5.90717116282853	5.3954448108132	5.86303150604726	5.62944588501383	5.7762228046332	5.7738761911354	5.88743596357619	5.76076551302778	5.82513688526543	5.66000877816264	5.83092343956219	5.79992875150729	5.71079514040225	5.79573541041928	5.59871484541076	5.82135383778198	5.84606331685898	5.74283241815517	5.92750566130366	5.85704132163336	5.71129427920639	5.83203322870658	5.71559534259202
B0285.4.2	WBGene00007137	lcmt-1	protein-coding	0	0.0422822445748141	0.925518690346108	0.534448076589949	-0.475764917835518	0.796441792248286	0.211831074799396	1.32544428417542	1.26920446581351	0.903899531636187	-0.275091092558249	0.669043808071328	0.167082478494386	1.36784364861799	0.765897378506725	0.805459460933024	0.738394002398571	0.717459941679602	0.724330563146429	-0.278781563065661	-0.295720402968321	0.0430576626016002	1.03679416157806	0.637509242459671	0.230926031471516	0.887233114243456	0.233068924399943	0.544478141358927	-0.0877200611422285	-0.0998761396142202	0.362421536247478	0.478475494282507	0.130387869670906	0.466118910607232	0.0123767250053031	0.495625198901692	-0.349664600322832	0.748246854763158	0.093436867303173	0.669477215639248	1.13054188264633	0.417848088160898	0.844379167964525	-0.219484270260701	0.786559357917343	1.14854678629337
B0285.5.2	WBGene00002003	hse-5	protein-coding	0	0.409349269552698	5.03933815673337	4.92335800317776	4.94129907961935	4.66633328537212	4.96578378444188	5.18131128243935	4.77120665465884	4.83386601200497	4.58335269567905	4.79386268475531	4.57828562766403	4.77421272357186	4.97209007971195	4.66285749515285	4.76695358412845	4.74148100374016	4.97613549153527	4.80013515018033	4.9694643286997	4.74216546637038	5.09563515868068	4.6986555318863	4.61713635205729	4.68393841768831	4.65685303117628	4.78751649291314	5.00300686039734	5.06026615028602	4.71237238505561	4.74558636568735	4.64356581238734	4.83567809324212	4.9425070215624	4.91643179604823	4.82700298661376	4.61441739624755	4.91670143756576	4.87403175418736	4.55142017166254	5.0131411318063	4.96732048116051	4.10247654366719	4.99721547367905	4.75594196948062
B0285.6.1	WBGene00007138	B0285.6	protein-coding	0.30762378846475	0.707325726884121	-0.284875846015491	0.0634031823466634	-0.386599679852349	0.311550715388214	-0.0547246698544893	-0.104262515835589	0.643430540240475	-0.391479343807866	1.02093065313441	0.374780096716936	0.566419484681989	0.60228763236174	-0.16395700851572	0.729232152462112	0.627827112609761	0.480796677218325	-0.390571686601881	0.0158817219057159	-0.164700623411573	0.0619229201135493	-0.00637664597831259	0.0945810484919984	-0.195796555097987	0.0558249540375709	2.05942340481628	-0.241728704806781	-0.55729899103062	-0.668706876888355	0.179394891652028	-0.0581101880222999	0.175911221340345	-0.334451735783436	-0.458291465364167	1.05214366274669	0.400787544699408	0.290540096624869	-0.02130302740419	-0.213051286254572	0.445766425064246	-0.339511557283395	0.010764874284267	-0.21464545388647	-0.168257050650871	-0.00413235387578823
B0285.7.1	WBGene00007139	mnp-1	protein-coding	0.295289125770569	0.549381141840771	0.208285370976177	0.600138740364001	0.650778206605083	0.803697761271547	0.175295627758876	1.22851398850351	0.992322793206482	0.274983326372104	2.12635646165105	0.809324798600673	1.19326747355155	0.647703724488216	1.91887174390517	0.708167902282125	0.826443323711927	0.807655120115361	0.761143672551164	0.844537853384293	0.949340387011558	0.349499974001025	1.20774707259934	0.678308251958593	1.11602621179122	0.872433274396048	1.88740476159197	1.3271316953618	1.90908406664842	2.24531017262785	1.49555332185965	0.812794656371195	1.37707724300436	2.16671702870582	2.34286109606193	2.6313686347996	0.922743160614031	1.57161796425883	1.40359799868317	0.544555511431174	1.05388545896675	0.612696605179331	0.960682181153246	0.863510037028127	0.776592797351617	0.466852377392221
B0285.8.1	WBGene00000511	ckb-1	protein-coding	0.183881488334207	0.513716772040952	1.16812644643331	1.48876893908749	1.49645642671417	1.70706667297853	1.20943057624549	1.44827123532419	2.01430554405542	1.66595362268959	2.71110267896165	1.68817556387604	2.00013651428401	1.83176710499044	1.59505100494385	1.64552800869012	1.97142031018456	1.83679691176311	1.24600076623021	1.78099865580756	1.75845000809746	1.59434974605808	1.50422629337883	1.96713129871531	1.64585476482601	2.02615496322228	1.96671187937639	1.38936778939007	1.56285321972806	1.32247715369781	1.97520894263843	1.49119315402685	1.95431084976541	1.58413166423526	1.43180094904857	1.63601135749459	1.85974260266233	1.94728566449628	1.56322882280707	1.45386296353186	1.95868904924117	1.48356055012059	1.62422828124556	1.56909288473347	1.61591168716798	1.8722474598081
B0285.9.1	WBGene00000512	ckb-2	protein-coding	0.0158096690360137	0.244687669303706	1.3839586247973	2.23493493332199	2.27395913377667	1.58392493365362	2.48275790639178	2.60831384391125	2.28497126971413	3.21186058531753	2.67688734035807	2.24414163395447	1.2090078003818	0.478709796092404	2.45799283532842	1.22699264628877	2.15953008293405	2.03653295760717	1.08634778493655	2.74392316958715	2.56209773238424	-0.0891132660364602	2.01263951182812	1.68419648319974	3.1253578341882	2.68723693341323	1.23471512416207	3.02689687150459	2.71513333555429	2.07859061420758	3.0273014462764	2.60905712128727	2.40105590172828	2.69167542453484	3.06177413304443	2.96825231604888	2.58347140556698	2.42043512601837	1.59605772916643	1.7443306435867	-0.241962907314508	2.77454641772557	2.79898119861243	2.24632981247009	2.74702119393964	2.38367779664081
B0285.9.2	WBGene00000512	ckb-2	protein-coding	0.0833275747485951	0.319261417588904	3.3512427373999	3.63357546303504	3.44468165776078	2.64671551950875	2.02717260899787	3.36659297853123	2.78813813668964	2.90917408758354	3.73890482598591	2.50647982526442	2.74403385177611	3.09390234554966	3.13759318861461	3.63349614569772	2.39455791094991	2.62102513739726	3.05217740916757	2.94102886746529	3.05523933550341	3.42489011042203	2.41177376289198	3.62465945943625	2.79276715797294	3.85555503072301	-0.0910719159805426	2.79795267942871	2.96375260110799	2.90761718173497	2.49999270096151	2.46985194870381	3.26792748975435	3.32214769502133	3.09513840370718	3.12894170918103	2.67522957475618	3.15851899242229	3.50754663913184	2.61221983234277	3.34512939300948	2.61866465719983	2.16924899777841	2.81151723440954	2.86731109760705	3.01621373642279
B0286.1.1	WBGene00015115	B0286.1	protein-coding	0	0.514767696167328	0.992308150508173	1.78646940195804	1.44898838183348	2.38733262429905	1.35293072362166	1.04230030974911	2.21375474454443	1.43246604710643	3.15682766339139	2.00492293016637	2.46583895028115	1.89685410628118	1.7560811295512	2.35654428117704	2.20025800195039	2.27736364941315	1.30833752526801	1.6236409681509	1.20035159955595	1.66433910200552	1.40020332411845	1.98293795484889	1.0807827946493	2.38399045253322	2.48247873492819	1.63956222065037	1.09053535301096	1.24841245301266	2.46376167608529	1.49559458257193	1.79055490931529	1.34527535749015	1.67271519666164	2.01358123772246	1.98361554642652	2.46590038993769	1.46315797864244	1.55773050266622	2.79041885692472	1.18988146876613	1.10187794384591	1.62781421724842	1.24824690219052	1.64166201008582
B0286.1.2	WBGene00015115	B0286.1	protein-coding	0	0.0670639990819559	-1	-0.572403793400441	-0.815269104770714	-0.361610610106684	-0.756903417131483	-0.0927444235489519	0.155413837459098	-0.714009275340836	-0.142902323519439	-0.307723002400757	-0.258382618765378	-0.681059660423319	-1	-0.480924184405371	-0.621452100924256	-0.57354990921464	-1	0.150216140735239	-0.276229039503698	-0.447394942580052	-0.628878140148149	-0.518214463562285	1.1167257897784	-1	-0.321930390065936	-1	-1	-1	-0.123442571703066	-1	-1	-1	0.00727643461168907	-1	-0.282076228650678	-0.0872196767904706	-0.459735602941403	-0.751676709993072	-0.573465760895165	-0.507641448031146	-0.378730744309057	-0.576549302823762	-1	-0.539198119027094
B0286.2a.1	WBGene00002252	lat-2	protein-coding	0.0516025480823791	0.358629846273345	-0.626051637329055	-0.463991921167894	-0.591243327996227	-0.238770716220983	-0.7423593525056	-0.553957187568752	-0.0144565395680685	-0.548444064589468	0.680950228301224	-0.452698173961142	-0.17276822345108	-0.439899707931822	-0.49772740703782	-0.217366506408156	-0.069445020852451	-0.248021909610085	-0.651825935961174	-0.339025746643492	-0.493731262577081	-0.537504274815116	-0.483487707191525	-0.443393952977479	-0.209281659514507	-0.118300258471527	0.26613284556009	-0.323761811191237	-0.629845616538536	-0.75108169934711	-0.246124753022245	-0.39383256341974	-0.208320700624906	-0.492309484603289	-0.613452319211391	-0.544245855986854	-0.155042301519493	0.241444912200772	-0.0774799004887979	-0.62690005349802	0.152475110096899	-0.604878708920825	-0.527094586546994	-0.371589413893496	-0.801407309343757	-0.280480556179907
B0286.2b.1	WBGene00002252	lat-2	protein-coding	0.0138039821600595	0.223342727972464	-0.922482984496016	-0.705440147695062	-0.512777538849808	-0.276234491990746	-0.725750060656315	-0.629354096462969	-0.493254927190413	-0.693759045282371	0.164894514441745	-0.424718081540917	-0.504330198932322	-0.796071588725577	-0.823596477486923	-1	-0.891097573342171	-0.648385083092659	-0.507997474130608	-0.637398697947108	-0.606919168462566	-0.710108147461438	-0.842804972249969	-0.493352350063714	-0.421491244182186	-0.377914528767479	-0.147754114371642	-0.19687899608596	-0.565799761295015	-0.669788346344973	-0.527704821582716	-0.79793907946345	-0.563904208576954	-0.728046383396661	-0.575269642381433	-0.811620744506134	-0.778516294674314	-0.340756520453719	-1	-0.779120281642634	-0.332612382271697	-0.855029605198237	-0.846467895365597	-0.711663980255483	-0.832870407057703	-0.7775431697055
B0286.3.1	WBGene00015116	paic-1	protein-coding	0.140191788969726	0.666186851511449	4.34234196111026	5.26520887862913	4.6563351592571	5.28069991412394	4.43419900241805	4.77846295412195	4.64393483859538	4.24161040788782	5.81544772513607	5.58232881669007	5.67956462452345	5.67915958531403	4.70077545256262	5.41857023223207	5.9798636979476	5.79481924322189	4.13283064798392	4.26621782599578	5.50787484821129	5.62343515020081	4.44123442551344	6.05054948525003	5.18661391139073	5.41254048593385	5.05871737166022	4.6859788050986	3.94079930353452	3.2391445556906	5.72948793940139	4.29927291758465	5.07820549636876	4.97501373195202	4.05468310848088	4.07909634287914	5.48631190087825	5.33368245021766	4.3311384698518	4.44723425456722	5.92603158370425	4.54461138774585	4.52205773487086	5.19459851632802	5.37581404184179	5.63568636230266
B0286.3.2	WBGene00015116	paic-1	protein-coding	0.0825656202648263	0.305718433070761	-1	0.615096848391969	0.599537335307996	0.949940709693819	0.338894423866358	0.2523471725523	1.68883109133665	0.291580921729975	2.27387750325826	1.73543230895731	1.66279328652326	1.27329838628256	-0.27225814181626	1.33476826334572	1.77378335984598	1.64620253377374	-0.606614166053629	0.788876868656336	1.01424357174927	1.61069077819401	0.273381884417609	1.78041613935169	1.49410309443325	1.57536725268152	1.08097969519554	0.0611457298520369	-0.645480516822252	-0.102058362198279	1.14456751850668	0.531746096089205	0.778134064189651	0.665507613468466	0.595455441702843	0.234614984517118	1.32982777244262	1.39265158069411	0.196337779323455	0.132115740538995	1.70591350938461	0.289011703347091	0.827848468770189	1.17980153109092	1.1831892304976	1.39545300237644
B0286.4a.1	WBGene00003825	ntl-2	protein-coding	0.117355063382032	0.563982663064794	4.88916528188452	5.34479138843915	5.03862627826637	5.57993656826147	5.06036340006577	5.08525417638583	5.47604254737622	5.17910195922143	6.02758321635657	5.47132286692418	5.7515505673498	5.30728659773543	5.26843227646046	5.4027368562335	5.423011534948	5.36036837010888	4.90901943196871	5.48314217410169	5.38130141870684	5.51729749352869	4.86939835149507	5.75729977400983	5.74934649915249	5.77551079256831	5.89924044696737	5.44550792636196	5.17670860771175	5.10291404761298	5.56974430420074	5.22001189693059	5.5303353537899	5.24198084179443	5.44840799986826	5.66473291118288	5.28210774267313	6.00114491361848	5.12083691680249	5.24751097536236	5.5485702549974	5.04752643451328	5.16677774686448	5.18429624364488	5.04867869051607	5.42912475220626
B0286.4a.2	WBGene00003825	ntl-2	protein-coding	0.1639623313535	0.156010235434242	0.733885332297091	0.632597721219598	0.529689248380722	1.2682417138267	0.531661152343456	0.318017748729029	0.658237439212192	0.594010566525054	0.604809060670752	0.829751819559266	0.858744885565545	0.725913101161039	1.08110659914044	0.494174494528362	0.410111604500264	0.309636825363465	0.672330083088309	0.986057142301327	0.207366993010807	0.557235504338611	0.37627636815591	0.757049932707306	0.850310485924703	0.154824549969847	-0.306495819222428	0.796030093832069	1.52103639146016	0.623517938780812	-0.0640128637756082	0.625070129375765	0.808868904965443	0.701191923736396	0.986204781210364	0.990707166121194	0.160221709496621	0.726475300934673	1.06072219314089	0.746760467404757	0.487439799344546	0.132676983627276	0.674028625223722	0.514150271253277	0.763411230225666	0.65064494347152
B0286.4b.1	WBGene00003825	ntl-2	protein-coding	0.0193739412794079	0.662535745361655	6.18514983131685	5.99468976138865	5.80970153211965	5.62362266555611	6.0198097276888	6.0953358690131	5.58671139890285	5.95737500862896	3.94905265842269	5.65884267739412	5.32849697875561	5.59314803937039	5.96755312540882	5.62322005577556	5.40430312340175	5.33410696654748	5.88430678231409	5.76467768220333	5.90234487489094	5.93185970179208	5.83880617032502	5.61368093352237	5.72860352816383	5.34033918745956	5.46742025302063	5.60969260015914	5.89547120733515	5.84792682218828	5.25547233255287	5.86680938145698	5.21579237181973	5.93903155529555	5.85383293463922	5.36324956765247	5.26655770412101	5.10559498694689	5.95507881363259	5.89224585533739	5.18018241679015	6.25699750177104	6.0124013910963	6.12766490278229	6.11091112188927	5.73160999762578
B0286.4c.2	WBGene00003825	ntl-2	protein-coding	0.398128249970631	0.446214329469788	0.486790175568155	0.760073396648734	0.576058998356773	-0.0195409474526828	1.14346693888625	0.736204348427739	-0.08175266721439	1.16923779858497	0.768944307101527	0.339277729963812	1.52167367777835	0.630472403821092	0.340521180503254	0.871220207250928	0.729284539215004	0.843126733619366	-0.349871639572473	0.98116847921164	1.11098355757526	0.0980020379191121	0.0948971156516082	1.32637086734304	0.481052835906087	1.02065165381387	1.44299738908646	0.561479934857598	0.408568198551399	0.800291071879631	0.599267668160983	1.08520480074147	0.951838951136741	0.272471957741255	0.482202625284007	1.38513197610341	0.980285523417224	1.36369092232552	1.08549941998391	0.0280202011701335	2.40035796573554	-0.0756695120737506	0.909387697011906	-0.153513883581824	-0.355058405969217	1.07608158707826
B0286.5.1	WBGene00001438	fkh-6	protein-coding	0.00653812149662584	0.684548247273874	1.04479957459428	1.24944153954937	0.940108906696857	1.82281313481903	1.19588565030978	0.994980558038655	1.99068232822124	1.06480568509524	2.49444491162758	1.99375115269591	2.18109140611288	1.31354478315736	1.22407439209229	1.36668377176767	1.87927845826731	1.85656999935546	1.08306525454422	1.53200296831138	0.718725861256175	0.635073245312443	1.25948508482808	0.776194055028547	1.69820569141951	1.92934036004219	2.20918107845265	1.45365643211765	0.468617190518331	0.64081846850073	1.6484642907998	1.27219798342695	1.79405245166989	1.04410004442971	1.0459320367353	1.12437481897536	1.41007053949882	1.59957995364842	1.04592088942841	1.52226135494652	2.04394301590995	1.24950697259671	0.910771611876558	1.01565579373727	1.01977167885656	1.44218931622745
B0286.6.1	WBGene00023425	try-9	protein-coding	0.121113517897212	0.579389879797338	-0.952096611143794	-0.344235329398796	-0.706006549304564	-0.274955818388461	-0.773797085500879	-0.895494989170885	-0.662470452219546	-0.767631309272003	-0.748338800953199	-0.382740200451721	-0.369391734687645	-0.223272378341782	-0.71752804162516	0.173293938236111	-0.310367696687855	-0.205325224694914	-0.763889957031919	-0.849871880744077	-0.541402020455084	-0.420371180504826	-0.924874473335715	1.08919703459162	-0.0462977380697947	-0.157991232280375	-0.410771863005858	-0.406809859155177	-0.700846071883012	-0.742769089829857	-0.879860178771627	-0.61734555243065	0.154676335415842	-0.505625695415795	-0.978618517664903	-0.981795437250126	-0.0790058706810162	-0.0193456853182992	-0.93277479953874	-0.491694342300015	0.0976405630858545	-0.877948167474459	-0.505033693842444	-0.635272340815237	-0.527262933847393	-0.0176157359357315
B0294.1.1	WBGene00015117	B0294.1	protein-coding	0.00909402843154618	0.0568931352511805	-0.655938021653752	-0.000662353638109958	0.374489126011496	0.613515506966414	-0.241160849105509	0.76104595176624	1.61970772200362	-0.431591316741134	-0.153513661902368	1.26348255026453	1.39752034634012	1.40542762291578	0.314783107534024	0.44609804700819	0.618780611954995	1.18336197031178	-0.0432025152125327	0.35079105343286	0.748997532665367	0.581629103376302	-0.0312208237645598	0.872925973843973	1.32261390648313	1.51437657319783	0.0364956085274553	0.0415846881277475	0.927259534892257	-0.388821141541738	0.286787992659888	0.255016342913509	0.456678288876025	0.235453715420823	0.38211907695881	0.280181205987132	0.599768612860022	0.462390194451789	0.174953392078982	0.329217722172753	-0.0186445989228819	0.0712168471185806	-0.280485446196879	0.925355863076996	-0.469000381895267	1.17631739543864
B0294.3.1	WBGene00015118	B0294.3	protein-coding	0.312352407301004	0.528020478528451	-0.777970078673886	-0.0061886004356743	-0.421716923972806	-0.0251581198199036	-0.692204006152081	-0.390410065719539	-0.064696482444271	-0.583350863605783	-0.719024076609441	0.3386433923456	0.816461135619333	-0.116545674736196	-0.863644980080326	-0.0897224066889474	0.0383894672382331	-0.0900074514746995	-0.863799750085229	-0.296339083556274	0.402267007316536	-0.300626954633472	-0.286148355666547	-0.139833275873052	-0.224329214853468	-0.407791458313826	1.17018817206923	-0.198679065960365	-0.299717569070549	-0.936041458056358	-0.512205894793781	-0.185745518449058	0.728702467006621	-0.259696188196786	0.127292819121529	-1	0.0863511858098088	0.402597768020594	-0.716633919422361	-0.529976093278619	-0.358616473833257	-0.223523225257191	-0.581800609635714	-0.57179314836061	-0.801101264745401	0.762658133587019
B0302.1a.1	WBGene00002207	sid-3	protein-coding	0.0955018236158026	0.107709275838043	3.37494128765201	3.49674183458444	3.11780377149754	3.29316088555707	3.22841721217142	3.09564938310816	3.3338057181889	3.15130985958823	3.58620676626048	3.3616935398195	3.25466925228332	2.75003593903996	3.16918025314675	2.87513609826252	3.22900420660435	3.04482200758434	3.35110125304924	3.65182151616384	3.26778888497992	3.05904938060269	2.81744093625084	3.07845200899938	3.82970128739287	3.28823895334727	3.60218019250078	3.53248442853308	3.57883753003068	3.39753718065767	3.40191481335158	3.5702681411945	3.32901752268546	3.55422225460984	3.44865307228496	3.42681601213341	3.2814286907237	3.49933705644216	3.59672968987161	3.16536391490888	3.02628672179238	3.35423642092511	3.43394657362823	3.49320070545379	3.26583709620078	2.98789317010727
B0302.1b.1	WBGene00002207	sid-3	protein-coding	0.111357025908632	0.544915205381347	1.1595373193429	1.57269873306633	1.66813868718151	2.12617397874926	1.52756491688159	1.45206054400251	2.11573221264329	1.66409032493167	2.85824234830801	2.53890509362712	2.22138715258169	1.99655785596891	1.47040623819721	1.74815380601415	2.63637061330072	2.17026163222306	1.08873543112284	2.06599770088137	1.71894213348687	1.79384014683568	1.3021842036792	2.26761712783445	2.53078250947341	2.11668665456098	3.04355287249721	1.87638397584812	1.49894395255605	1.52999111297788	2.22404798157741	1.46489499677257	1.98674473657181	2.0375478942049	1.5397737715153	2.20423156988671	1.96167134517884	2.46494591580083	1.91035122576115	1.62465082926172	2.1581902310057	1.47294787934593	1.73947665118301	2.18227022803277	0.920124224477937	2.07008131770442
B0302.5.1	WBGene00015122	B0302.5	protein-coding	0.0921447545495484	0.709479070198201	3.68542856161835	4.07639166209835	3.84259826488383	4.59613075058075	3.56370022598869	3.7160599967163	4.42473300971704	3.95253403386924	4.99990916372646	4.59367291620956	4.85399453081652	4.27694134214353	4.16277716611878	4.51371458955197	4.23672595486983	4.27898699488554	3.57471470736201	4.42143979381398	4.12333366134524	4.37422207311765	4.21319819115181	4.9732379107764	4.37917583547185	4.63040099822873	5.380253192646	4.19176067332858	3.98988810487122	3.61386081524115	4.80055577670972	4.01218303696389	4.89216491985283	3.95129946986227	3.97398325226061	4.44623620326681	4.29647198195266	5.05710956175238	3.94938633603868	4.03465725522285	5.07031407982875	3.65116897429779	3.72065172899096	4.01195816333618	4.04268082957791	4.3842178437585
B0302.5.2	WBGene00015122	B0302.5	protein-coding	0	0.0829876618185872	-0.517229447413926	-0.360898346067265	-0.389679706248829	-0.701739572197372	0.587570576296159	-0.255071622609453	-0.665637911108601	0.513136024342292	-0.066932833278331	0.477393721164323	1.17971059877313	2.08328605127276	0.266336759309227	2.6448426799683	-0.0950676948703595	0.634244087210927	0.776041547775331	0.66752553066114	-0.500980124424432	0.602720701627507	-0.480446595032824	-0.013698606607345	0.0461924614055512	-0.586432540954275	0.411233690253699	-0.283677566631738	-0.437727196617014	-0.564006247666059	0.0895194693805084	-0.673006595082983	-0.195220981569953	0.287506621382163	-1	-0.724872438937774	-0.552457934618145	1.08549937982731	-0.471880606809328	-1	0.160381371622006	0.193343374345693	-0.321606737884705	0.480625560612864	-0.451453168440072	-0.290905271114444
B0303.11a.1	WBGene00015131	B0303.11	protein-coding	0	0.0144587901226474	-1	-1	-0.578364399118515	0.211981188566318	-1	-0.160248156305601	-0.68122343749878	0.107435438502599	-0.134086218234108	-0.539574133086644	0.0535068328744035	0.0544490210761221	-1	-1	-0.400320906031677	-0.517039835378879	-1	0.0037315542506009	-0.39769477963507	-0.452389470632496	-0.370774899300004	-1	-0.282496848890485	-0.357904689105093	-0.494600395778978	-0.112224657915451	-1	-1	-0.653193131220584	-0.117878018302853	-0.624865953969199	-0.452149979160498	-0.359816670410578	-0.337522475517936	-0.358330054310724	-0.626468327185687	-0.688321898752511	-0.494723715100425	-1	-0.325492738586149	0.159329854703496	-0.777160644741708	-1	-0.11838566719253
B0303.11a.2	WBGene00015131	B0303.11	protein-coding	0.513718373301817	0.695682515954943	0.664998387366056	1.9310325233402	1.12606759841588	0.552705759698428	1.56919771532113	0.189554775245349	2.64894642739985	1.85745112990098	3.42203753063403	2.14584593964984	2.77559547615375	2.31102190972977	1.57109866344387	2.79638794213146	2.45840341651241	2.39193766572742	1.16452467576848	0.0626733871998323	2.00526253243144	2.27220879508305	0.545860331120575	2.67389997557757	2.63863091886691	2.77390016528568	2.37405957803692	1.76686306412351	1.80539353759266	1.18861079570865	1.42876686211311	0.942278018368393	2.55317534661555	1.84961071379025	1.45988971675751	1.75014712090966	0.841463538237903	2.44652411470736	1.93144032008346	1.577761467578	1.62693387224896	-0.201879005961365	1.22098975320782	1.64539588301774	1.00173446518396	2.251147341067
B0303.11b.1	WBGene00015131	B0303.11	protein-coding	0.723404749462926	0.842225145484944	1.7906136535682	0.963063222279131	1.48084692028385	3.37375481616768	-0.231623178890577	2.19661690201962	0.396200526646191	-0.39512792424761	-0.575684754616251	0.466331825145609	0.400165122598495	1.85812243728023	-0.800539023011866	1.14983237559185	0.690074757284208	-0.384235556469976	-0.51204462918637	3.11841893515314	-0.515720157884585	-0.396123751584449	2.25643652484214	1.23195879337468	-0.0630266605757319	-0.0349598991282768	1.88761599009728	0.652108962119548	-0.64958325571873	-1	3.07548011863009	2.39064571907256	-0.71721274651603	-0.823786075449327	-0.0301955720125189	0.837216875032972	2.86295594357163	1.71005594781999	-0.0513655385618581	0.797376882224612	3.34070730958853	2.05102227088015	0.623777154948029	0.831028430373945	0.619063984222813	1.53531759131024
B0303.14.1	WBGene00015132	B0303.14	protein-coding	0	0	-0.99997622815434	-0.0465849732733095	0.313387106600383	0.225054770213947	0.727496989218307	-0.807754207125002	-0.193622710898954	0.229772261851025	-0.440337809438313	0.782485336145052	-0.0974833674798118	-0.846499117386686	-0.739294711755118	0.188268278003668	-0.111610078142122	1.5227506041511	-0.105012934928676	-0.909556128992775	-0.999870191370532	-0.976085914259518	-0.0444396139119601	-0.771411889394581	0.313262828788783	0.667822926572416	-0.0200361657442218	0.830736115032773	0.618886623354173	-0.215337485325674	0.731128630343304	-0.995901639755154	-0.191886175246989	0.620909190695499	0.561146253924679	0.988598115695576	-0.957519821010354	-0.999958543382128	-0.98000998335154	-1	-0.21432646135167	-0.999717042103246	-0.905227808021669	-0.125648446253871	0.342613034491101	-0.341399469414839
B0303.14.2	WBGene00015132	B0303.14	protein-coding	0.00956821148080534	0.0232178730764544	1.3532402110006	0.280623255022086	0.38255351823637	-0.329317738099668	-0.187911964940164	1.62205678362035	0.803981172355943	0.191965323991445	2.44789596152203	-0.108039806464666	0.678406459667057	1.46380447100158	2.0716399597312	0.316534584399348	0.680755934121532	-0.997072364188406	0.898497033512287	1.64145751239499	2.05724423203737	1.96720690772066	0.684305569552137	1.78677536038967	0.142063963666727	-0.214322997222342	0.872956371568346	-0.137934864989518	-0.102474615037571	1.08114300243756	-0.0343089303036502	1.25923304877226	0.680536738945352	0.488734624020253	-0.164221033425658	0.0256860274635187	1.58735751581752	1.58697670918027	1.84400610531133	1.29276909664785	0.494203287909109	1.5880802951996	1.87333862415196	0.635374097363421	0.308310757058432	0.685192597176014
B0303.15.2	WBGene00015133	mrpl-11	protein-coding	0.139114717292466	0.211731717969941	7.13733659784879	6.76742967535332	6.81534592309274	6.9609122701694	7.19448893275656	7.262042163249	7.03059756284057	6.94528953524789	7.04531864977191	6.93846795662909	6.90574422428699	6.87898414752723	7.06722469323859	7.03214807380542	7.04486351755845	7.1909925974395	6.95443413788943	6.75577311121225	6.89233897644073	7.14026580612095	7.09653793183142	6.96474843552623	6.89890925215369	7.13316410069669	6.85134764644623	6.86894320915677	6.83262628817836	6.93681452010984	7.09723920341291	6.99594269375066	7.07592768203928	6.94077644933693	6.9076672637382	6.88189818250817	6.95824393085985	6.86667572317921	6.85629086026491	6.93801407254492	7.18742424077409	6.98913684684254	6.84991946406373	6.69600934305427	6.88170520924115	6.90326791678113
B0303.2.2	WBGene00015124	anmt-1	protein-coding	0	0.131073284137097	-0.83142454708279	2.06382353412406	1.58564727116426	2.28592127537507	1.69781040199141	1.0206204144581	2.42476435736415	1.72615638059761	3.47740231416107	2.27226162800891	2.67058627051293	2.41986819573043	1.72764586758166	2.57990099091256	2.68966311485953	1.51535287303824	0.0120631846166566	1.78011593631579	2.23621763603708	2.32565657866234	0.151191614152285	2.82621333004095	0.546956086234314	0.587884948937736	2.3909417896162	1.72557671188522	1.32484654765965	0.555517492935082	2.15545430617073	0.245379540275149	1.96311305548171	0.585713578600602	1.52535641119392	0.911168847374552	2.44005732552784	2.60277758312142	0.808446316476564	1.07184506988003	2.78721117131546	1.40981546334107	1.55117592400409	1.67921580394818	2.00514785854624	2.24382795448379
B0303.3.1	WBGene00015125	B0303.3	protein-coding	0.340965478409612	0.654589880437444	6.45144891831671	6.8180934563893	6.76473658534091	6.5843266288686	6.64724047703811	6.57584516656884	6.68258293361384	6.67115004584706	7.01834286023758	6.70942710733911	6.78604024250047	6.85698433850333	6.69792223660609	6.87722772037804	6.70099332671759	6.74195711898309	6.63998464243889	6.76111229171171	6.7787549845126	6.74390392335211	6.45560102700633	6.94332000422534	6.70751323630059	6.75550035334607	6.92863757455978	6.72604396877458	6.72175513859289	6.68759212906868	6.76691241641172	6.55087827810171	6.67120687837325	6.65347136794017	6.72015606933277	6.75651854759014	6.73460351835381	6.9295538025774	6.7503000396199	6.71102226570105	6.79933816377512	6.45920158088245	6.7044374675787	6.86750883042934	6.67849924174908	6.84808687590521
B0303.4.1	WBGene00015126	B0303.4	protein-coding	0.0527177191605678	0.182386506949639	4.9520870634517	4.86349176529463	5.0549592249617	4.75313959097587	4.87001410814425	4.67461010646486	4.84313731153151	5.04941215613754	4.71022019965216	4.85750891268673	4.81108005114441	4.79813689030458	4.7997010182888	4.81922024086865	4.59211378394512	4.57247768413305	4.95490984165558	4.88785398030913	4.79539810473082	4.84026049311887	4.96837067142005	4.78264301853144	5.0591655259309	4.65682323858762	4.84876204539693	4.96460944797341	4.99412179329492	4.93316607254727	4.70207000766713	5.02152652497032	4.74669294598303	4.99245138957374	4.91135420555019	4.87329893256567	4.85451586293358	4.72011018593816	4.77903858076497	4.7709309483759	4.14094180034983	4.99273028754539	4.90754827767792	5.25283217127888	4.84786961112369	5.01430698707657
B0303.4.2	WBGene00015126	B0303.4	protein-coding	0	0	2.74516353433281	3.80040718837098	3.47545486702554	3.09163137240739	3.01660144154264	3.14910429949969	3.12739899424596	2.76360637863903	2.99047220764132	2.85516901914282	2.98699097071351	3.24051500248213	3.39577967397845	3.11027825003464	3.70054434880074	3.23693987507909	3.1998758582687	3.5073882767266	3.5202457869711	3.04785456333794	2.27586761792126	3.15104341284264	2.14011193112583	3.1893587639799	3.35706303892677	2.99980627199745	3.14565978711808	3.2360651783529	3.09371192833342	3.08788562369116	3.15450294079732	3.15828704570956	2.87900991489442	3.15024823365658	3.08526766421537	3.29703656932606	3.29525803160428	3.22548400894528	3.70329359230057	3.00679370904377	3.25925643771238	2.63450159192884	3.08661521003506	2.87129765184377
B0303.7a.1	WBGene00015128	B0303.7	protein-coding	0.096754219137241	0.19837852816303	-1	0.113621058687735	0.186304424089408	0.20622289679339	-0.34123778076717	-0.0822484775597482	0.732313978121086	-0.703421793654928	1.47308452689322	0.252146400686294	0.143364001684635	0.515785588705618	-0.00722312233179515	0.0829989393051537	0.583643765976117	0.210268941427801	-1	0.926680020672101	-0.262783897069105	-0.170754056718475	0.335635936557943	-0.146620154628009	0.30383977797639	0.0834712953157635	0.604011302735236	-0.539606455246082	-0.613950206343332	-0.308585978417448	0.550401119535985	0.411827118225497	-0.230767752800718	0.0826247886683212	-0.390770345327599	0.622782946116696	0.404002613678511	-0.144231813733435	-0.0401293887990505	0.0681525395377979	-0.0764061207934327	-0.163507137211069	-0.267370022139	0.42622819239116	-0.623352156476075	0.546445640893876
B0303.7b.1	WBGene00015128	B0303.7	protein-coding	0.0991078678914227	0.563741039944555	3.19502264159381	3.3692383333829	3.34814175807649	3.22066070876923	2.99567559283055	2.87418839771501	3.15986985561675	3.30907987355757	4.9014416013892	3.08468289290565	3.1422376440485	3.23934594508414	3.23981566325055	3.30344441137638	3.05742883930978	2.9738104133593	3.10121149219426	3.39004457725636	3.20696677574438	3.286495388936	2.65005534189753	3.31170144669358	3.27138439126314	3.14585945878516	3.47236019948163	3.29885681153965	3.36882650782029	3.1485489590407	3.15806729312258	3.18102317407528	3.2777947720485	3.15931927114042	2.90713540350378	3.38248502777104	3.40083537062828	3.40284154823909	3.30221807128482	3.08456855790225	3.39716412554984	2.66847683748804	3.46649327720509	3.18201146501972	3.21419730921691	3.3143195991003
B0303.8.1	WBGene00015129	sdz-1	protein-coding	0.01387895932636	0.318960969115315	-0.531580371318939	-0.527768579498238	0.0902903771125771	-0.724951239699528	-0.455680033144864	0.382154579025725	-0.659184942239705	-0.0378061896188124	1.16895232358794	-0.674397683054703	-0.566548826390732	-0.293667560812227	0.310503742077885	-0.307849651838108	-0.773266913950481	-0.915685863127929	-0.295511027509573	-0.30496836036939	-0.0855372573746563	-0.345349490790461	-0.626341698612759	-0.51802142228209	-0.474241675698692	-0.789070048241397	-0.736888266702829	-0.214686428706976	-0.470247864938625	-0.780402387060108	-0.723058811723796	-0.187828374154276	-0.570980191259241	-0.0248185350187155	-0.729492029676584	-0.301252867310599	-0.0985957857006744	-0.624835850139376	-0.359298992662036	-0.603857273553699	-0.421188692159411	-0.32531878626173	0.222306764081345	-0.610392093630139	-0.570566917826379	-0.297248286919853
B0303.9.1	WBGene00015130	vps-33.1	protein-coding	0.0587191372498501	0.626383533342416	4.89948460325922	4.85600405156482	4.95968266498015	4.78950595973216	4.86185257300775	4.85717495640365	4.7485204095711	4.87883340497414	4.45240051820233	4.73259662845862	4.65206163118331	4.81617545598128	4.8752186388755	4.73045844026346	4.69093791350382	4.68925086411817	4.95214311984508	4.71479002688013	4.93915890078341	4.85714441338057	4.99040476950503	4.79743551779177	4.53449783097211	4.6926139893209	4.6813561912749	4.77023904072584	4.88679217415129	4.86422882552558	4.73497840488099	4.77276153597352	4.64736207054973	4.87286053875936	4.83516177842242	4.82372896899288	4.7545900385538	4.49725803373938	4.78093746321153	4.82165791839295	4.75513636999161	4.94648189671186	4.81910862434964	4.85333572154233	4.84176366911271	4.78237604377324
B0304.1a.1	WBGene00001948	hlh-1	protein-coding	0.0264507231129912	0.144940534193104	-0.28499317439023	0.41463565581483	-0.242162923444702	-0.0337768005458315	-0.0949469746650463	0.314982542543576	0.299229651029323	0.0128144696829911	0.297215842671405	0.708801931310603	0.840346246189751	0.274909256568141	0.339328936533182	0.0254220142983973	0.927405495778746	0.0552751802235132	-0.316343353448699	0.291002672234085	0.105836500627487	0.738967469308108	0.0277345654997205	-0.291808166637534	0.246475061904026	0.559777371336971	0.656713176403635	0.559644084342601	0.405061581400145	0.149310223782951	0.230463891769691	-0.14326246022303	0.396621663373809	0.745145001751288	0.933232958093397	1.0530599926574	0.11014029070147	0.901355498648314	-0.115959217755255	0.314661086035716	0.537899586245934	-0.150753616132673	-0.2943702054234	-0.0120356461995646	-0.319083145910078	0.0952588262961765
B0304.1b.1	WBGene00001948	hlh-1	protein-coding	0	0.129265245222968	-0.597919226830508	-1	-0.300213575820895	-0.369435809905847	-1	-1	-0.385962517862252	-0.910454071768068	0.575254852860241	0.400904492129975	-0.515517681865253	-0.746944749095996	-1	0.233550542462271	-0.888815820179743	0.349712139940533	-0.672468506849082	-0.818973487610192	-1	-0.367144703233626	-0.608669570826615	-0.0113875672180741	-1	-0.802120745318792	-0.38450810454847	-0.941784330597814	-0.702204276444565	-0.999937237821292	0.417994363949118	-0.000293367633449092	0.00375835296883418	-1	-0.617923352481108	-0.916751822537725	0.106394757707551	-0.374996909481557	-0.330641602694472	-0.467798681866051	-0.214791324500747	-0.464995779738335	-0.459992370819937	-0.114423312080711	-0.372800775587343	0.248012515757652
B0304.1c.1	WBGene00001948	hlh-1	protein-coding	0.0886040836441606	0.0970748507233423	-0.312436032947137	-0.246080857174607	-0.495114729482025	-0.0579171305443787	-0.20369991042208	0.166441397762351	-0.733922762715583	-0.189278721217283	0.0489192948144164	-0.227697656513897	0.105724499864917	-0.0326723878311252	0.458066618013596	-0.205706123292961	-0.0673399764367832	-0.0209878101441801	-0.687136938219261	0.073471258474581	0.184205806587538	-0.209000727286873	0.283799335765151	-0.414551307756079	0.954295924630075	0.295345901220366	0.547617384815184	0.691346075122347	0.51679104844809	0.0635265292560043	-0.0399978170766449	-0.811363076201331	0.0451851885904286	1.0098289246473	1.09888244740638	0.816615846748068	0.0786628985108488	0.182133102881642	0.318703292273679	-0.573170143705596	-0.475397680209819	0.0434961545014721	-0.0747749188400963	-0.132959288521287	-0.441768869588063	-0.49704490520988
B0304.2.2	WBGene00015134	B0304.2	protein-coding	0.145272530822777	0.635476459198079	5.94806490565566	5.53490225360207	5.59478979985942	5.48335614042311	5.9759131989632	6.35454704979144	5.6101489614922	5.82064905785813	4.65161741171778	5.67652534066207	5.38397095081324	5.85977421909374	5.78132577820886	5.66206675895388	5.61093173871776	5.57930730954368	5.91294545579747	5.66700825631002	5.63994796956827	5.82046578348861	5.89264727126145	5.77860184137551	5.45763855693781	5.69749080751125	6.02984352272093	5.80225645411299	5.93911310592006	5.92603948322516	5.7176119598097	5.95318396280681	5.7544643921133	5.83787364117558	5.98416847980919	6.2864057319197	5.29412560534989	5.27439670164297	5.82918551377958	5.83100092049566	5.64187733081462	5.77256878223975	5.9785944395418	5.6660429575493	5.88045902483109	5.67549222862803
B0304.3.1	WBGene00015135	cyp-23A1	protein-coding	0.0175168952785788	0.211917566665648	-0.916092086636239	-0.732006801708246	-0.73668520399172	-0.51577591803706	-0.789458003819608	-0.79705330261358	-0.435061339441351	-0.497968805253966	0.143836429046309	-0.528724579578575	-0.562557654144778	-0.193722993504991	-0.595408401655784	-0.0843399025272199	-0.602801339474792	-0.43998023969984	-0.845627256197402	-0.653917345813557	-0.653000554650817	-0.842021514830887	-0.617879916027308	-0.701261145796128	-0.497020417003478	-0.205700880193766	-0.113313719145186	-0.573479139881957	-0.793912530692023	-0.732046572691782	-0.226371900715759	-0.851885673938404	-0.439149501624993	-0.686887215219136	-0.707895946684633	-0.828057000375919	-0.554588008338456	-0.174321046167629	-0.809371701481577	-0.800474166493814	-0.0362973242376017	-0.811771475561898	-0.846843180709486	-0.680997926169952	-0.643606533074843	-0.454435417418587
B0304.4.2	WBGene00015136	B0304.4	protein-coding	0.288405918864227	0.35500165607884	4.66932612928721	4.31758601829394	4.44157356628623	4.50932029403694	4.71025128456563	4.61556507221475	4.52059213364233	4.78443677787362	3.65445469296659	4.4687387398375	4.29763282331349	4.45486225227696	4.35414701933956	4.6725426723577	4.20560720062152	4.24537422064637	4.86879137584892	4.47425201523059	4.31529218985523	4.52956743341365	4.61942742152608	4.35221971219106	4.21186262272305	4.49935575296939	4.64587868282709	4.42592257956092	4.78917441481406	4.78774924333106	4.30090006598406	4.27153532811767	4.45436084666127	4.09468804329434	4.37190351023436	4.53776090074894	3.94397388239827	4.39604121998922	4.52192066013619	4.56184466226124	4.33055859422709	4.51231335182211	4.46455467411753	4.22198256962603	4.35146214230269	4.18268533700306
B0304.6.1	WBGene00005059	sra-33	protein-coding	0.180485657987046	0.175576318082003	-0.789712976818276	-0.884127033393499	-0.864565394310598	-0.656934236760782	-0.74394419405612	-0.769325553122877	-0.78468144198021	-0.91886742061657	-0.426682385577313	-0.566983975641887	-0.711725305865396	-0.274152187692119	-0.174974281267065	-0.946037448155736	-0.280004966222394	-0.424508130704257	-0.923221572704599	-0.861590727888178	-0.634008212955613	-0.82118991145251	-0.700831702356716	-0.791267720492625	-0.614176727098934	-0.655556245138598	-0.711949525654305	-0.543206750068881	-0.629833607385406	-0.698401000215401	-0.579586249589408	-0.546533795864537	-0.700976731315753	-0.728744206457189	-0.875764220435905	-0.629919262941409	-0.340253324767869	-0.584325148074445	-0.800599618075117	-0.758919571314769	-0.393816056879825	-0.570758572791226	-0.740006306338794	-0.660701399030837	-0.46411821608378	-0.723118224292037
B0304.8.1	WBGene00005061	sra-35	protein-coding	0.0895065408461843	0.264790892869028	-0.599976310922127	-0.448808651501935	-0.597874924877665	-0.58054250975063	-0.602558291607462	-0.519688041523597	-0.670706540621475	-0.402881339847375	-0.0382488407522953	-0.96437550095239	-0.501805056316416	-0.0218239880396856	-0.294039017190026	-0.552903281818843	-0.290384293882314	-0.496732657069923	-0.438670510432832	-0.41787037402308	-0.360871891863409	-0.0746305644022758	-0.457087169682255	-0.471519373216653	-0.8710739229161	-0.716337094005213	-0.826344510381601	-0.638641166759724	-0.88784003186731	-0.469319643453578	-0.300360678888597	-0.575150395309091	-1	-0.626485387562041	-0.513699084714812	-0.46479822411925	-0.333803472683837	-0.702612945430527	-0.541240555138443	-0.600738460403381	-0.400067722608185	-0.219170530703243	-0.290060539578173	-0.51405426209018	-0.221631404447363	-0.334969376940439
B0304.9.1	WBGene00005062	sra-36	protein-coding	0.0533294255397202	0.285971080161873	-0.89911007402713	-0.246686190936342	-0.557582630969895	-0.100063338800271	-0.534818952075502	-0.782098151385516	-0.0776156774625852	-0.798397095318778	-0.298282242351701	-0.156914036992441	-0.365125277473557	-0.0493269155290058	-0.479878039367144	-0.130723816253868	0.0213293677664873	-0.470210756336736	-0.616332349745964	-0.62460211557534	-0.661095455810949	-0.490155761184399	-0.56423941881457	-0.35808800473427	-0.425979872304666	0.117972738016409	-0.219675099803547	-0.403593899977937	-0.652820406783728	-0.677314836938648	-0.24619865100682	-0.598398979159115	-0.244914184112661	-0.736955946142949	-0.512382989075192	-0.639923988441919	-0.897154293119798	-0.26132201104658	-0.472166628368079	-0.41699592025968	-0.0155385655522295	-0.74401843004627	-0.665254084180833	-0.600276313014206	-0.687123907446544	-0.460036703084815
B0310.1a.2	WBGene00015137	B0310.1	protein-coding	0.0599366553691038	0.0272903732183886	-0.99436091452634	-1	-0.881465278852859	-0.147396975712754	-0.713220114728532	-0.806522228604161	0.647113340892009	-0.167144692377303	0.350417967540193	-0.367150185647605	0.223745279886435	0.551828598317903	-0.999107917631476	-1	0.37789666942974	-0.398560223395578	-0.176461426023804	-0.557870662955676	-0.0376651682596988	-1	-0.999992576645371	0.627771457042456	-0.414703640854129	1.04605387124333	0.392335864642743	-0.407608978510261	-0.720286411905659	-0.699865046175861	-0.686249049865049	-0.0845555559197347	-0.127222932011634	-0.0197139388772841	-0.997575735767536	-0.806260863982087	0.336871850899772	-0.144876882617282	-0.109610365718365	-0.75704295431305	0.653298323844381	-0.997380684972953	-0.83173412984135	-0.523913990021643	-0.999999967421079	-0.352040627268934
B0310.1b.1	WBGene00015137	B0310.1	protein-coding	0.0508362039504071	0.0578403657786254	1.68166931333521	1.06601904546248	0.267833679286537	1.06196966421251	0.0863204947747493	-0.0595940502159005	-0.966957907061214	-0.914223128790439	1.8457808173366	0.29297478822816	-0.827312598356683	-0.99948983475123	1.15742803162471	-0.00665486778581448	-0.0779725966922013	0.818743228908061	-0.999999769905749	-0.231084637422532	-0.405371938905981	-0.999334719443018	0.121449378606791	-0.977847864485349	1.06086908009649	-0.25215071614043	0.290255319504077	1.3666715992699	-0.132832535449355	-0.193595038561939	1.59407767866875	0.0957870970929917	1.45530644921436	-0.925717797817109	0.539484114281514	0.629841052284889	-0.136393647419936	-0.795822394067401	-0.918387586676313	-0.581535794271584	-0.280532546802035	1.42265250126714	-0.999473596313124	1.30542973621242	0.584264591668283	0.278279925609806
B0310.1b.2	WBGene00015137	B0310.1	protein-coding	0.0506756855477874	0.177350732638909	-0.933514600602861	0.715917680495596	0.474092355874536	3.22851681157943	0.998787363432047	1.07185394256638	3.20082257228157	2.29801403913247	1.79864964435384	1.68977699240107	3.56477885053923	3.07407418593482	0.000220517061040019	3.24122986407377	3.0688631233159	1.73219749844152	1.55315420871799	2.54523916563715	2.0004804760521	2.84044591687448	1.21665856648802	3.66176290638088	0.86152803109095	4.28639223691855	2.86600287592724	-0.0928503785281636	0.8714595088048	0.397318305364094	0.16650059178733	1.19018051511068	1.53519395883031	1.78317096343383	0.0320479787227179	0.568441591458984	2.03169960666682	3.27568340235814	1.8551649616129	2.40569935621107	3.00109264186474	-0.95117760958508	2.03247281827096	0.393134723207651	0.31882716589058	1.48385145764217
B0310.2a.1	WBGene00015138	B0310.2	protein-coding	0	0	0.239865001783589	-0.99999996390931	-0.999999996742623	0.467886162659561	-0.22780357117261	-0.999993704499151	-0.279269149517474	-0.995923975701415	-0.934893830013268	-0.192515793938527	-0.220751725176153	0.0475405057488435	-0.0803890709965112	0.22513970854837	-0.999993804066512	0.488694263105726	1.22376244692458	-0.999998562610077	-0.998233695960998	0.126998763779372	-0.261464503324153	-0.999937398910265	0.386733589641556	0.0587835809969185	-0.167662007686052	0.906116782486084	0.748230927627035	-0.259404565548316	-0.999983438592901	-0.358436946982159	-0.125381728933313	-1	0.00578551395221575	-0.999811629026994	-0.999498008707132	-0.0276896003236602	-0.99999999940291	-0.410316711271305	-0.0858269967768787	-0.299066213752319	-1	-0.172415255838743	-0.981980406102252	-0.103975776160117
B0310.2a.2	WBGene00015138	B0310.2	protein-coding	0.0296788301071828	0.0425242123204072	0.307710810499108	1.61818716276043	1.77094278462436	-0.25645899129937	0.574375966677901	1.93099578369874	0.425675274988857	1.66817337073689	1.71387517684852	0.48572944573777	0.897582903387488	0.232788178898944	0.855036189589756	0.374745687126747	1.2149350584741	-0.206793415622912	-0.956417644627435	1.2910515032177	1.37634646834655	0.177322876915746	0.660558573099906	1.71604343536833	0.426155324590184	1.25447421853352	0.739917622482038	0.0996887280653155	-0.0887194728865357	0.701578606156829	1.85147708783725	0.803227217001527	0.881288240223122	1.61542475659479	0.940183479401912	1.46309134551964	1.85515081408936	0.792987218779858	1.31109534048779	0.437722344047872	0.73837488007588	0.531811663987247	1.72779953212707	0.563536859045751	1.74085914620231	0.827248009785827
B0310.2b.1	WBGene00015138	B0310.2	protein-coding	0.0907346173622826	0.319611624584882	0.812987098925851	0.741002741031546	0.688343325774881	0.373501532821147	0.186795133276524	1.03245409681254	0.307995521991551	0.700450714520042	0.390857760355742	0.422692633704021	-0.534674214075445	-0.0720032087939569	1.06939189896804	0.422447129358232	-0.615678050870997	0.217971878915779	0.777676082920621	0.69984438478339	0.956131284631995	0.576851901739574	0.581384407462976	0.396172650622738	0.693888452540294	0.277078829357963	0.966353449086216	0.743924678881018	0.867601343070632	1.00900106662185	0.677702955909609	1.41956548692165	0.6746385021949	1.4229557167756	1.03230863902344	1.1647514606357	1.24735286182614	0.788021881788723	1.03895526158779	0.302281299390203	-0.178642115779523	1.36600198948982	1.07469668318732	1.2650157125857	0.707130810451517	0.435196081381017
B0310.3.2	WBGene00015139	B0310.3	protein-coding	0.0958068241095631	0.46166083292424	-0.603308933567561	0.198146959400266	-0.0255430665117004	0.491335021977964	-0.563624495298258	-0.105993813346831	-0.0829650741886287	0.0749030490677662	0.369140726136966	-0.584234244561919	-0.00232047458252027	-0.0501087265170543	-0.378548054999369	0.84947681830519	-0.133762542391759	0.0687630564037378	-0.682342440369208	0.556927648791885	-0.128842667709849	-0.129182834500684	-0.267477350125602	0.548462246864245	-0.262192636107553	1.41779078148592	0.716561894897287	-0.280906143922591	-0.430366814355527	-0.344124138229983	-0.118758481875121	0.059526092332219	0.384921084390262	-0.379027552458127	-0.084362226188087	0.659505169762829	-0.213686138205457	0.86393935280633	-0.262318666069721	-0.264851846959569	0.706302688248605	-0.505597456588846	-0.172161709431634	-0.390727290906597	-0.560283931954868	0.0754606424733327
B0310.5a.1	WBGene00015141	ugt-46	protein-coding	0.0891976547336246	0.778557597701865	3.8314017929288	4.10928976932245	3.91489630733596	4.33631815827	3.88984906063453	3.90021020432166	4.72054094737186	3.76050207363679	5.74658167529559	4.70615056166292	4.76861566292519	4.36823383452475	4.07571963592341	4.05909570238986	4.86316290319996	5.11407186292066	3.65898049328669	4.42066469914975	3.50640609468726	4.3059066799244	3.80318959096746	3.85383514156197	4.27550760799156	5.83119108799523	4.1183162999981	3.89642524115052	3.54968535429223	3.51481343945515	4.45910078488488	3.5843691999849	4.26010407386134	3.6389278186111	3.83437387757887	3.82973927152935	4.23185820854325	4.55314912279587	3.82204858892407	4.11519670745768	5.02823459057305	3.43965637524182	3.6747438400231	3.97352739988102	3.76462736755933	4.19320426891483
B0310.5b.2	WBGene00015141	ugt-46	protein-coding	0.045706711592083	0.547749801814943	0.883084011087469	0.904521976797412	0.584757465657284	0.267816359202686	1.02349555352332	0.580251897327818	1.1408641853991	0.138346055165114	1.36225091801362	1.43187974202628	1.16321625251638	0.39636590429882	0.42901561373469	0.29168974977556	1.42826849107939	1.36066088370443	0.156289212112283	0.331199123973217	0.552386736216061	0.814848640420071	-0.124132612303633	0.186454158945479	1.0809989643296	2.07542487614211	0.00484136669723279	0.940340500111812	0.365611423284828	-0.0286465457067692	1.02295485755502	0.190435104569429	0.533393717379377	0.704852249610024	0.541073464768358	0.22344801650882	0.646835070552564	0.513877855560744	0.234263844417492	0.653004403772965	0.976069868531452	0.119698677270713	-0.0470390275161688	0.554122729663809	0.000729274974356486	0.444472094242327
B0310.6.1	WBGene00015142	B0310.6	protein-coding	0.0551857178339419	0.598995371861118	-0.816705900636991	0.258234201949122	-0.386941792060914	2.09107056035513	0.366239783671096	0.0157475210594452	0.953902763257666	0.360962126231407	1.62127816180295	1.09600529801157	1.69532316663565	0.736696646824581	0.393481265109501	-0.0713048261182837	0.247630384100062	0.534134246524585	-0.449741453923145	0.243600449540391	0.0690231320007402	0.161706634427867	-0.411181391212836	0.120369154228357	0.417764569542253	2.97177788171619	1.6708060631729	1.12524947752128	-0.19236639561926	-0.541559425519546	1.06729263932527	0.374814425927304	1.38147050181928	0.538096433572079	-0.157873730068203	-0.540976019184185	0.383863200651262	1.11950927752839	0.00461854212190567	-0.325496509690457	2.43329513186133	-0.261270870611092	-0.538365248700665	-0.4980596776622	-0.467865173573249	0.602002535967232
B0331.1.1	WBGene00007140	cyp-29A4	protein-coding	0.126947337051361	0.449462864819984	-0.464499383177708	-0.575562364931064	-0.65613200849867	0.0203153368601394	-0.80399456865509	-0.0683574259952899	-0.673266248992335	-0.516251695422065	0.672390932314595	-0.651604094308751	-0.513380354970467	-0.310052131540036	-0.326084854023139	-0.374128122713599	-0.650404158076319	-0.689260341601982	-0.546997009079428	-0.398712537220396	-0.192696371940772	-0.869327922456099	-0.442413306297629	-0.43772704467032	-0.718040381258829	-0.402402877329775	0.0320188029608889	-0.423104334849371	-0.433677513508126	0.305359280987349	-0.564642547511634	0.0771671011390357	-0.677096626655553	-0.461867432829863	-0.30174100831286	0.144005457111103	0.291586196471153	-0.176372364000334	-0.0975157335587953	-0.70852236252854	-0.189754155325326	-0.803542144106318	-0.585178780301526	-0.652063515321271	-0.510621276875159	-0.592064845911159
B0331.2.1	WBGene00007141	pitr-4	protein-coding	0.0568433386489983	0.279384809038875	-0.974653981602886	-0.934574111776708	-0.949297615959716	-0.847103416594904	-1	-0.711118970773926	-0.838844025898567	-0.826812171837402	-0.798187489695492	-0.642342858956271	-0.537961015635945	-0.631560685130018	-0.905002937122675	-0.525680372304287	-0.743759465610276	-0.922275984393675	-0.943862944036779	-0.890636823820569	-0.885786599065874	-0.971221133997269	-0.861443640775698	-0.870339670930092	-0.931565542912486	-0.85554547367149	-0.564385877971142	-0.924285326176228	-0.943061257247237	-0.690430684164907	-0.378520140245531	-0.677340912883087	-0.346896522941368	-1	-0.844702139312173	-0.844674745234981	-0.916346806326336	-0.425005770456222	-0.724297658925937	-0.868490028373368	-0.415605623725204	-0.976722586469243	-0.965660985514657	-0.96003916193039	-0.982156927836527	-0.871373150640958
B0334.1.1	WBGene00007142	ttr-18	protein-coding	0.0267979850415893	0.62013189444463	4.85589156867774	5.32670947473328	5.09937522168286	6.46333372620712	5.02749204590024	5.47698857116454	6.34123440103527	5.02445774272105	6.9832904667689	5.97926790154646	6.61533139205013	6.09313889180215	4.74940852133889	6.08728479180018	6.16117378087998	6.30593546888794	4.94745371859176	5.65947835430137	5.70521313816723	6.02386100962465	5.23559246065112	6.26007848179693	6.12635550423665	6.23697363041491	6.5136558384012	5.80586613157537	4.93891560094083	4.50559985505038	6.01526272887318	5.28480343875453	6.49498917820342	5.19731076025069	5.28516628876447	5.79842538834539	6.0172833310142	6.4765800920743	5.00183153709817	5.27749684512839	6.81695794630576	4.7365869164284	5.14300739438128	4.94354683982615	5.35839579763959	6.11543315678326
B0334.1.2	WBGene00007142	ttr-18	protein-coding	0	0	3.53524937930717	4.06502340273492	1.69494074474254	3.83074136133445	2.30803221653121	0.756126518517727	2.40999415344877	4.27675584957769	3.34009730527451	3.66416106585488	0.671831245349491	4.56108319293267	3.69916508852582	4.20631310808747	4.58891026673542	2.80065239832717	0.661203341086724	4.00006093871724	1.40440312561438	-0.0477309678303443	2.69629053031832	4.69901060463674	1.6400436024886	4.56264671984286	4.8892732780128	1.97019647887142	2.7756595619733	2.87418236046194	4.9663980864183	3.40673277885556	1.88510766547902	3.71581011792471	2.95614282275073	-0.845699899817063	2.36687222616848	3.85409557545959	3.71975962067589	2.45106122077452	0.769388814365478	2.04396263121963	2.55470511373606	3.59425740101336	0.255809256160373	2.27082497224758
B0334.10.1	WBGene00007148	B0334.10	protein-coding	0.181735410998133	0.796674446580904	-1	-0.0448944606200775	-0.109305506451341	-0.670324003305368	0.641550498213376	-0.747581383479463	1.61604192537079	0.0211536395166714	1.78407985241615	1.21414927462985	1.33074619825509	1.2432430989595	0.224716730610744	1.04842947716167	1.66132739780486	1.24690387746932	-1	0.443209021590158	-0.314372006903716	-0.864406182585157	-0.410428703014316	0.335654606098595	0.764741899466326	2.00569224591532	-1	-0.307549159290655	-1	-0.697046985332287	0.652134818523975	0.542470492089929	0.637419403391704	-0.534073068368892	-0.0751267648763096	0.125073546098391	0.239494912914059	1.0488480240683	0.42407403778547	1.08981239178916	0.0159627702595519	-0.178722933502639	-0.227370661223033	-0.0487692690096526	-1	0.936792802365136
B0334.11a.1	WBGene00003868	ooc-3	protein-coding	0.0284641002172435	0.619240100708981	5.10469704015414	4.98584218105721	5.07762423750109	4.72548534192531	4.99374975199741	5.21516336295351	4.84627023819877	5.18646126649047	4.2352428366502	4.83935187169348	4.77560629332643	5.17260786368427	5.06520267264764	4.970636093964	4.93263015849268	4.78173100294438	5.44526591893466	4.87940880449271	4.97870878034572	5.04937834306254	5.30946738121149	4.91416639571247	4.69503305307764	4.74354711932021	4.90593740563508	5.04449676832199	5.14040185829811	5.20852044223678	4.86193893717722	4.9242123306396	4.84620572675213	5.17857208487208	5.18760616235695	4.91480310749231	4.99389501228156	4.62810514551066	5.09272222167159	5.06743525527102	4.80977976411584	5.22859671327794	5.11580616975228	5.03541537787355	5.12079087554898	5.01906122002846
B0334.11b.1	WBGene00003868	ooc-3	protein-coding	0.0373259942485785	0	-0.267120174544632	-0.99917582979306	-0.997599910974578	-0.206459549949252	-0.920186874782641	-0.801452912335903	-0.555503584239426	-0.981148140176303	-0.936495155939753	-0.933710654078443	-0.948834928361555	0.847508453054959	0.133671863866378	0.847621612618448	-0.322250307284552	-0.815505723134273	-0.94381407816606	0.236445543754789	-0.42510470002903	0.545912700682336	1.24751200796164	-0.995728236451838	-0.94956094594693	-0.912336479489769	-0.468013661233618	-0.289578683795811	-0.0888659618386798	-0.972874350679896	-0.988304401414013	-0.846602738887817	-0.61753056857292	-0.960031861893553	-0.834234276132536	-0.710554597250641	-0.774871719228666	0.415163457924315	0.194918708797519	-0.366861259207789	-0.991014115984877	0.685510532638597	-0.994073446548078	0.362446014885204	-0.936505530268553	-0.766132537122542
B0334.11b.2	WBGene00003868	ooc-3	protein-coding	0.0513714568212791	0.000893609911514021	3.00418963566449	2.78021147195574	3.31386542744049	3.16816939015182	3.20714898119314	2.94068785312354	3.45637296052233	3.43316647292214	3.78731408115538	3.23763502793951	3.66008018606371	2.7227343544709	2.56240630172728	1.13696201676156	2.9553518314447	2.99395548365959	3.10453791010454	3.0566055924269	3.33770887619145	2.22448192951431	2.13859578332227	3.40767090227063	3.5575025629254	3.28335269901477	3.52691999622131	2.86850417934314	3.09094796152091	3.27667069990285	3.26965431625129	3.27799890748025	3.29973857824479	3.18636619626101	2.81111545270658	3.57920487745444	3.59414304298982	3.49957006246075	1.95536726793209	3.12013588929277	3.030004043826	1.74874425688943	3.42154065865449	2.02867660744221	3.34876390708103	3.48427955512905
B0334.13.1	WBGene00007149	B0334.13	protein-coding	0.0704863774529713	0.588811494286072	-0.0913418547599207	0.563071737346321	-0.628300230621187	1.04669926524068	-0.642786310568552	-0.356716409776072	1.1653567407323	0.0378040264147446	2.0836943223442	0.181410674359053	1.74125286185686	0.79780009922385	-0.773813237301437	0.904345977029425	0.00482574985462625	0.406614527983095	-0.203223394015828	0.293561674020078	-0.194163169068576	-0.0598090664854024	-0.505693901130527	0.748892371627463	0.267471374751395	1.37461448617573	2.57204226929803	0.52732329960966	-0.186261317131551	-0.23810489890265	1.55292761095586	-0.282956786671404	1.68669772587533	-0.161568553835466	-0.165082041051535	0.361223407341148	0.502239613335023	2.01763849824138	-0.0284998358163079	-0.0968369663580893	3.07532121932113	-0.492137724905505	-0.194316345522437	-0.212149523594778	-0.278501819112402	0.604416468666329
B0334.15.1	WBGene00195248	emc-5	protein-coding	0.0873693721694722	0.0906000006874138	4.95525788686652	5.35369069066752	5.00064758781232	5.37215206949687	4.83198828995471	5.39865301143654	5.17408778606416	5.05169153211237	4.94323218344589	4.70941122020532	4.97027474556069	5.44914884866641	5.00472810667996	5.45384945131536	5.03034461946038	4.60914966055287	5.02705014470079	4.73145043893611	5.43744044233245	5.10372222653596	5.21237555630857	5.36110465943366	4.40709710531803	4.98296103867252	5.10996930265895	4.9018111530326	4.87786460295476	5.03759569943004	5.03875392959169	4.94700552513995	4.8851822305127	5.21296139245303	4.76092138000762	5.03365980324963	5.00751076127785	4.94317930642188	4.82633497141099	4.97288043146788	4.99420626450546	5.22053855138881	5.25801218204713	5.54615201704133	5.0010964175139	5.39850785766387
B0334.15.2	WBGene00195248	emc-5	protein-coding	0.0406068950725135	0.153597279859876	4.74339279159065	3.60311886219613	4.53729837893667	3.23067725624002	4.93847557215467	2.07234372982939	3.44329038436615	4.20271482943777	4.07068342164588	3.60950329517	3.5635479107627	1.64392315620181	2.61519646846087	2.27636524720665	3.93961395184286	4.41546719737824	3.10302272152789	4.58423108066622	3.51442859090811	4.248552734789	3.44896617567767	2.80492052021611	5.19092285208358	3.85270676632506	3.80873735477176	4.32057994642485	4.71907304543829	4.38314137861268	4.22345802806487	4.419122252118	2.64627770517039	4.56800777460273	4.86961906834456	4.1513963463561	4.39767471775055	3.45301551778196	4.69991493036065	4.58594831923789	3.21785775699536	4.26826488712031	4.34332433991607	2.51194305824974	4.55529933815534	2.3470045558408
B0334.2.1	WBGene00006660	twk-5	protein-coding	0.0392212384435622	0.143778767903471	1.92259277995064	2.60907971076445	2.06413253211586	2.73512831926866	2.46253668673782	2.11834603535673	2.71431608630725	2.1736065342395	3.27336234139507	2.83741722220765	2.50893620496544	2.71453947520424	1.91552643132498	3.52489004815451	1.2451104710491	2.79919440154156	2.35780591515331	2.25242569063166	2.61060895013282	2.09621155256821	2.62257840133462	2.93129959048	1.73193173956189	3.25222970464351	3.18353179783974	2.30173573641665	0.9108679802639	2.02595197774301	2.98070324885292	2.34486464264346	1.8869994955641	2.74951735819873	2.30971688526818	2.41432786885949	2.78449155984277	2.78269829614245	2.38759746401724	2.45224615814113	1.17588200536491	1.12976044816081	2.08012840119503	2.25494307760409	1.99915934840145	3.03608442140796
B0334.2.2	WBGene00006660	twk-5	protein-coding	0.00837322915668255	0.0836374917528754	1.84186249811004	1.81718291914624	1.90983190152004	2.80517854044648	1.25620875693645	2.30011147255355	2.47867548495326	2.02391800273002	2.98402190163124	2.1360216510033	3.09804880938476	2.53722000028581	1.97512988420117	1.3825390691054	3.17981539987641	2.47141616587473	0.712963757944835	2.34559425411463	1.8577886728691	2.61555003793011	1.69527102127331	2.69206992348413	2.78583157894201	2.28018912101435	2.06277886738444	1.89607851179208	1.97718837879719	1.36369615664257	2.1583622458021	1.60977315520285	2.62456615242576	1.32398298786532	1.61307583659333	1.93208634401748	2.18324746370234	2.19678461389107	1.57461016621195	1.5698713689582	3.4499123909297	1.73843233731548	1.9979701963805	0.833686394305633	1.8814946241405	1.87458865010082
B0334.3a.1	WBGene00007143	B0334.3	protein-coding	0.176431272177807	0.649772082599808	5.28234204209912	5.55499482384663	5.35250142795098	5.99339825510531	5.34436451613146	5.24482449757023	5.78709286239937	5.50095421340252	6.55371999130533	6.26508942793816	6.32015368650051	5.77869634450405	5.60650566354586	5.80081245663549	5.74764995245391	5.82956110934474	5.20663279113276	5.95867085612797	5.55255309415133	5.4554060757738	5.4696322194224	6.11748728251199	6.06358711501557	5.90030292060131	6.64347363103418	5.6681911329383	5.74516345998491	5.93614448837454	5.93433057412341	5.8091570309819	5.95705037691748	5.76101287828011	5.75549410391086	6.00357106759828	5.74483129575725	5.96851552875798	5.78120491487802	5.5055988720594	5.79915081524795	5.39908235125213	5.32069421653444	5.70445724567238	5.16819576394311	5.8912006414937
B0334.3a.2	WBGene00007143	B0334.3	protein-coding	0.0607221230274874	0	3.6714719870843	4.04406630661936	3.63225182999281	3.63176280243494	3.75365113106144	4.0166183910716	3.49586322877826	3.82227412096682	4.30548347151973	3.66052105533402	3.69168080562135	3.68394660079153	3.69775060765816	3.18612007190225	3.79803943819523	4.41761357731981	4.20993918395088	4.06121141628293	3.68362933442935	3.9240769696578	3.7542637717601	3.70005529024058	4.42132557243865	3.48771666030977	4.06891457547967	3.9015729275018	3.92264649616716	3.96711228085629	3.77124225657043	4.08550026235401	3.87401931891067	3.79732242618072	4.09667370035511	4.06918413010677	4.25512523096459	4.49668651172649	4.48478071080778	3.92456596255533	4.00368899453512	3.65240417634076	3.73753644534636	3.84021242985577	4.04680334551385	3.91052502519301
B0334.4.2	WBGene00007144	B0334.4	protein-coding	0.0406073934048673	0.294473173151455	6.38189764029294	6.02269047773608	6.21654273126536	5.98869857800931	6.33346936673157	6.54378805835479	6.06121856209514	6.27485892782529	5.5114617945079	6.02479680771153	5.81865956424021	6.22487058618083	6.2275376120004	6.27336191642554	6.03111635751735	6.2436949265986	6.63335729371819	5.93654703895779	6.25208801405357	6.15955448863279	6.3907412498814	6.19925193554948	5.77283826242666	6.17563871573518	5.83423845988378	6.14955321672949	6.23275018223952	6.53812613333299	6.12598121447758	6.11244212833846	6.07094380490167	6.18791102518637	6.27931177291697	6.17553078907983	6.26055432912873	5.90785240641398	6.29240299485933	6.31196667971136	6.14981072299446	6.32769913211374	6.21201704092655	5.94399627356899	6.35144377249973	6.16613387006818
B0334.6.1	WBGene00007146	B0334.6	protein-coding	0.0319630667496214	0.475322309637788	-0.828679003358498	-0.493824981415357	-0.553332124080892	-0.160244960198435	-0.568724550733702	-0.437859881017016	-0.0272508916288353	-0.480016436674461	1.19135206460252	-0.357045804842246	-0.167544725959833	-0.555614647506587	-0.507909660754638	-0.549525751709302	-0.448832250352671	-0.234859835197136	-0.823919916359514	-0.421095199044583	-0.441840619824086	-0.418298618720472	-0.378279345442966	-0.225726499571682	-0.311720933475298	0.0471151083093553	0.505369564887394	-0.534378246950089	-0.544518024072886	-0.526492616522827	-0.130615824323172	-0.626233064916574	-0.120512564788261	-0.368198156027295	-0.415990814250899	-0.535471895287417	0.379564290616648	0.359072968705255	-0.519173319092918	-0.376285791240878	0.506717800780784	-0.580633701266387	-0.499458220799654	-0.557088225266045	-0.640873439978902	-0.571900225846539
B0334.8a.1	WBGene00000090	age-1	protein-coding	0.0310779692457527	0.519810071762221	4.78658719966097	4.79444285782971	4.83520852570855	4.51583659871673	4.69671452687811	4.72735102654412	4.47593198312239	4.72544880574697	4.29655592920456	4.55952832709931	4.47583922497941	4.59357161380328	4.69068984517924	4.41176283980104	4.44644503502356	4.29761320747472	4.89564875041988	4.87441447356984	4.86850850592479	4.62069369547339	4.79143343964679	4.43090854353451	4.87762834159395	4.4556806293714	4.70212637948506	4.75916120777126	4.90103682102001	4.95937576463575	4.49949747038487	4.78951266373175	4.43301220802564	4.91318433677521	4.81069373564784	4.79302019020331	4.28455454391998	4.40990635262201	4.77055105376219	4.59180848268723	4.18311983988728	4.87001342766678	4.90808509821678	5.0102135203331	4.91033430697514	4.70145665309665
B0334.9	WBGene00007147	B0334.9	pseudogenic	0.0782506869914701	0.402262710172823	0.376729886183197	0.527735592720452	0.259107140845424	0.0173122922312448	-0.0326047009252076	0.352329609895355	-0.0920195711729311	0.571586793116294	0.67946020398039	-0.0535370794623638	0.622682585671564	-0.132770346130926	0.129793122326618	0.334047238684647	-0.247946567375926	-0.19342427684075	0.928417747815028	-0.0905041913172477	0.0814034992279595	0.520440202864295	0.291947086361515	0.223348905788581	0.165351056325818	0.295677058098209	-0.380979964065363	0.188957500444402	0.121528920824308	0.190722053241433	0.254255715469773	0.393803212660333	0.211774506260519	0.241286807872712	0.223991719617257	-0.939108801403385	-0.112572303902429	-0.0413856665584129	0.222245815332121	-0.0523217261137457	-0.0156137915460746	0.409937911314708	0.134154675992412	0.270679027075126	0.382362035694859	0.240992909017497
B0336.10.1	WBGene00004435	rpl-23	protein-coding	0.107627633091884	0.261387850601701	10.8956143293292	10.7467282214594	10.2315256797893	10.9544291642642	10.8726154780937	10.7587865075766	10.945403435228	10.7426038619424	10.8296886690962	10.804447856902	10.9156924256125	11.090299974111	10.7757093686127	11.0362223002244	10.9707627192809	10.8788205413311	10.7526968018035	10.4010163933343	10.6273934303396	11.026103068767	10.9948213719283	11.0853235125775	10.6773480577336	11.0205254097939	10.8023623559455	10.9112447611539	10.6218119499668	10.6317713983891	10.9381397320383	10.8155525044911	10.8223217040376	10.7388804339543	10.8031913606765	10.6805544700552	10.9453438312183	10.9022663827619	10.5231066410681	10.8579319009178	11.2173446887224	10.7870971766396	10.6290032040019	10.6564861183647	10.731410907902	10.9724164461395
B0336.10.2	WBGene00004435	rpl-23	protein-coding	0.0685499888436697	0.172895771563791	11.6061687422083	11.1110505214772	11.0394135626931	11.3041574891888	11.6231568116217	11.3371328290404	11.2444736910593	11.123020227285	11.385634241828	11.3912612944059	11.3674646431293	10.8986599751363	11.2082851591267	10.82463813288	11.3564797676762	11.5479945806191	11.4429320271252	11.2355008663164	11.0433349886488	11.5736498354955	11.2648692938823	11.2206679817339	11.6014332213736	11.185346998428	11.310354178602	11.4174404142429	11.2929630324597	11.3077193490283	11.5005123984123	11.5296003413363	11.4392809102956	11.2200573379924	11.4766797264407	11.3972498625805	11.5855534171937	11.468206776699	11.3874984322666	11.3103776784354	11.2989025391107	11.2334950684555	11.1816639927915	11.0764963103459	11.2612622348392	10.8618842657638
B0336.11a.1	WBGene00015148	hpo-28	protein-coding	0.0426113778144737	0.00289298488774235	-0.51801085861358	0.207131174474132	-0.998835458796446	-0.999998286019642	-0.122377602546638	0.416892385786329	-0.400782714757591	0.423132348577331	0.031440450095964	-1	0.388766092000538	-0.160762047297348	0.185857566191551	-0.999969837664695	-0.276336839239173	-0.999952290267375	0.226220365216192	-0.838431310909743	-1	-0.0410826152290829	-0.333653844329205	0.960876662413264	0.142830430542957	0.512631085808112	-0.994244869536249	0.101441341190344	-0.489096261004926	0.184964336390747	0.223269891144194	0.779505449968135	1.1608877262037	0.435849636122493	-0.0499166264419914	0.0386242355296154	-0.0333436299843294	0.86919495011179	-0.661300994210867	-0.411942072139196	-0.173141981050597	-0.538422696440748	-1	-0.171193905227658	-0.331191558492728	-0.346996221278383
B0336.11a.2	WBGene00015148	hpo-28	protein-coding	0	0.15649103606707	-0.359517364522605	-0.996512816257834	0.268634131530523	1.17862484723124	-0.412818720054751	-0.995616467195162	0.65055406065049	-0.994841163302276	1.03337830594913	0.528762724018845	-0.237000380255929	0.0513482410398722	-0.99604943344659	1.53379498462415	-0.468876314945246	1.04708124052627	-0.995034845627469	0.894095766094354	0.598443145381658	-0.353671941851566	0.123914069318572	-0.990794723325494	-0.10951080683133	-0.0515291067310378	1.43607858876192	-0.272735018539063	0.160671791140935	-0.996913742819503	-0.0927587740604501	-0.992565336860725	-0.984225871927586	-0.995330997317977	-0.997915549535056	-0.0550755044487281	-0.361030776903195	0.132818809974722	0.347633830274619	-0.134166232280169	0.676403075697019	-0.194328046623674	0.0213193824752205	-0.767605582988212	-0.998471054724583	0.338715426109401
B0336.11b.2	WBGene00015148	hpo-28	protein-coding	0.101186470969123	0.533690058222431	0.274578466664275	0.507875526046511	0.400351183697988	1.41533448975605	0.0607762254718555	0.783292159975397	1.28452618702103	0.915983710159072	2.14981293104916	0.884941481780062	1.50065463190324	1.15691859279582	0.0558594767487736	0.870516178775175	1.00911109233027	1.04470260593326	0.393152831566804	0.701046266840364	0.703042365544802	1.03395214717536	1.11486243450477	1.62421816896096	0.759999510849165	1.68379809387338	1.61368753740669	0.429456861658042	0.278481657709366	-0.0853405520468965	1.15091875011615	0.733527647706096	1.60844024965725	0.615981751311461	0.732871857058491	0.884199726432299	0.823798094229307	1.63817789232264	0.338665928004095	0.752452912019529	1.14238665624717	0.0682031280828546	0.563956863883881	0.859602089048441	0.676096583512468	1.42000854331617
B0336.13.1	WBGene00015150	B0336.13	protein-coding	0	0.252726327458582	5.90583096852045	5.51947250606168	5.68973959040868	5.35803109684002	5.77559703521349	5.85429382697714	5.46261667680298	5.69773035627784	4.88526524700828	5.46668500052291	5.34792310277779	5.62622642757442	5.71274312648519	5.6193882519115	5.34784018690809	5.6015300236156	5.87236737801081	5.61504351221267	5.58748425358568	5.65927609841978	5.77785122816912	5.43793547097266	5.41925541301001	5.4372152359708	5.23839989352033	5.51387325494107	5.76613915086369	5.89640116444075	5.62173487817396	5.66828948029003	5.56994369573669	5.53948987583175	5.78274577796983	5.63520487616657	5.69454718832762	5.5343340134437	5.94973279985682	5.6545568929868	5.42195336932291	5.74286705007278	5.79990731067373	5.4758805286654	5.73842964890257	5.67674835501986
B0336.1a.2	WBGene00006943	wrm-1	protein-coding	0.16127686631677	0.458881737119727	5.17994807649887	5.10361439452414	5.22210941714014	4.96993196827523	5.19876690921776	4.89892743688313	4.97204608967243	5.17334457325914	4.84495995651265	4.98724692520751	5.0378219607118	4.86020034331531	5.08684895055352	4.86765951406287	5.00011532297448	4.77947015638544	5.26044190474392	5.11749294794863	5.06559767655754	4.98095984756758	5.04773073333739	4.84367450622137	5.16249401325482	5.02449679978871	4.91789891325889	5.15396046728413	5.20951400094349	5.13030863889913	4.96843773141779	5.00397700370428	4.90796170232807	5.18677958562584	5.0921117840897	5.06720002745714	4.85154220104337	4.6464374971672	5.03436422729756	5.15962678276025	4.61304734885823	5.21328646294963	5.02333492661182	5.17901362254023	5.07474516517679	5.02254606517168
B0336.1b.1	WBGene00006943	wrm-1	protein-coding	0.150277459455316	0.106608919129981	1.33293144160431	0.37731419758542	0.215212349838348	0.103071092318703	0.292009064955065	-1	-0.608719008279349	-0.999999998938853	1.27277332435054	0.492770843253928	-0.726061808245539	-1	-0.934111451836301	-1	-0.999961473901163	0.0743453573890612	-0.992974870091186	-0.0971752057668702	0.269219123488578	-0.999999386709304	-0.201468846736863	-1	0.332073427949841	-0.99998152915362	-0.999999996762423	-0.820087513857281	0.924192990776882	0.780599321947659	-0.461155132228944	0.678437329247365	-0.415584153684576	-0.342830525831951	-0.504119753153969	-0.0854775259794124	-0.999999955814715	-0.987339164505556	-0.193246660190952	-0.425592200688328	-0.0268566670657385	-0.582375296107011	-0.999999802755065	-0.465328520571377	-0.999887778517431	-0.999999352261042
B0336.2.1	WBGene00000182	arf-1.2	protein-coding	0.130128529941307	0.103432994837561	6.40102717491882	6.28753335501841	6.03363216856595	6.58637838176276	6.43638177073962	6.24123097364752	6.20281592940687	6.10818624420009	6.22994720230073	6.56975712748251	6.37373810277363	5.87909068555775	6.37767085754155	5.91677233898758	6.40748334223994	6.78645274828568	5.92435465346961	6.06408277978482	5.89691927861416	6.30800592352066	5.8755430732442	6.10467299759867	6.7514147930712	6.29218599735839	6.70754635344	6.30328233667875	6.17883799942144	6.08247141427594	6.51590998365666	6.33471385891098	6.24229001978542	6.27957525217151	6.19888528561347	6.22765290857886	6.51100317921759	6.17149425749124	6.29401851127893	6.03604698729558	6.88326013163916	5.78616382908477	6.06146675829278	5.78431269386195	6.25388750329869	5.77959964648993
B0336.2.2	WBGene00000182	arf-1.2	protein-coding	0.0553083048568616	0.22854519484193	7.81734886368415	7.91290771211753	7.8813377948798	7.90773021611554	7.86895152137418	8.02818386938168	8.11407864284792	7.89173223862386	8.34073977826316	7.92908374535841	8.09714879938376	8.03032349771388	7.93813855729878	8.13099799078389	8.00286452890177	7.78197969308533	7.8598905460691	8.05562510369515	8.03611244200513	7.98232828300547	7.93871090757958	8.19193206120308	7.91298690423397	8.17738378736995	8.03745898825376	8.03713262148504	7.94798558431738	7.89785455013268	8.08758225579647	8.04515815585659	8.04226192155343	8.04975123845694	7.92283747435843	7.90942578553146	8.06333128641067	8.26706886115906	7.90428859141755	7.9281986384747	7.89935772067338	8.03463262476146	7.85943985964292	7.88702176449087	7.83169903540668	8.07582087159856
B0336.3a.1	WBGene00015143	rbm-26	protein-coding	0.0968125268525618	0.0952803747114353	1.32185951403712	-0.486827266697555	0.00175751141649261	1.44093178952897	-0.575704120588692	1.49602282356056	-0.0445065762764488	0.157378959395856	0.646589789173763	-0.335700501611522	1.32793284408288	0.244623832831921	0.115033032380292	-0.448579741765694	0.0218996854305323	-0.606733151635459	0.0546248354030853	1.13623213016883	0.373347896994703	-0.973035027800974	1.30526451282231	0.952054233641259	-0.790612111045092	1.15535923903671	0.137334972035303	-0.364886591439232	-0.49417139747078	0.180518736666531	0.105478527890483	0.0456899490178879	0.220234857345187	0.80729631408761	-0.0897795170547475	-0.474512620194411	1.29561959140829	0.222760034593581	-0.49028684427659	0.042339083338334	-0.0596489095618505	0.594486549892448	0.86501018578738	1.5441268144961	0.230205989017953	0.91515413531607
B0336.3a.2	WBGene00015143	rbm-26	protein-coding	0.0160932673651127	0.0601161984524541	5.14629814980906	5.57235227612063	5.61884842728528	5.27106310097237	5.41034192074563	5.12035802068264	5.23356961747693	5.2903969276318	5.39438256953852	5.30340024226455	5.17386323412665	5.2509947940442	5.17084793358739	5.36729685898272	5.22880830458246	5.10068982863508	5.23529289365553	5.2816839483681	5.24220683166707	5.14909606543832	5.14307234744006	5.13989017685727	5.53470425188974	5.13187887215051	5.44390514561695	5.41958815950435	5.32069242032409	5.33141719077048	5.21695289656269	5.26129748094662	5.13300518023045	5.47308092096926	5.36750820799223	5.34366468664218	5.24294163355013	5.31480727580675	5.42976081732372	5.38100355047687	5.106086267416	5.15149550437412	5.46733718059859	5.49945866389941	5.21595757756877	5.22143202083822
B0336.3b.1	WBGene00015143	rbm-26	protein-coding	0.0772574836963573	0.319092301971728	2.45442461551989	2.65901036714335	2.30487422526213	2.24136487907691	2.363749381443	2.30744734506693	2.43460767498025	2.55895808954462	1.46970731144537	2.58449646554574	1.98857900753208	2.52005237051879	2.13108738101838	1.91929692053723	2.192165175167	2.12107515170113	3.13032670074329	2.72980533981168	2.88411976954561	1.95049487042484	2.53085174474207	2.11221326280248	2.70001856512699	1.71520545071047	2.22057321774513	2.65867793268473	2.67745470705486	2.66765085339497	1.75629171440661	2.28555229334342	2.21598403485906	2.71260148325516	1.97676083403134	1.95033588788838	2.06048515625237	2.14332062163893	1.57142922421927	2.17833009605153	1.84667358103447	2.98001114745199	2.34004317741343	2.97969365878663	2.87189909658285	2.52676872120842
B0336.3c.1	WBGene00015143	rbm-26	protein-coding	0	0.361793095480903	5.46717988464185	5.18448941521079	5.32926030644895	5.13888400919409	5.46979437749594	5.39676827217999	5.23377453508986	5.26688608682258	4.56106506105611	5.39501674995438	5.17630915260625	5.1966806591565	5.30444382889754	5.06232465762447	5.27562182096322	5.04440437208157	5.58944453675962	5.38158793832702	5.3238676060583	5.21001552553526	5.3064804310869	4.93936926226027	5.54177554584662	5.07044570198557	5.12514191523839	5.50888462443083	5.39895405963034	5.39490885468254	5.08136626679501	5.44764645677318	5.08431340664532	5.52545889861187	5.36819986195129	5.27532326745131	4.80668738436733	4.87086338935822	5.30839918354006	5.3859838834851	4.59982891581408	5.5248000165031	5.3937637845269	5.51094276497771	5.42674412467554	5.10757893239755
B0336.3d.1	WBGene00015143	rbm-26	protein-coding	0.0154964019402329	0.15043041036477	-1	-1	-0.342852849293887	-0.755078671022572	-1	-0.591259568627942	-0.813953373255645	-0.726990844551471	0.0604929727588158	-0.64234562329063	-0.732332092456892	-0.875026913352187	-0.799796378696506	-1	-0.41917964614571	-0.645433675743488	-0.894016412657008	-0.699893701729694	-1	-0.708748819832582	-0.7862432013021	-1	-0.670150164278601	-1	-0.775284124808131	-1	-0.630937018202854	-0.75582360713838	-0.902334672074994	-1	-0.801177628875694	-0.65964452531741	-0.769205515462455	-1	-0.563517358814702	-0.00737797593809864	-1	-0.826172563308018	-0.865284230006277	-1	-1	-0.863630397677811	-0.610235760049196	-0.894134873790958
B0336.4a.1	WBGene00004348	rgs-5	protein-coding	0.0653202806011067	0.132047077586546	1.81703134053138	1.45950023183125	1.39565584549893	1.77297000704742	1.16972933670406	1.36741346829964	1.69266522271889	1.52317250756036	3.07048647742886	1.43487623676981	1.87258349771316	0.89163372193824	2.07908821703638	2.50663486130187	1.63429858599754	1.66228391514179	2.21837736204855	1.73151527799089	1.75193876397114	1.52145816908192	2.67559302472229	2.53178370197289	1.29565522956015	1.7878994239448	0.488312371915922	1.58285236195896	1.7500530562612	2.00105733058502	2.01931073262026	0.729124177291398	1.35493815525415	2.06418303953599	1.76891185158788	1.83622202317298	2.89453377442461	1.37009846396617	0.845702284020397	0.617146020654294	1.69102117758603	1.09268708275481	2.51919881854305	1.38227578148977	1.58563811903853	1.60741481309741
B0336.4a.2	WBGene00004348	rgs-5	protein-coding	0.072131980808613	0.129850080278075	-0.303975769281408	-0.490442091652856	-0.728558880534021	-0.279162441951425	-0.531033850827381	0.993444686114106	-0.414680845402159	-0.43862483850457	0.550472169986479	-0.452107033767187	-0.252924002469463	0.823242387966536	-0.485371232350853	-0.997085780389444	-0.35113507484237	-0.357136698802222	-0.422863774065153	-0.571612124933838	-0.355160343885384	-0.460768630126984	0.875609585957377	1.03313325404271	-0.468405054736124	-0.275630258285438	0.166807971187118	-0.380110847222637	-0.368327977638856	-0.266859094113358	-0.210246831486082	0.462116179335546	-0.426295210277892	-0.206564932458889	-0.370079882810436	-0.282037537680756	-0.151629324297508	0.79341166891744	0.434376814589523	0.207797146205666	-0.371178917754926	0.631931695891929	-0.151798893195994	-0.524307137364718	-0.704185875104664	-0.406141693163225
B0336.5a.1	WBGene00015145	arle-14	protein-coding	0.135955312302149	0.103794122790611	3.49781350755529	3.62198455952739	3.74266363583466	3.24208985443389	3.30006687823254	3.70654475446782	3.55753296780251	3.5952561421644	4.07700468326947	3.11981127237331	3.07039901532407	3.3161695032654	3.54832811594981	3.61706021940206	3.38821255733023	3.3865526175373	3.43613402552145	3.42004673961879	3.46790457725473	3.57328526023019	3.54534513998048	3.20229138334903	3.4028687855324	3.47527617317421	3.29732179470536	3.55451732122964	3.34670072061942	3.59866602403542	3.62282958080382	3.39930357482282	3.47933139350654	3.44543047132296	3.51087356976632	3.72789368215618	3.84125082214194	3.4766422920155	3.7192205428694	3.42271321145426	2.93531793057291	3.31187928106555	3.67583485041483	3.61535897287883	3.64325862251265	3.57921112925446
B0336.5b.1	WBGene00015145	arle-14	protein-coding	0.0385690729049559	0.0144001402862422	2.80858131318126	2.93656885810149	1.13312747978034	1.25411842025634	1.25524618850322	0.79684364518724	2.03634217759955	3.68852620059109	1.17314389452959	1.97570432954288	1.337301123168	2.70694232814626	2.03614539213925	0.851139206811172	2.68035181664687	-0.999969707510671	0.526281510113087	0.39807619120701	2.41751238602642	0.722638744956899	1.66541836282067	3.72098662233377	1.83763209674946	0.785886011695884	1.16193514585573	1.05034338470588	1.90196360995882	2.04069558748743	0.236464312145049	2.32682063384682	0.0909351315560955	-0.520417615971546	-0.993303161833406	0.185491696455706	1.05955769151057	0.43034347188718	0.224946973055996	1.32947086812743	2.65462839654248	2.43585625718097	2.35260790267035	1.51373821449933	2.50201208131873	1.81117717339271
B0336.5b.2	WBGene00015145	arle-14	protein-coding	0	0.213401519413026	4.68050098257141	4.53257241749634	5.01512312234967	4.39177446548427	4.61290938034095	4.89361215755854	4.06050985901645	3.29289513665234	3.2692633620667	4.39830723467939	3.91612710920012	4.60781720532053	4.52970381724543	4.65040303522471	4.0520421325158	4.49309479847434	4.5536798978839	4.57748564314567	4.46007002689358	4.4948211193656	4.43522649293786	3.24443627764864	4.55761159882269	4.21352794329476	4.40752408782733	4.52715759630823	4.54121791874137	4.27909913580055	4.25052824254095	4.64805519042825	4.23578094409548	4.65137690488463	4.72540573992082	4.48095417064456	4.50768174928432	3.74144071288241	4.81100063187736	4.60484577328132	4.12245062583074	4.78508388667535	4.87603652187041	5.00600019971937	4.60241107639099	4.81779710047779
B0336.6.1	WBGene00015146	abi-1	protein-coding	0.0485652706607443	0.583131121006043	6.85511912950126	6.7538812933145	6.86371216186606	6.41575058271246	6.72993437947242	6.67851328346233	6.42147978030622	6.72701721533853	6.1765570325717	6.52297030480637	6.33518309878874	6.52673405598861	6.67027272086116	6.50104932260573	6.46453210575488	6.4565179535448	6.79115961203034	6.62137325685006	6.60221831550695	6.64331464459205	6.78884469160627	6.40008960456115	6.60988166841932	6.18517972721515	6.5506215989569	6.71988713868112	6.88344342211635	6.76911487223445	6.53159274120887	6.77266053759419	6.4945163448278	6.77249723545179	6.83237780072598	6.68850937384216	6.61982349040847	6.35146053919041	6.80855071248183	6.598136509154	6.21063195079868	6.80566450498271	6.97663095852629	6.78710034201331	6.80287517393218	6.62325763762381
B0336.7a.1	WBGene00015147	B0336.7	protein-coding	0.218541838198654	0.527846373306952	4.74601611149858	4.69260610793302	4.76605122626171	4.56101729041291	4.78346631875926	4.84707252836281	4.61904124641975	4.70664402831839	4.29018692354745	4.60135363374092	4.52280231336153	4.56027302766885	4.73987811043395	4.52638999330348	4.52386991423235	4.50416596209809	4.79022936220148	4.75575046479712	4.74334877356699	4.58115438073576	4.7383589128599	4.5518503962203	4.8000821011857	4.53137634921085	4.42018969471038	4.69281573928571	4.79153200872846	4.82436240454411	4.65346942837955	4.78073646795806	4.5831926573863	4.76684797699923	4.74504059050213	4.6863568468562	4.64370293396976	4.58734586054701	4.75378363206883	4.77396910688096	4.52229254931819	4.83599241537078	4.69342023694975	4.9228657192227	4.77259869815624	4.73897155267409
B0336.8.1	WBGene00002982	lgg-3	protein-coding	0	0.0983593999541165	4.32022225802681	4.07132615374858	4.32541981341263	4.18330329581833	3.8494379171569	4.51982054885026	4.10864042109364	4.49295570517785	3.15898588854532	3.82771890774544	3.9634920005116	4.31334508283968	4.41245059018401	4.76122360950063	3.69473845431992	3.72301518883789	4.28762745357365	3.99283274348483	4.42900934796153	4.08189085778358	4.60858400416946	4.58349427616019	3.73865442635295	3.81665544868096	4.14563508763721	3.79611902412695	4.02208673091947	4.18617623668063	3.76703321764159	4.06404157635303	3.90372057101312	4.03625654701447	4.45471245097969	3.22326807240486	3.93175279874643	3.92211367682786	3.81680720981516	4.08193322502986	4.17929055580562	4.24817676481056	4.48653372212173	4.3812660741385	3.95886769048918	4.16659186389883
B0336.8.2	WBGene00002982	lgg-3	protein-coding	0.0408377082857044	0.304278481701093	6.05138272983052	5.71349698478433	5.7686630557823	5.44336945842394	6.05486458992296	5.99043958849573	5.76545005584951	6.03521577966572	5.14703505861957	5.65515571153321	5.59142008536669	5.63365893715937	5.87996065266144	5.43090117193277	5.77881363300501	5.74372702179441	6.32419122437836	5.84058856158496	5.83082083572263	6.03185079625997	6.15165938354279	5.65904235457519	5.91364196123294	5.67468965632706	5.63363179051244	6.10242810897746	6.17193553366993	6.08894393840672	5.78188203262083	5.985052376368	5.76422924080606	6.00158199513538	5.97735220637112	5.986488491375	5.66271794493103	5.72900728342841	6.13441898274036	6.09848967724761	5.85558384136423	6.17654029710027	5.95325861916838	5.72035618124393	6.18926879853205	5.72690340777022
B0336.9a.1	WBGene00006359	swp-1	protein-coding	0.0611706683761494	0.0904455559023922	0.154307891561318	1.34076509615772	1.41839243722713	1.15073612121465	-0.173733170485582	1.91085222935508	0.76690670523406	0.62145543351418	0.212913404527492	0.628505349806463	0.261354939539354	2.13829778192739	1.14169086855383	1.91148469528087	0.631194766881333	1.09208719812767	1.07651017033948	0.389813379969766	0.0015809111265801	-0.197457790196342	1.72622176784108	1.98681181879655	-0.652654152519131	0.78750391103228	0.785073122074835	0.306266150112155	-0.312882152892978	0.177693212392591	0.538135305083273	0.393129164394779	0.791494012912096	0.407558018060577	0.0983927672941995	0.681841538214741	0.516198283446773	1.13004287422228	0.44921982872171	1.58907296370598	1.47782447550485	1.18445484058629	1.10932713113642	2.20167808756993	0.778445993150145	0.628800831880299
B0336.9b.1	WBGene00006359	swp-1	protein-coding	0	0.0660789070588113	-0.999927608831113	-0.186407798619639	-0.892508500093971	-1	-0.999960957171795	-0.90542886690783	-0.0804867497965128	-0.999951137354248	1.69033812743337	-0.107023086873327	0.402806028590262	-0.0498270647231778	-0.995176333377677	-0.471733211483004	-0.990729128615976	-0.700189408270641	-0.999396702811926	-0.99999989336278	0.231557484904632	-0.00412512839097895	-0.999999993930082	-1	-0.999999960840309	0.394996546110039	-0.999991982854889	-0.999999965459441	-0.739313098228061	-0.999999453763177	-0.697029305479032	-0.201997436111933	-0.634358457250902	-0.999999998576241	-0.345101634870278	-1	0.707757442041773	-0.0165712825426327	-0.999880019010206	-0.578829540736366	0.256819392381812	-0.999993530035289	-0.400839549170017	0.0633972324038728	-0.653740895850606	-0.540505034823449
B0336.9b.2	WBGene00006359	swp-1	protein-coding	0.0427343834883072	0.125463739774882	1.12225902941033	1.59400777374849	1.48329163192689	1.39343668402802	0.957809830336829	1.23977599133688	1.68940784614729	1.37623447234433	1.52379738768883	1.49654956777086	1.59582018414763	1.34813208350654	1.54273161244369	1.54962552799667	1.68853478822408	1.49005132529575	1.20347388878041	1.40615201795688	1.30262344427687	1.13551241407897	1.37155929564063	1.34016249354837	1.4248447531977	1.14360076015884	1.37938208440307	1.32754349842329	1.71069225116705	1.35758488769815	1.30092544415379	1.36397019531758	1.28488565956116	1.52040514473183	1.38337958652633	1.26790126403603	1.71701136666702	1.34043864893779	1.44177627186486	1.39780813487246	1.81297529583476	1.16683096823714	1.30342435043346	1.51612955404062	1.43257194595634	1.35294947452557
B0336.9c.1	WBGene00006359	swp-1	protein-coding	0.518115815144798	0.417105833748274	-0.328139502403223	-0.580943922175742	-0.539597244248875	-0.584016020451552	-0.386556630433267	0.541785146780638	-0.103129335377339	-0.877466541720568	-0.176557409848423	0.0490325883728124	-0.894208832291921	0.380847719432804	-0.297297645993255	0.301455107830235	-0.206179499195707	-0.258109998189117	-0.812492865408507	-0.427746188045435	-0.201403611991423	0.301626103135399	0.0832896149833796	1.05433442737455	-0.314185571488481	-0.16492665678798	0.580406135714421	-0.49491810635259	-0.199671368501828	-0.580101568119033	-0.490107790960713	-0.622762805576544	-0.0853257860068239	-0.469073895909203	-0.652379828282127	0.0148607874082541	0.445890065927936	-0.175307027654205	-1	-0.613370343689853	-0.478520096573711	-0.644087606329973	0.145116048093024	-0.198892834756328	-0.171503875822969	-0.188138088649961
B0336.9d.1	WBGene00006359	swp-1	protein-coding	0.0408123824935074	0.234402441021989	3.97562033613467	3.83727816973611	3.95464647812328	3.65432225320257	3.9150710608863	3.65149561114326	3.70034686604431	3.74935703005221	3.86630929775852	3.75368979767962	3.40478527071857	3.19012655560601	3.76183449088167	3.31681483309685	3.75170252242154	3.70167433943895	3.85313278704849	3.9730984663819	3.7739172877586	3.94729643330583	3.85328932792146	3.6168935129563	3.98819197284708	3.51184641108348	3.74330843415503	3.93342411640702	4.07909792237632	3.83486888623868	3.70744357747394	3.90318064279192	3.87182352606864	3.75740775958347	3.90305412591304	4.04824716602749	3.72487383320131	3.3481512487609	3.94882072066779	3.89744692992756	3.12511447880092	4.15007559993073	3.94466888222364	3.89243831016292	3.90689555079859	3.64704990052907
B0336.9e.2	WBGene00006359	swp-1	protein-coding	0.117334323083335	0.228790946736605	3.98742409596448	3.5760202418082	3.78981936638154	3.69975438742451	3.88042399156635	3.27725702293205	3.61010968194314	3.76142462542293	3.08440129358853	3.68895325187024	3.69427704151555	3.34889064896213	3.65807596660065	3.47629240150031	3.62921611403398	3.48715145826177	3.9202768401027	3.85186621175242	3.89812255879386	3.63658292870964	3.62885122533118	3.3308553639933	3.79408898171802	3.38628864713653	3.61010118261752	3.91481164885415	3.97298358483881	3.80589796584003	3.61615443149994	3.82234776732437	3.57941216184266	4.05577538249646	3.91308897948253	3.4603837405338	3.33108392975036	3.33634844104791	3.93092993135355	3.74872990926785	3.04771142900632	3.85054728406208	3.62974054264127	3.83713593867997	3.94205153693061	3.59271108709015
B0344.1	WBGene00023226	B0344.1	pseudogenic	0.0546611709338046	0.131970247919375	-0.82931342502231	-0.689788731959188	-0.73141406919214	-0.127503810218947	-0.561905287707586	-0.780909989111578	-0.219330440629301	-0.500666575812411	-0.424788498743317	-0.802552552520191	-0.487798222344568	-0.182745302178719	-0.2745392078646	-0.219293835129407	-0.430328573541998	-0.884690961045546	-0.448856041131196	-0.0909450294307512	-0.675613071950034	-1	-0.682083481435644	-0.703116823818191	-0.646368442749048	-0.326918011996899	-0.553724253551784	-0.286249534077601	-0.683664706573069	-0.585924915775995	-0.672628941489215	-0.683911873199056	-0.422115558095418	-0.1191850249031	-0.530322871493184	-0.709872739048897	-0.181005405259333	-0.727567275117111	-0.43537185354395	-0.560145963332677	-0.395349644744086	-0.544477718315657	-0.791541187880314	-0.422189804153921	-0.937321289037141	-0.226187254100902
B0344.2.1	WBGene00006955	wrt-9	protein-coding	0.100790365717548	0	-0.612725244452018	0.234163579234787	-0.66377697621507	-0.417325794084794	-0.390424321625751	-0.228309307483875	-0.308929008758322	-0.930966697809908	-0.105249802144499	-0.185968995901319	0.0657214609526505	-0.996803035243826	-0.411176158492766	-0.341529409006281	-0.436437491604998	-0.359346149684357	-0.838953903721065	-0.725307783218027	-0.579868716224478	-0.492815919396038	-0.239850804661068	-0.300301553925089	-0.191308945237862	-0.294230470217005	-0.9176793873369	0.0572479818313783	-0.229125300402993	-0.551944048462068	-0.637051068741411	-0.201879623031525	-0.999989664098814	-0.564195320197842	-0.599759862852095	-0.20165481884262	0.0631442829487925	-0.0745954909010303	-0.493223987623827	-0.289825964181465	-0.365730099632454	-0.713541445402558	-0.257615628238405	-0.343139582852573	-0.0734824574377916	-0.112949412579094
B0344.2.2	WBGene00006955	wrt-9	protein-coding	0.0924351979737255	0.284070136955505	-0.609139563109404	-0.997413561650235	-0.739491287891491	-0.503307643170015	-0.998501011733144	-0.998705877793815	-0.39178220885725	-0.421966907545052	1.05278913401513	-0.462166642200993	-0.497138676769251	0.434259864015631	-0.998878000945535	0.00703255128798258	0.0369107782184948	-0.336591301293718	-0.751902697041274	-0.357605211631446	-0.206358387221384	-0.327848019595152	-0.780920854463785	-0.358928813002406	-0.346694811654398	-0.0385894054058366	2.3767839123836	-0.314614888411093	-0.998661488688261	-0.999339422712752	0.530038035979621	-0.997931846689071	1.20301572744312	-0.689463623778837	-0.589100605435297	-0.998049031629659	-0.236915602277971	1.38057644593705	-0.683053218051642	-0.800585799029171	0.579472385456554	-0.428448429767758	-0.998946796218318	-0.464595098640164	-0.998529245556705	-0.387975824549788
B0348.2a.1	WBGene00015152	B0348.2	protein-coding	0.125384719392236	0.520516551535233	-0.154726592364992	0.233895620174363	-0.499995032860785	-0.088917738496306	-0.492067028634641	0.690661957676771	0.463378246227935	-0.147808778116996	0.645113231992683	2.17058102597531	0.9855307641876	0.0854670352985907	0.189251510823415	-0.620022962739789	0.208733399683716	0.734679769000715	-0.338420602718627	2.14694709975862	-0.471059012993102	0.518624886910118	0.545660721967706	-0.0792716761647091	0.346953224845449	1.31743811917178	-0.0104506653434998	0.692450057783875	0.618643234588975	0.910476802658489	0.0207431523812297	0.183240420885127	0.99071992114542	-0.455985683543924	1.1444167980819	0.856053342531262	0.173867315785152	2.06154139023967	0.419744913353282	0.470541300656111	0.84160038702876	0.115878701209737	-0.418717943461665	0.158867651833465	0.395652229286289	-0.504845574152654
B0348.4a.1	WBGene00001177	egl-8	protein-coding	0.0297294836466907	0.0737041402959601	0.856607192904842	2.42138445404434	1.63057024397786	1.90033159106621	1.21472412910988	0.732551235058981	1.57878718426814	2.23133359880399	2.36809342893466	1.22900985370386	2.20860951800656	-0.314288931899259	0.650038972505072	1.69847506081212	0.453083465371778	1.7797373574545	1.24902203074278	1.93519142266433	0.781170372880526	2.38837363847482	1.07134520829552	1.88669970828687	1.97866107671356	0.719145613867859	2.26756037334528	2.0361703101193	0.350625814352079	1.38090814269765	0.883172165533508	1.79435317943195	0.77725669813202	1.24979473188015	1.36436878157264	1.51366846686061	1.55056188783684	1.04217835830609	2.08129580633252	1.18897688007915	1.67201688516953	1.78046952018742	1.94929465756876	0.685368187140881	1.7703792825794	1.55529517167213
B0348.4a.2	WBGene00001177	egl-8	protein-coding	0.0515128472388289	0.100665102548069	-0.34664355314102	-0.12862347845871	-0.168557913169042	0.15840391331858	-0.129516150247335	0.157008928656003	0.517715850819813	-0.836396035193944	0.247888626096071	-0.617143834897472	-0.533253647389747	1.92840830144963	0.947721399178594	0.498397178643777	0.60430958288311	-0.626617097488683	-0.0712170821799794	-0.158475194502185	0.467301342840179	-0.901231064170755	-0.0276690154520433	-0.371348195919179	-0.856947752611852	-0.30030485207348	-0.273903253972201	-0.517213197392739	0.396172785865822	-0.0512824942719126	0.256893269533554	-0.774937526460313	0.179327004485714	-0.221730234037101	-0.965413878700537	0.177217506715137	0.810381909943253	0.30365202754634	-0.728948924012139	0.729175268891436	0.116232416958495	-0.0787755508875772	0.0734634347418476	1.40069569356991	-0.987735994256578	1.16779193139965
B0348.4b.1	WBGene00001177	egl-8	protein-coding	0.00864619352085255	0	-0.546202367607047	-0.210209710888444	-0.195086294145961	0.469534428755023	-0.576619163315588	-0.682334368722037	0.19243066696563	-0.863596718068561	0.907685172912143	-0.558161561517849	0.111847014710573	-0.370464680887127	0.121724507652009	0.95252710521225	0.704642577501945	-0.157094559318425	-0.802586588448797	0.0233759994791717	0.561615957634418	-0.543491750857354	0.375878273473767	0.0524909630077887	1.54128455192735	0.146385824953646	0.291547992477539	-0.231633428172256	0.869143438097223	-0.154294570528053	0.094920432364861	-0.398800605708069	0.552868519702662	-0.239721467390759	-0.376529284166787	0.808031014151062	0.505505223309905	0.255018647622014	-0.35931955610017	0.101577075550107	0.182249434305872	-0.53890451626374	0.299396217147482	0.378351247147472	-0.636823382010039	0.542956086356036
B0348.4c.1	WBGene00001177	egl-8	protein-coding	0	0.156880135874075	-0.763010738566334	-0.243538381148176	-0.65489384564264	-0.488907016235251	-1	-0.646917618264541	-0.458752595244927	-0.539755375938567	-0.587298137170146	-0.824660028369564	-0.296281075702241	-0.639379227115797	-1	-0.712271610039017	-0.346534133151378	-0.666655156968731	-0.835453925111142	-0.818353238503605	-0.622998889898024	-1	-0.908530276058679	-0.828338483128523	-0.710305917834329	-0.569012520818824	-0.424136380739397	-0.792788384284403	-0.863802999822494	-0.635049671158871	-0.659890912351641	-0.799003776714158	-0.673078327058108	-0.941775032288771	-0.704801636506228	-0.790353405585034	-0.587619504255397	-0.370536536498287	-0.854602940428512	-0.62101273662806	-0.156849248105677	-0.717131828427441	-0.725531074206645	-0.916820477371968	-0.804420478065644	-0.843395136873594
B0348.4e.1	WBGene00001177	egl-8	protein-coding	0.00239459016853573	0.132026212580748	1.11261207509445	0.736177089456696	0.587957209476538	1.49908110306772	1.52445473239554	0.206944450495404	0.0166671959966023	1.05670362436277	2.21291497551951	1.17121157427869	0.0226888323812042	-0.147294664948389	0.262039814437279	-0.627239011145319	1.20997528331226	1.04862914949832	-0.218423275636118	2.06826247607874	0.781832847348018	0.469261848578374	-0.408461350965315	-0.496771061849226	1.92974935431047	0.0150655414019557	1.24546268688184	0.769173542493924	-0.344593518053968	1.42040685489448	1.38159710905251	0.466313699866663	1.19994466129849	0.086018638584464	0.781673970865589	1.31093267607354	0.921311683589516	1.98889181950356	1.69274094799081	1.70999777819299	-0.253088791457958	0.31604704827742	0.343393992619526	0.0620756260995659	1.54930454322667	-0.677035900638823
B0348.4f.2	WBGene00001177	egl-8	protein-coding	0	0.0791811349109523	-0.993013628033041	0.511116610298065	-0.623616550337647	0.493502979810983	-0.549575405708774	-0.448181893698005	0.775166009060179	0.513546473116403	0.913293023138983	0.529211858495297	1.29283975142537	-0.642453391388829	0.106653820482375	-0.637302281618572	-0.980322703437393	-0.373513866539096	0.0286942256110895	0.877265072973923	-0.111270938037358	0.226491032474242	0.0714817940256024	-0.22837796471181	-0.761571042759411	0.45652801050834	-0.101388502429624	-0.215879324349035	-0.419625650763	0.230104480222395	0.869512853948211	0.217282320940622	0.328323443828059	0.0110968725984101	0.364211793478491	-0.516915582846514	-0.946062852580409	0.940965213737618	-0.524793256084309	-0.97781413745121	-0.19082123097584	-0.553770120558808	-0.0379719235058676	0.463824635851254	-0.0188669384128623	0.661576489498959
B0348.4g.1	WBGene00001177	egl-8	protein-coding	0	0.071471466961706	0.345527477441599	0.636136481191557	-0.320495836823222	0.00786768508082395	-0.178225397052182	0.0641932240839381	0.882853622679975	-0.5070835080606	-0.160337370550709	-0.138891055148004	0.616013444479208	1.40007364340856	0.0205035392415931	-0.938814823614656	0.310672697753086	0.945614674543728	-0.342146350830958	0.03168177163906	0.0701263732592112	0.618292314319878	0.388676110495392	-0.875684996776576	-0.998407690011412	0.479118264810418	-0.897726277255165	-0.801783876949479	1.79344743252711	-0.475923885234767	-0.0524602731576185	-0.897137724082309	0.59116300488952	0.130216583572288	0.491429665183564	0.192797923312166	-0.802306828575964	0.634533665876884	-0.085859347049135	-0.512843348756129	1.83640817334447	0.452079510810334	-0.821816429345522	0.522971064036573	-0.683602467611077	0.519640589946994
B0348.4h.1	WBGene00001177	egl-8	protein-coding	0.0164941533852243	0.15144559296157	0.308610364467046	-0.767820327162541	-0.60306626280658	0.204812772827632	-0.679401797973703	-0.0750806328460494	0.277723710034982	-0.94028595559814	1.06920613588237	0.10742764921083	-0.827151806036866	0.198020293870253	-0.319757533738326	0.170315017658984	1.70169873205212	-0.952745429806509	-0.951216758410725	0.0316905219654701	0.168507200767729	-0.597233483525807	-0.914882065174926	0.100832672093372	1.29633119150967	-0.426102310725458	-0.0535520625249574	-0.354684991924257	-0.134918170652988	-0.427669712499426	-0.159306417668386	-0.491470002580714	0.57810576915554	0.121542736493876	-0.287484433275598	0.162311291636126	-0.145134367191249	0.89433926647438	0.092911424989795	-0.696415550513115	0.0837230506878036	-0.836772075202587	-0.379044734594173	-0.20453845689025	-0.765118221609922	-0.357444701982692
B0348.4i.1	WBGene00001177	egl-8	protein-coding	0.0319157873373714	0.200727039061012	0.233611138824637	-0.184137073344777	0.944753081541011	1.33476445048665	0.964551417737512	0.0751811975789206	1.06820272183054	0.898419155709086	2.434911560654	1.48683326876515	1.07097112671071	0.268063604685264	-0.0995926778831859	0.508021967668654	1.07249035493348	1.19444584118071	0.269424517034432	1.79858282234879	0.654972496865702	1.78739051412501	-0.280580166372978	1.81844762240511	1.3533148580155	0.85750669219156	1.10428001944587	1.68337280286047	-0.195985296462967	0.781970708363096	1.75264017522763	1.53972940540033	1.05342003523103	1.21271298730608	0.910392906922421	1.20604052853855	1.71452202249679	2.53986107789597	1.56025611979642	1.80113739596653	0.827753978661081	0.452425537448423	0.986231848532433	-0.159417540080351	1.04795986258465	-0.267917541842356
B0348.4i.2	WBGene00001177	egl-8	protein-coding	0.00769468281361412	0.0440259614232688	-0.641970883288271	-0.648753550403804	-0.338724712201275	-0.468764494834363	-0.987258169600079	-0.994025330153401	-0.796553222879896	-0.9596354269898	-0.617096166877403	-0.968805131611954	-0.717936379435123	-0.0215046855540234	-0.0501004797221566	0.143599495582322	-0.876278108056902	-0.985851534050601	-0.681471466685422	-0.617724690700546	0.568579353840947	-0.835438426638089	-0.984300410721511	-0.923378332884699	-0.533553775387327	-0.393579480326414	-0.872199353618759	0.237675006980657	-0.989259790692147	-0.597199186803237	-0.981409249605852	0.0149936234470929	-0.150053589071481	-0.779053271111955	-0.967925952303145	-0.901744980415262	-0.945362099492955	-0.554375970464823	-0.981397833870354	-0.64161755631459	-0.718483834790202	0.253175097274734	-0.0953273663397226	0.442498602736743	-0.894329936489496	-0.763934074842165
B0348.4j.1	WBGene00001177	egl-8	protein-coding	0.208435605768561	0.154573147272099	-0.100244878655443	0.93702148337083	0.791527191342171	0.815666586154915	0.427300542544908	-0.433767613597676	1.17280636638038	0.977441811330989	1.59488105707043	0.506239802249525	0.508065782886451	0.80235773707883	0.506235079053735	-0.684992518478514	0.129647963635363	1.12311811007813	0.125402124802163	1.66927340303124	-0.0987360685439081	1.29642874392065	-0.0764423845349728	-0.954699414269192	0.630223124419206	0.169279128762269	-0.752566549160272	1.07632983281054	0.267540302085957	0.365931486743185	1.08881337957527	0.728582024868199	0.803362911536422	0.479424330036379	-0.185293053260293	-0.907981549762405	-0.955187387295929	1.7467843675451	0.630037881298998	1.01693197080623	0.989296934037948	0.554542450346845	0.80496791999537	-0.760725234357134	-0.322859192072635	0.431172049994582
B0348.4k.1	WBGene00001177	egl-8	protein-coding	0.0167959663787846	0.117605791632408	-0.941321799565495	-0.753030380730884	-0.910824174090196	0.454086288700393	-0.244232732551967	0.514013276309786	-0.89868374959716	-0.993869932367121	-0.104568218510928	-0.0844593139991476	1.18566005819127	-0.367087430652969	-0.353123831507019	0.62667270672167	0.297181856690252	-0.383387767830644	-0.711917195971335	-0.936985405505815	-0.0483864540312631	-0.553371472501183	-0.259571681923638	0.267546095473484	0.837198931834673	-0.169680962336569	2.06180253931606	-0.300792573757246	-0.256453321958677	-0.404760255189824	-0.31175302299848	-0.796705987018691	-0.251658077901972	0.48843307936874	-0.466775641900956	0.981642413876802	-0.4006632808019	0.365227150407161	-0.673056126328648	-0.930533817835627	0.0884443116085208	0.0265302449853525	-0.945510291816374	0.43014299749425	0.0133128205461626	-0.27619726131728
B0348.4l.1	WBGene00001177	egl-8	protein-coding	0	0.203156594384709	-0.112538753588375	-0.314214032936271	-0.182043119655576	-0.453468696284863	-0.837493350178616	-0.904287861739224	-0.0291111556085881	-0.148619602342656	0.796191969005475	0.0264057915265598	-0.55498913929933	-0.875513465249112	-0.432802195453712	0.741203799620583	-0.247264273437279	-0.0850370427124699	-0.487019392459685	0.240555943410951	-0.542348193679872	-0.326844264073924	-0.266247888141958	-0.226455976325057	0.17583581983137	0.457176698480494	-0.226591176658789	-0.718003524077153	-0.522309956911464	-0.369052167648954	-0.753643840213261	-0.679196564479444	-0.197196174330027	-0.879514093647203	-0.321323882015491	-0.492736494359992	-0.897129630284652	0.331419629592894	0.262006017627582	-0.177380743998878	0.208746186381515	-0.416814882155113	0.149678972816244	-0.309138219235479	0.838474484835068	-0.95034244629588
B0348.4m.1	WBGene00001177	egl-8	protein-coding	0.071084614598935	0.0375024772639868	0.189455251563268	-0.234416818185317	-0.446480489657969	-0.536194357966656	-0.504239254068584	-0.778892242418408	-0.274426270132325	-0.319959622872462	0.0836502805286005	-0.329699382387135	-0.717057120036404	-0.156590174053423	-0.273024403222679	0.302425207614681	-0.350995128193998	-0.654162604775057	-0.46479611245847	-0.363587831525632	-0.56337605980284	-0.870824357735884	-0.816655313955576	-0.459723724647108	-0.966891906850352	-0.169167024661338	-0.787135355970888	-0.726478972698526	-0.680808473797532	-0.262096740339142	-0.869904172533483	-0.897615310553704	-0.0781371124936387	-0.739589250219963	-0.938949602211555	-0.726538696743178	-0.544251395520976	-0.496892672931084	-0.44571941452525	-0.259880127884011	0.373429410971672	-0.450036498381515	-0.254104923473359	0.390799598643354	-0.183852378539312	-0.549156752529664
B0348.4n.1	WBGene00001177	egl-8	protein-coding	0.0296716048749661	0.141789803908804	-0.966059175891049	-0.392345815453747	-0.373217896357224	-0.375281135057032	-0.968783965181793	-0.998703148594203	-0.488588212737636	-0.314922544734949	-0.0276102649561769	-0.976501767060355	-0.381982409760412	-0.990297371218792	-0.952176361977536	-0.436468141849703	-0.372958447855096	-0.565995449135749	-0.99789763788569	-0.20216716639983	-0.0803862958633633	-0.902336413836213	-0.53864116691956	-0.954876013164492	-0.999583225708085	-0.0603198185338511	0.203417108480728	0.149556984012548	-0.349575146262255	-0.693918382038264	-0.219980234868327	1.12006326060688	-0.287179708549994	-0.322622505865617	0.291585919299034	-0.394031965820731	-0.712380287078637	0.329796416934993	-0.983545485248772	-0.717125388379173	-0.701047911033542	-0.993495497512895	-0.334345981292157	-0.792411599596214	-0.553178425185945	-0.862486217314965
B0348.4o.1	WBGene00001177	egl-8	protein-coding	0	0.0195420156946664	-0.796137122609296	0.685463264540684	0.126634977296988	-0.435696349599103	-0.633156178295341	-0.766115918429919	0.50506318550992	-0.891712820695791	0.332066268148164	-0.961118281782133	0.0569928689444668	-0.59069585223292	-0.367523741918771	-0.299352098768297	0.62571006526294	-0.279347903316178	-0.887013718832243	-0.50940377662362	0.604916022076078	-0.0445130926471549	-0.64390087642335	-0.858631756343768	-0.999981326987173	-0.201285643748069	0.06905811705995	0.0508038810452808	-0.488115863884601	-0.98311713797052	0.368712648731676	0.0540742092161289	-0.187700926323788	0.819624515416719	-0.428408739948426	-0.110907035404764	-0.49665467188133	0.17670181390864	-0.977884186616344	-0.381441611157193	-0.43105920471477	-0.344578381433676	0.223776454916574	-0.0882292457648551	-0.848110364127736	-0.285954457314675
B0348.4p.1	WBGene00001177	egl-8	protein-coding	0.0473604118853448	0.0225971365702395	-0.674289128816411	-0.983671137845234	-0.994943431990706	-0.293468929981385	-0.853090973513547	-0.801304383923247	0.00621747393368409	-0.889212050240941	0.250472433479629	-0.197959039676212	0.160551490326609	-0.98520530129958	-0.746287791667484	-0.999076847839089	-0.491226663764533	0.061774320729799	-0.373365293938249	0.0908074093433838	-0.953471777878475	-0.446620862893685	-0.556625405007247	-0.999697870333925	-0.0895171387673979	0.102604447330184	-0.943035339112014	-0.581711502583627	-0.0466551033080685	-0.209373025304509	-0.999953979110505	-0.932886899225975	-0.0685200631715461	-0.894458516290224	0.2368878418746	-0.994626502168721	-0.778886381061564	-0.234723520625225	0.133729759606494	-0.782046637949583	-0.762920648014705	-0.499381749473951	-0.555558495075358	-0.841498503733687	-0.598297394351647	-0.98407302804314
B0348.4q.1	WBGene00001177	egl-8	protein-coding	0.207219516363995	0.113230352779983	0.0206713980726776	-0.916680151264539	-0.988666332558554	-0.603597693377999	0.0439296702217227	-0.70668345717864	0.206124457726764	-0.413767484127362	0.680419083286723	0.371608491940443	0.151072310613445	-0.394071018213585	-0.515296530211649	-0.998774970789447	-0.257299855676806	0.457574584811192	0.289575309610605	0.678780825162774	-0.941008015568564	-0.696373166501786	-0.383900023540166	-0.998663883349609	-0.944491388321457	0.227474784097877	-0.967017082725835	-0.454884654187569	0.835718817609894	-0.239177563690116	-0.99977776978043	-0.998595109778037	0.317179016026842	-0.283349536339013	-0.409025380159134	-0.991285367651305	-0.967061446777197	-0.196369470299346	0.30797411729804	-0.527679384004148	-0.509735475837763	-0.540123832304855	-0.32476201245958	-0.270243901791958	-0.998366571754721	-0.814263679344813
B0348.4y.1	WBGene00001177	egl-8	protein-coding	0.0175232340787218	0.0324052118505769	-0.989176605408057	-0.283137479698028	-0.288352142561134	-0.681167529699513	-0.114543766589948	-0.385697299940583	-0.302724629966286	-0.902421645235794	-0.411655423336777	-0.326374206299318	-0.504211503743343	0.605762498703286	-0.571741757960556	-0.577391571282084	0.210848361319161	-0.592792793113622	-0.40970004588945	-0.952582235765797	-0.80668127233596	-0.265973664470677	0.424625324634365	1.16551782985807	-0.999999963335333	-0.766905925468173	-0.0567517767636158	-0.552418619761844	-0.440415678731333	-0.999314826451998	0.139230723652417	-0.486750801761109	-0.519618588678616	-0.417669919207443	-0.280786796500763	-0.640640778328646	0.212285162506417	-0.550250561843711	-0.943097145515227	-0.688351874055354	0.135480572442816	-0.98638495208026	-0.728157638250062	-0.168850167273154	-0.947321807496192	0.481775764787723
B0348.5a.1	WBGene00015153	B0348.5	protein-coding	0.0950172041588246	0.375210789344499	-0.849903601930834	-0.534996790083653	-0.269260365321636	-0.457322455951593	-0.386047963389046	-0.265690340792537	-0.727134135470376	-0.106393513395718	1.2056743166773	-0.630741538341986	-0.16162155992702	-0.143242694544891	-0.706850360024258	-0.140282752202063	-0.353362951867513	-0.580011537886284	-0.202804048638582	-0.451681245808886	-0.536751099966086	-0.315542462479649	-0.664709927992988	0.145790920934346	-0.691732274000445	-0.0243739179679377	0.494959722437866	-0.378110441748523	-0.605529506362902	-0.371061183386227	0.287165620765654	-0.457967439709656	0.434258622940524	-0.55062360994886	-0.337812022281823	-0.409654884326051	-0.170274492966545	0.773700898543206	-0.466651057907315	-0.591653365782042	-0.177733074683184	-0.647865864591138	-0.651766558438943	-0.569738430856037	0.135339533439383	-0.323650176867797
[truncated: 25,380 more rows]
[truncated: 163 more columns]
